# Supplementary material for: Development of antibody-dependent cell cytotoxicity function in HIV-1 antibodies
Source: eLife. 2021 Jan 11;10:e63444. doi: 10.7554/eLife.63444 (PMC7884072; doi:10.7554/eLife.63444)
Supplement: Figure 2—source data 1. [file elife-63444-fig2-data1.csv]

006-NGSVH 006-NGSVL	016-NGSVH 016-2VL
107.88	85.69
106.18	85.55
