# Supplementary material for: Development of antibody-dependent cell cytotoxicity function in HIV-1 antibodies
Source: eLife. 2021 Jan 11;10:e63444. doi: 10.7554/eLife.63444 (PMC7884072; doi:10.7554/eLife.63444)
Supplement: Figure 9—source code 1. [file elife-63444-fig9-code1.zip]

Archive with 1 entries (1 files):
- Figure9sourcecodefile1QA255_105_analysis_PhageDMS.Rmd
