# Supplementary material for: Development of antibody-dependent cell cytotoxicity function in HIV-1 antibodies
Source: eLife. 2021 Jan 11;10:e63444. doi: 10.7554/eLife.63444 (PMC7884072; doi:10.7554/eLife.63444)
Supplement: Figure 9—source code 1. [file elife-63444-fig9-code1.zip › Figure9sourcecodefile1QA255_105_analysis_PhageDMS.Rmd]

---
title: "QA255.105 naive and mature"
output: html_document
---

```{r setup, include=FALSE}
knitr::opts_chunk$set(echo = TRUE)
```

## QA255.105 naive and mature Phage-DMS analysis
This code was written by Meghan Garrett to generate plots for the manuscript "Development of antibody-dependent cell cytotoxicity function in HIV-1 antibodies" by Doepker et al. The required files for this analysis are:
* A .csv file ([date]annotatedCounts.csv) containing the read counts from each Phage-DMS experiment, run with either gp41/V3 Library 1 or 2
* A .csv file (gp41V3_PhageDMS_library_key.csv) containing the position numbers of all proteins relative to the HXB2 strain

*What this file does*
1. Reads a file of read counts from a two separate Phage-DMS experiments
2. Assesses reproducibility between replicates 
3. Calculates: 
      - average of replicate read counts
      - pseudo-read counts (+1 or + more than one depending on weight from input sample)
      - frequency (sample A peptide read count / sample A total read counts)
      - enrichment (sample A WT peptide frequency / input WT peptide frequency)
      - differential selection (frequency of mutant peptides relative to WT in samples over this in input)
      - scaled differential selection (DS times site enrichment)
4. Plots WT fold enrichment and scaled differential selection for each sample, with all three strains in one plot. 


Load necessary libraries
```{r}
library(tidyverse)
library(ggpubr)
library(scales)
```

Make directory for output files
```{r}
dir.create("enrichment_plots")
dir.create("scaled_diff_select_plots")
dir.create("correlation_plots")
```


## FIRST REPLICATE
**Load data, separate out columns**
Load annotated counts sheet
```{r}
analysis_rep1 <-read_csv("2020.03.10.annotatedCounts.csv")

print(analysis_rep1)
```

Now I need to split up the column name "Virus_Protein_Loc_AA" 
```{r}
analysis_rep1 <- analysis_rep1 %>% 
  separate(Virus_Protein_Loc_AA, c("Virus", "Protein", "Loc", "AA"), convert = TRUE)
```

**Import the gp41/V3 Phage-DMS library key in order to label each peptide with the correct position and WT labels**
Import csv, then left join the WT table together to the analysis table

```{r}
WT_protein_tibble <- read_csv("gp41V3_PhageDMS_library_key.csv")

analysis_rep1 <- left_join(analysis_rep1, WT_protein_tibble, by = c("Loc", "AA", "Virus", "Protein")) 

#This is to fill in the HXB2_Loc and Correct_Loc numbers within a group
analysis_rep1 <- analysis_rep1 %>% 
  group_by(Virus, Protein, Loc) %>% 
  fill(HXB2_Loc, .direction = c("up")) %>%
  fill(HXB2_Loc, .direction = c("down")) %>%
  fill(Correct_Loc, .direction = c("up")) %>%
  fill(Correct_Loc, .direction = c("down")) %>%
  ungroup()
```

**Examine correlation between technical replicates**
```{r}
correlation_tibble <- data.frame(sample = 'naive', correlation = cor(analysis_rep1$xQA255_105_naive_r1, analysis_rep1$xQA255_105_naive_r2),stringsAsFactors = F) %>% as_tibble  

correlation_tibble <- add_row(correlation_tibble, sample = 'mature', correlation = cor(analysis_rep1$xQA255_105_mature_r1, analysis_rep1$xQA255_105_mature_r2)) 

correlation_tibble <- add_row(correlation_tibble, sample = 'input_library', correlation = cor(analysis_rep1$input_r1,analysis_rep1$input_r2)) 

print(correlation_tibble)

```

**Add together technical replicates**
Add together the read counts from the two technical replicates of the beads only, input, and antibody selections. 
```{r}
analysis_rep1$sum_QA255_105_naive <- analysis_rep1$xQA255_105_naive_r1 + analysis_rep1$xQA255_105_naive_r2

analysis_rep1$sum_QA255_105_mature <- analysis_rep1$xQA255_105_mature_r1 + analysis_rep1$xQA255_105_mature_r2

analysis_rep1$sum_input <- analysis_rep1$input_r1 + analysis_rep1$input_r2
```

**Calculate the fold enrichment of WT peptides across each Virus/Protein combination**
Fold enrichment is calculated as freq_sample / freq_input. 

First, calculate the freq of each peptide in each of the samples. Freq = read count/total read count. 

Need to add a pseudocount to each peptide's read count. I scale this according to the read depth (see explanation from the Bloom lab [here](https://jbloomlab.github.io/dms_tools2/diffsel.html#formula-for-differential-selection))
Calculate pseudocount for each column with a sample. 

Because the pseudocount is added as a relative weight, we can only add a pseudocount to the input library when we know which sample we are comparing against. Therefore I calculate the pseudocount for each sample separately, AND for the library separately, depending on which sample I am comparing it against

```{r}
#First calculate the pseudocounts for the naive antibody. I'll put N after 'input' to signify which sample it was compared against
analysis_rep1 <- analysis_rep1 %>% mutate(sum_naive_pseudo = case_when( 
  sum(sum_QA255_105_naive) / sum(sum_input) < 1 ~ sum_QA255_105_naive + 1, 
  sum(sum_QA255_105_naive) / sum(sum_input) >= 1 ~ sum_QA255_105_naive +(sum(sum_QA255_105_naive) / sum(sum_input))*1))

analysis_rep1 <- analysis_rep1 %>% mutate(sum_inputN_pseudo = case_when( 
  sum(sum_input) / sum(sum_QA255_105_naive) < 1 ~ sum_input + 1, 
  sum(sum_input) / sum(sum_QA255_105_naive) >= 1 ~ sum_input +(sum(sum_input) / sum(sum_QA255_105_naive))*1))


#Now calculate the pseudocounts for the mature antibody. I'll put M after 'input' to signify which sample it was compared against
analysis_rep1 <- analysis_rep1 %>% mutate(sum_mature_pseudo = case_when( 
  sum(sum_QA255_105_mature) / sum(sum_input) < 1 ~ sum_QA255_105_mature + 1, 
  sum(sum_QA255_105_mature) / sum(sum_input) >= 1 ~ sum_QA255_105_mature +(sum(sum_QA255_105_mature) / sum(sum_input))*1))

analysis_rep1 <- analysis_rep1 %>% mutate(sum_inputM_pseudo = case_when( 
  sum(sum_input) / sum(sum_QA255_105_mature) < 1 ~ sum_input + 1, 
  sum(sum_input) / sum(sum_QA255_105_mature) >= 1 ~ sum_input +(sum(sum_input) / sum(sum_QA255_105_mature))*1))
```

Now calculate the frequency of each peptide in the two samples
```{r}
#Freq for naive antibody
analysis_rep1 <- analysis_rep1 %>% 
  mutate(freq_QA255_105_naive = sum_naive_pseudo / sum(sum_naive_pseudo)) %>% 
  mutate(freq_inputN = sum_inputN_pseudo/sum(sum_inputN_pseudo))

#Freq for mature antibody
analysis_rep1 <- analysis_rep1 %>% 
  mutate(freq_QA255_105_mature = sum_mature_pseudo / sum(sum_mature_pseudo)) %>% 
  mutate(freq_inputM = sum_inputM_pseudo/sum(sum_inputM_pseudo))

```

Now calculate the site-level fold enrichment of all wildtype peptides in the 257D sample, as compared to the input
```{r}
#Enrichment for naive antibody
analysis_rep1 <- analysis_rep1 %>% mutate(fold_enrich_naive = freq_QA255_105_naive/freq_inputN)

#Enrichment for mature antibody
analysis_rep1 <- analysis_rep1 %>% mutate(fold_enrich_mature = freq_QA255_105_mature/freq_inputM)

```

**Now plot the fold enrichment across the length of each V3 protein**

Make plots for QA255.105 naive

*BG505 V3*
```{r}
fold_enrichment_naive_BG505_V3 <- analysis_rep1 %>% filter(Protein == 'V3' & Virus == 'BG505' & type == 'WT') %>% ggline( x='Loc', y = 'fold_enrich_naive',
                   add = NULL, conf.int = FALSE,
                   cor.coef = FALSE,
                   xlab = "BG505 V3 amino acid position", ylab = "fold enrichment") +
  theme_classic(base_size = 14) 

dir <- "enrichment_plots/"

plot_name <- paste(dir, "enrichment_naive_BG505_V3_rep1.jpg", sep = "")
  
ggsave(plot_name, fold_enrichment_naive_BG505_V3, width = 8)

```

*BF520 V3*
```{r}
fold_enrichment_naive_BF520_V3 <- analysis_rep1 %>% filter(Protein == 'V3' & Virus == 'BF520' & type == 'WT') %>% ggline( x='Loc', y = 'fold_enrich_naive',
                   add = NULL, conf.int = FALSE,
                   cor.coef = FALSE,
                   xlab = "BF520 V3 amino acid position", ylab = "fold enrichment") +
  theme_classic(base_size = 14) 

dir <- "enrichment_plots/"

plot_name <- paste(dir, "enrichment_naive_BF520_V3_rep1.jpg", sep = "")
  
ggsave(plot_name, fold_enrichment_naive_BF520_V3, width = 8)
```

*ZA1197 V3*
```{r}
fold_enrichment_naive_ZA1197_V3 <- analysis_rep1 %>% filter(Protein == 'V3' & Virus == 'ZA1197' & type == 'WT') %>% ggline( x='Loc', y = 'fold_enrich_naive',
                   add = NULL, conf.int = FALSE,
                   cor.coef = FALSE,
                   xlab = "ZA1197 V3 amino acid position", ylab = "fold enrichment") +
  theme_classic(base_size = 14) 

dir <- "enrichment_plots/"

plot_name <- paste(dir, "enrichment_naive_ZA1197_V3_rep1.jpg", sep = "")
  
ggsave(plot_name, fold_enrichment_naive_ZA1197_V3, width = 8)
```

*Combined V3*
```{r}
fold_enrichment_naive_V3 <- analysis_rep1 %>% filter(Protein == 'V3' & type == 'WT') %>% 
  ggline( x='HXB2_Loc', y = 'fold_enrich_naive', group = 'Virus', color = 'Virus', palette = 'Dark2', add = NULL, conf.int = FALSE, cor.coef = FALSE, xlab = "HXB2 Env amino acid position", ylab = "fold enrichment") +
  theme_classic(base_size = 22) + 
  scale_x_discrete( breaks = c(290, 300, 310, 320))

fold_enrichment_naive_V3 <- ggpar(fold_enrichment_naive_V3, ylim = c(-1, 15), legend=c(.9,.8))

dir <- "enrichment_plots/"

plot_name <- paste(dir, "enrichment_naive_V3_rep1.jpg", sep = "")
  
ggsave(plot_name, fold_enrichment_naive_V3, width = 8)
```

Make plots for QA255.105 mature

*BG505 V3*
```{r}
fold_enrichment_mature_BG505_V3 <- analysis_rep1 %>% filter(Protein == 'V3' & Virus == 'BG505' & type == 'WT') %>% ggline( x='Loc', y = 'fold_enrich_mature',
                   add = NULL, conf.int = FALSE,
                   cor.coef = FALSE,
                   xlab = "BG505 V3 amino acid position", ylab = "fold enrichment") +
  theme_classic(base_size = 14) 

dir <- "enrichment_plots/"

plot_name <- paste(dir, "enrichment_mature_BG505_V3_rep1.jpg", sep = "")
  
ggsave(plot_name, fold_enrichment_mature_BG505_V3, width = 8)

```

*BF520 V3*
```{r}
fold_enrichment_mature_BF520_V3 <- analysis_rep1 %>% filter(Protein == 'V3' & Virus == 'BF520' & type == 'WT') %>% ggline( x='Loc', y = 'fold_enrich_mature',
                   add = NULL, conf.int = FALSE,
                   cor.coef = FALSE,
                   xlab = "BF520 V3 amino acid position", ylab = "fold enrichment") +
  theme_classic(base_size = 14) 

dir <- "enrichment_plots/"

plot_name <- paste(dir, "enrichment_mature_BF520_V3_rep1.jpg", sep = "")
  
ggsave(plot_name, fold_enrichment_mature_BF520_V3, width = 8)
```

*ZA1197 V3*
```{r}
fold_enrichment_mature_ZA1197_V3 <- analysis_rep1 %>% filter(Protein == 'V3' & Virus == 'ZA1197' & type == 'WT') %>% ggline( x='Loc', y = 'fold_enrich_mature',
                   add = NULL, conf.int = FALSE,
                   cor.coef = FALSE,
                   xlab = "ZA1197 V3 amino acid position", ylab = "fold enrichment") +
  theme_classic(base_size = 14) 

dir <- "enrichment_plots/"

plot_name <- paste(dir, "enrichment_mature_ZA1197_V3_rep1.jpg", sep = "")
  
ggsave(plot_name, fold_enrichment_mature_ZA1197_V3, width = 8)
```

*Combined V3*
```{r}
fold_enrichment_mature_V3 <- analysis_rep1 %>% filter(Protein == 'V3' & type == 'WT') %>% 
  ggline( x='HXB2_Loc', y = 'fold_enrich_mature', group = 'Virus', color = 'Virus', palette = 'Dark2', add = NULL, conf.int = FALSE, cor.coef = FALSE, xlab = "HXB2 Env amino acid position", ylab = "fold enrichment") +
  theme_classic(base_size = 22) + 
  scale_x_discrete( breaks = c(290, 300, 310, 320))

fold_enrichment_mature_V3 <- ggpar(fold_enrichment_mature_V3, ylim = c(-1, 15), legend=c(.9,.8))

dir <- "enrichment_plots/"

plot_name <- paste(dir, "enrichment_mature_V3_rep1.jpg", sep = "")
  
ggsave(plot_name, fold_enrichment_mature_V3, width = 8)
```


##Differential selection calculations and plotting
Create a column that calculates the mutation-level differential selection. 

Create columns with WT frequencies from the naive, mature, and input conditions.
```{r}
analysis_rep1 <- analysis_rep1 %>% 
#Get freq of WT peptides for naive antibody
  mutate(freq_naive_WT = case_when(
    type == "WT" ~ freq_QA255_105_naive))  %>% 
#Get freq of WT peptides for mature antibody
  mutate(freq_mature_WT = case_when(
    type == "WT" ~ freq_QA255_105_mature)) %>%
#Get freq of WT peptides for input lib, compared to naive
  mutate(freq_inputN_WT = case_when(
    type == "WT" ~ freq_inputN)) %>%
#Get freq of WT peptides for input lib, compared to mature
  mutate(freq_inputM_WT = case_when(
    type == "WT" ~ freq_inputM))

analysis_rep1 <- analysis_rep1 %>%
  group_by(Virus, Protein, Correct_Loc) %>%
  fill(freq_naive_WT, .direction = c("up")) %>%
  fill(freq_naive_WT, .direction = c("down")) %>%
  fill(freq_mature_WT, .direction = c("up")) %>%
  fill(freq_mature_WT, .direction = c("down")) %>%
  fill(freq_inputN_WT, .direction = c("up")) %>%
  fill(freq_inputN_WT, .direction = c("down")) %>%
  fill(freq_inputM_WT, .direction = c("up")) %>%
  fill(freq_inputM_WT, .direction = c("down")) %>%
  ungroup()

```

Now calculate the differential selection
```{r}
#Calculate diff sel for naive
analysis_rep1 <- analysis_rep1 %>% 
  mutate(diff_select_naive = log((freq_QA255_105_naive/freq_naive_WT)/(freq_inputN/freq_inputN_WT)))

#Calculate diff sel for mature
analysis_rep1 <- analysis_rep1 %>% 
  mutate(diff_select_mature = log((freq_QA255_105_mature/freq_mature_WT)/(freq_inputM/freq_inputM_WT)))
```


##Now calculate the scaled differential selection: multiply the mutation level differential selection and the site level fold enrichment and plot it

Now create a column with the fold enrichment value of the WT , so that I can calculate the scaled differential selection. 
```{r}
analysis_rep1 <- analysis_rep1 %>% 
  #Get enrichment of WT peptides for naive antibody
  mutate(fold_enrich_naive_WT = case_when(
    type == "WT" ~ fold_enrich_naive))  %>% 
  #Get freq of WT peptides for mature antibody
  mutate(fold_enrich_mature_WT = case_when(
    type == "WT" ~ fold_enrich_mature))
    
analysis_rep1 <- analysis_rep1 %>%
  group_by(Virus, Protein, Correct_Loc) %>%
  fill(fold_enrich_naive_WT, .direction = c("up")) %>%
  fill(fold_enrich_naive_WT, .direction = c("down")) %>%
  fill(fold_enrich_mature_WT, .direction = c("up")) %>%
  fill(fold_enrich_mature_WT, .direction = c("down")) %>%
  ungroup()
```

Now multiply the fold enrichment by the differential selection to get the scaled differential selection.
```{r}
#Calculate for naive antibody
analysis_rep1 <- analysis_rep1 %>% 
  mutate(scaled_diff_select_naive = (diff_select_naive)*(fold_enrich_naive_WT))

#Calculate for mature antibody
analysis_rep1 <- analysis_rep1 %>% 
  mutate(scaled_diff_select_mature = (diff_select_mature)*(fold_enrich_mature_WT))
```


Now plot the scaled differential selection for each Virus/protein combo for the sample, as a heatmap

Need to first refactor the AA so they show up in the desired order
```{r}
analysis_rep1$AA <- factor(analysis_rep1$AA, levels = c("G", "P", "A", "I", "L", "V", "F", "W", "M", "Y", "C", "S", "T", "N", "Q", "H", "K", "R", "D", "E"))
```


First, plot heatmaps for QA255_105 naive

*BG505_V3*
```{r}
plot <- analysis_rep1 %>% 
    filter(Virus == 'BG505' & Protein == 'V3') %>%
    ggplot(aes(x=Correct_Loc, y=AA, fill=scaled_diff_select_naive, width=.90, height=.90)) + 
  geom_tile() +
  geom_point(aes(size=type), stroke = 0) +
  scale_size_manual(values=c(2, 0)) +
  scale_fill_gradientn(colours = c("red","white","darkblue"), values = rescale(c(-100,0,25)), guide = "colorbar", limits=c(-100,25), na.value ="lightgrey") + 
  labs(x="BG505 V3 Protein Position", y="AA Substitution", fill = "Scaled differential \nselection value\n") +
  theme_bw(base_size=16) +
  theme(strip.background = element_blank(), strip.text.x = element_blank(), strip.text.y = element_text(face = "bold", size = 16), legend.title.align=0.5, panel.grid.major = element_blank(), panel.grid.minor = element_blank()) +
  rotate_x_text(angle=45) +
  guides(size = FALSE) +
  scale_x_continuous(breaks = c(295, 300, 305, 310, 315, 320, 325, 330))

dir <- "scaled_diff_select_plots/"
 
plot_name <- paste(dir, "naive_BG505_V3_scaleddiffsel_rep1.jpg", sep = "")
  
ggsave(plot_name, plot, width = 10, height = 8)
```


*BF520_V3*
```{r}
plot <- analysis_rep1 %>% 
    filter(Virus == 'BF520' & Protein == 'V3') %>%
    ggplot(aes(x=Correct_Loc, y=AA, fill=scaled_diff_select_naive, width=.90, height=.90)) + 
  geom_tile() +
  geom_point(aes(size=type), stroke = 0) +
  scale_size_manual(values=c(2, 0)) +
  scale_fill_gradientn(colours = c("red","white","darkblue"), values = rescale(c(-100,0,25)), guide = "colorbar", limits=c(-100,25), na.value ="lightgrey") + 
  labs(x="BF520 V3 Protein Position", y="AA Substitution", fill = "Scaled differential \nselection value\n") +
  theme_bw(base_size=16) +
  theme(strip.background = element_blank(), strip.text.x = element_blank(), strip.text.y = element_text(face = "bold", size = 16), legend.title.align=0.5, panel.grid.major = element_blank(), panel.grid.minor = element_blank()) +
  rotate_x_text(angle=45) +
  guides(size = FALSE)  +
  scale_x_continuous(breaks = c(290, 295, 300, 305, 310, 315, 320, 325))

dir <- "scaled_diff_select_plots/"
 
plot_name <- paste(dir, "naive_BF520_V3_scaleddiffsel_rep1.jpg", sep = "")
  
ggsave(plot_name, plot, width = 10, height = 8)
```


*ZA1197_V3*
```{r}
plot <- analysis_rep1 %>% 
    filter(Virus == 'ZA1197' & Protein == 'V3') %>%
    ggplot(aes(x=Correct_Loc, y=AA, fill=scaled_diff_select_naive, width=.90, height=.90)) + 
  geom_tile() +
  geom_point(aes(size=type), stroke = 0) +
  scale_size_manual(values=c(2, 0)) +
  scale_fill_gradientn(colours = c("red","white","darkblue"), values = rescale(c(-100,0,25)), guide = "colorbar", limits=c(-100,25), na.value ="lightgrey") + 
  labs(x="ZA1197 V3 Protein Position", y="AA Substitution", fill = "Scaled differential \nselection value\n") +
  theme_bw(base_size=16) +
  theme(strip.background = element_blank(), strip.text.x = element_blank(), strip.text.y = element_text(face = "bold", size = 16), legend.title.align=0.5, panel.grid.major = element_blank(), panel.grid.minor = element_blank()) +
  rotate_x_text(angle=45) +
  guides(size = FALSE)  +
  scale_x_continuous(breaks = c(295, 300, 305, 310, 315, 320, 325, 330))

dir <- "scaled_diff_select_plots/"
 
plot_name <- paste(dir, "naive_ZA1197_V3_scaleddiffsel_rep1.jpg", sep = "")
  
ggsave(plot_name, plot, width = 10, height = 8)
```

Now, plot heatmaps for QA255_105 mature

*BG505_V3*
```{r}
plot <- analysis_rep1 %>% 
    filter(Virus == 'BG505' & Protein == 'V3') %>%
    ggplot(aes(x=Correct_Loc, y=AA, fill=scaled_diff_select_mature, width=.90, height=.90)) + 
  geom_tile() +
  geom_point(aes(size=type), stroke = 0) +
  scale_size_manual(values=c(2, 0)) +
  scale_fill_gradientn(colours = c("red","white","darkblue"), values = rescale(c(-100,0,25)), guide = "colorbar", limits=c(-100,25), na.value ="lightgrey") + 
  labs(x="BG505 V3 Protein Position", y="AA Substitution", fill = "Scaled differential \nselection value\n") +
  theme_bw(base_size=16) +
  theme(strip.background = element_blank(), strip.text.x = element_blank(), strip.text.y = element_text(face = "bold", size = 16), legend.title.align=0.5, panel.grid.major = element_blank(), panel.grid.minor = element_blank()) +
  rotate_x_text(angle=45) +
  guides(size = FALSE) +
  scale_x_continuous(breaks = c(295, 300, 305, 310, 315, 320, 325, 330))

dir <- "scaled_diff_select_plots/"
 
plot_name <- paste(dir, "mature_BG505_V3_scaleddiffsel_rep1.jpg", sep = "")
  
ggsave(plot_name, plot, width = 10, height = 8)
```


*BF520_V3*
```{r}
plot <- analysis_rep1 %>% 
    filter(Virus == 'BF520' & Protein == 'V3') %>%
    ggplot(aes(x=Correct_Loc, y=AA, fill=scaled_diff_select_mature, width=.90, height=.90)) + 
  geom_tile() +
  geom_point(aes(size=type), stroke = 0) +
  scale_size_manual(values=c(2, 0)) +
  scale_fill_gradientn(colours = c("red","white","darkblue"), values = rescale(c(-100,0,25)), guide = "colorbar", limits=c(-100,25), na.value ="lightgrey") + 
  labs(x="BF520 V3 Protein Position", y="AA Substitution", fill = "Scaled differential \nselection value\n") +
  theme_bw(base_size=16) +
  theme(strip.background = element_blank(), strip.text.x = element_blank(), strip.text.y = element_text(face = "bold", size = 16), legend.title.align=0.5, panel.grid.major = element_blank(), panel.grid.minor = element_blank()) +
  rotate_x_text(angle=45) +
  guides(size = FALSE) +
  scale_x_continuous(breaks = c(290, 295, 300, 305, 310, 315, 320, 325))

dir <- "scaled_diff_select_plots/"
 
plot_name <- paste(dir, "mature_BF520_V3_scaleddiffsel_rep1.jpg", sep = "")
  
ggsave(plot_name, plot, width = 10, height = 8)
```


*ZA1197_V3*
```{r}
plot <- analysis_rep1 %>% 
    filter(Virus == 'ZA1197' & Protein == 'V3') %>%
    ggplot(aes(x=Correct_Loc, y=AA, fill=scaled_diff_select_mature, width=.90, height=.90)) + 
  geom_tile() +
  geom_point(aes(size=type), stroke = 0) +
  scale_size_manual(values=c(2, 0)) +
  scale_fill_gradientn(colours = c("red","white","darkblue"), values = rescale(c(-100,0,25)), guide = "colorbar", limits=c(-100,25), na.value ="lightgrey") + 
  labs(x="ZA1197 V3 Protein Position", y="AA Substitution", fill = "Scaled differential \nselection value\n") +
  theme_bw(base_size=16) +
  theme(strip.background = element_blank(), strip.text.x = element_blank(), strip.text.y = element_text(face = "bold", size = 16), legend.title.align=0.5, panel.grid.major = element_blank(), panel.grid.minor = element_blank()) +
  rotate_x_text(angle=45) +
  guides(size = FALSE)  +
  scale_x_continuous(breaks = c(295, 300, 305, 310, 315, 320, 325, 330))

dir <- "scaled_diff_select_plots/"
 
plot_name <- paste(dir, "mature_ZA1197_V3_scaleddiffsel_rep1.jpg", sep = "")
  
ggsave(plot_name, plot, width = 10, height = 8)
```


## SECOND REPLICATE
**Load data, separate out columns**
Load annotated counts sheet
```{r}
analysis_rep2 <-read_csv("2020.04.16.annotatedCounts.csv")

print(analysis_rep2)
```

Now I need to split up the column name "Virus_Protein_Loc_AA" 
```{r}
analysis_rep2 <- analysis_rep2 %>% 
  separate(Virus_Protein_Loc_AA, c("Virus", "Protein", "Loc", "AA"), convert = TRUE)
```

**Import the gp41/V3 Phage-DMS library key in order to label each peptide with the correct position and WT labels**
Import csv, then left join the WT table together to the analysis table

```{r}
WT_protein_tibble <- read_csv("gp41V3_PhageDMS_library_key.csv")

analysis_rep2 <- left_join(analysis_rep2, WT_protein_tibble, by = c("Loc", "AA", "Virus", "Protein")) 

#This is to fill in the HXB2_Loc and Correct_Loc numbers within a group
analysis_rep2 <- analysis_rep2 %>% 
  group_by(Virus, Protein, Loc) %>% 
  fill(HXB2_Loc, .direction = c("up")) %>%
  fill(HXB2_Loc, .direction = c("down")) %>%
  fill(Correct_Loc, .direction = c("up")) %>%
  fill(Correct_Loc, .direction = c("down")) %>%
  ungroup()
```

**Examine correlation between technical replicates**
```{r}
correlation_tibble <- data.frame(sample = 'naive', correlation = cor(analysis_rep2$xQA255_105_naive_r1, analysis_rep2$xQA255_105_naive_r2),stringsAsFactors = F) %>% as_tibble  

correlation_tibble <- add_row(correlation_tibble, sample = 'mature', correlation = cor(analysis_rep2$xQA255_105_mature_r1, analysis_rep2$xQA255_105_mature_r2)) 

correlation_tibble <- add_row(correlation_tibble, sample = 'input_library', correlation = cor(analysis_rep2$input_r1,analysis_rep2$input_r2)) 

print(correlation_tibble)

```

**Add together technical replicates**
Add together the read counts from the two technical replicates of the beads only, input, and antibody selections. 
```{r}
analysis_rep2$sum_QA255_105_naive <- analysis_rep2$xQA255_105_naive_r1 + analysis_rep2$xQA255_105_naive_r2

analysis_rep2$sum_QA255_105_mature <- analysis_rep2$xQA255_105_mature_r1 + analysis_rep2$xQA255_105_mature_r2

analysis_rep2$sum_input <- analysis_rep2$input_r1 + analysis_rep2$input_r2
```

**Calculate the fold enrichment of WT peptides across each Virus/Protein combination**
Fold enrichment is calculated as freq_sample / freq_input. 

First, calculate the freq of each peptide in each of the samples. Freq = read count/total read count. 

Need to add a pseudocount to each peptide's read count. I scale this according to the read depth (see explanation from the Bloom lab [here](https://jbloomlab.github.io/dms_tools2/diffsel.html#formula-for-differential-selection))
Calculate pseudocount for each column with a sample. 

Because the pseudocount is added as a relative weight, we can only add a pseudocount to the input library when we know which sample we are comparing against. Therefore I calculate the pseudocount for each sample separately, AND for the library separately, depending on which sample I am comparing it against

```{r}
#First calculate the pseudocounts for the naive antibody. I'll put N after 'input' to signify which sample it was compared against
analysis_rep2 <- analysis_rep2 %>% mutate(sum_naive_pseudo = case_when( 
  sum(sum_QA255_105_naive) / sum(sum_input) < 1 ~ sum_QA255_105_naive + 1, 
  sum(sum_QA255_105_naive) / sum(sum_input) >= 1 ~ sum_QA255_105_naive +(sum(sum_QA255_105_naive) / sum(sum_input))*1))

analysis_rep2 <- analysis_rep2 %>% mutate(sum_inputN_pseudo = case_when( 
  sum(sum_input) / sum(sum_QA255_105_naive) < 1 ~ sum_input + 1, 
  sum(sum_input) / sum(sum_QA255_105_naive) >= 1 ~ sum_input +(sum(sum_input) / sum(sum_QA255_105_naive))*1))


#Now calculate the pseudocounts for the mature antibody. I'll put M after 'input' to signify which sample it was compared against
analysis_rep2 <- analysis_rep2 %>% mutate(sum_mature_pseudo = case_when( 
  sum(sum_QA255_105_mature) / sum(sum_input) < 1 ~ sum_QA255_105_mature + 1, 
  sum(sum_QA255_105_mature) / sum(sum_input) >= 1 ~ sum_QA255_105_mature +(sum(sum_QA255_105_mature) / sum(sum_input))*1))

analysis_rep2 <- analysis_rep2 %>% mutate(sum_inputM_pseudo = case_when( 
  sum(sum_input) / sum(sum_QA255_105_mature) < 1 ~ sum_input + 1, 
  sum(sum_input) / sum(sum_QA255_105_mature) >= 1 ~ sum_input +(sum(sum_input) / sum(sum_QA255_105_mature))*1))
```

Now calculate the frequency of each peptide in the two samples
```{r}
#Freq for naive antibody
analysis_rep2 <- analysis_rep2 %>% 
  mutate(freq_QA255_105_naive = sum_naive_pseudo / sum(sum_naive_pseudo)) %>% 
  mutate(freq_inputN = sum_inputN_pseudo/sum(sum_inputN_pseudo))

#Freq for mature antibody
analysis_rep2 <- analysis_rep2 %>% 
  mutate(freq_QA255_105_mature = sum_mature_pseudo / sum(sum_mature_pseudo)) %>% 
  mutate(freq_inputM = sum_inputM_pseudo/sum(sum_inputM_pseudo))

```

Now calculate the site-level fold enrichment of all wildtype peptides in the 257D sample, as compared to the input
```{r}
#Enrichment for naive antibody
analysis_rep2 <- analysis_rep2 %>% mutate(fold_enrich_naive = freq_QA255_105_naive/freq_inputN)

#Enrichment for mature antibody
analysis_rep2 <- analysis_rep2 %>% mutate(fold_enrich_mature = freq_QA255_105_mature/freq_inputM)

```

**Now plot the fold enrichment across the length of each V3 protein**

Make plots for QA255.105 naive

*BG505 V3*
```{r}
fold_enrichment_naive_BG505_V3 <- analysis_rep2 %>% filter(Protein == 'V3' & Virus == 'BG505' & type == 'WT') %>% ggline( x='Loc', y = 'fold_enrich_naive',
                   add = NULL, conf.int = FALSE,
                   cor.coef = FALSE,
                   xlab = "BG505 V3 amino acid position", ylab = "fold enrichment") +
  theme_classic(base_size = 14) 

dir <- "enrichment_plots/"

plot_name <- paste(dir, "enrichment_naive_BG505_V3_rep2.jpg", sep = "")
  
ggsave(plot_name, fold_enrichment_naive_BG505_V3, width = 8)

```

*BF520 V3*
```{r}
fold_enrichment_naive_BF520_V3 <- analysis_rep2 %>% filter(Protein == 'V3' & Virus == 'BF520' & type == 'WT') %>% ggline( x='Loc', y = 'fold_enrich_naive',
                   add = NULL, conf.int = FALSE,
                   cor.coef = FALSE,
                   xlab = "BF520 V3 amino acid position", ylab = "fold enrichment") +
  theme_classic(base_size = 14) 

dir <- "enrichment_plots/"

plot_name <- paste(dir, "enrichment_naive_BF520_V3_rep2.jpg", sep = "")
  
ggsave(plot_name, fold_enrichment_naive_BF520_V3, width = 8)
```

*ZA1197 V3*
```{r}
fold_enrichment_naive_ZA1197_V3 <- analysis_rep2 %>% filter(Protein == 'V3' & Virus == 'ZA1197' & type == 'WT') %>% ggline( x='Loc', y = 'fold_enrich_naive',
                   add = NULL, conf.int = FALSE,
                   cor.coef = FALSE,
                   xlab = "ZA1197 V3 amino acid position", ylab = "fold enrichment") +
  theme_classic(base_size = 14) 

dir <- "enrichment_plots/"

plot_name <- paste(dir, "enrichment_naive_ZA1197_V3_rep2.jpg", sep = "")
  
ggsave(plot_name, fold_enrichment_naive_ZA1197_V3, width = 8)
```

*Combined V3*
```{r}
fold_enrichment_naive_V3 <- analysis_rep2 %>% filter(Protein == 'V3' & type == 'WT') %>% 
  ggline( x='HXB2_Loc', y = 'fold_enrich_naive', group = 'Virus', color = 'Virus', palette = 'Dark2', add = NULL, conf.int = FALSE, cor.coef = FALSE, xlab = "HXB2 Env amino acid position", ylab = "fold enrichment") +
  theme_classic(base_size = 22) + 
  scale_x_discrete( breaks = c(290, 300, 310, 320))

fold_enrichment_naive_V3 <- ggpar(fold_enrichment_naive_V3, ylim = c(-1, 15), legend=c(.9,.8))

dir <- "enrichment_plots/"

plot_name <- paste(dir, "enrichment_naive_V3_rep2.jpg", sep = "")
  
ggsave(plot_name, fold_enrichment_naive_V3, width = 8)
```

Make plots for QA255.105 mature

*BG505 V3*
```{r}
fold_enrichment_mature_BG505_V3 <- analysis_rep2 %>% filter(Protein == 'V3' & Virus == 'BG505' & type == 'WT') %>% ggline( x='Loc', y = 'fold_enrich_mature',
                   add = NULL, conf.int = FALSE,
                   cor.coef = FALSE,
                   xlab = "BG505 V3 amino acid position", ylab = "fold enrichment") +
  theme_classic(base_size = 14) 

dir <- "enrichment_plots/"

plot_name <- paste(dir, "enrichment_mature_BG505_V3_rep2.jpg", sep = "")
  
ggsave(plot_name, fold_enrichment_mature_BG505_V3, width = 8)

```

*BF520 V3*
```{r}
fold_enrichment_mature_BF520_V3 <- analysis_rep2 %>% filter(Protein == 'V3' & Virus == 'BF520' & type == 'WT') %>% ggline( x='Loc', y = 'fold_enrich_mature',
                   add = NULL, conf.int = FALSE,
                   cor.coef = FALSE,
                   xlab = "BF520 V3 amino acid position", ylab = "fold enrichment") +
  theme_classic(base_size = 14) 

dir <- "enrichment_plots/"

plot_name <- paste(dir, "enrichment_mature_BF520_V3_rep2.jpg", sep = "")
  
ggsave(plot_name, fold_enrichment_mature_BF520_V3, width = 8)
```

*ZA1197 V3*
```{r}
fold_enrichment_mature_ZA1197_V3 <- analysis_rep2 %>% filter(Protein == 'V3' & Virus == 'ZA1197' & type == 'WT') %>% ggline( x='Loc', y = 'fold_enrich_mature',
                   add = NULL, conf.int = FALSE,
                   cor.coef = FALSE,
                   xlab = "ZA1197 V3 amino acid position", ylab = "fold enrichment") +
  theme_classic(base_size = 14) 

dir <- "enrichment_plots/"

plot_name <- paste(dir, "enrichment_mature_ZA1197_V3_rep2.jpg", sep = "")
  
ggsave(plot_name, fold_enrichment_mature_ZA1197_V3, width = 8)
```

*Combined V3*
```{r}
fold_enrichment_mature_V3 <- analysis_rep2 %>% filter(Protein == 'V3' & type == 'WT') %>% 
  ggline( x='HXB2_Loc', y = 'fold_enrich_mature', group = 'Virus', color = 'Virus', palette = 'Dark2', add = NULL, conf.int = FALSE, cor.coef = FALSE, xlab = "HXB2 Env amino acid position", ylab = "fold enrichment") +
  theme_classic(base_size = 22) + 
  scale_x_discrete( breaks = c(290, 300, 310, 320))

fold_enrichment_mature_V3 <- ggpar(fold_enrichment_mature_V3, ylim = c(-1, 15), legend=c(.9,.8))

dir <- "enrichment_plots/"

plot_name <- paste(dir, "enrichment_mature_V3_rep2.jpg", sep = "")
  
ggsave(plot_name, fold_enrichment_mature_V3, width = 8)
```


##Differential selection calculations and plotting
Create a column that calculates the mutation-level differential selection. 

Create columns with WT frequencies from the naive, mature, and input conditions.
```{r}
analysis_rep2 <- analysis_rep2 %>% 
#Get freq of WT peptides for naive antibody
  mutate(freq_naive_WT = case_when(
    type == "WT" ~ freq_QA255_105_naive))  %>% 
#Get freq of WT peptides for mature antibody
  mutate(freq_mature_WT = case_when(
    type == "WT" ~ freq_QA255_105_mature)) %>%
#Get freq of WT peptides for input lib, compared to naive
  mutate(freq_inputN_WT = case_when(
    type == "WT" ~ freq_inputN)) %>%
#Get freq of WT peptides for input lib, compared to mature
  mutate(freq_inputM_WT = case_when(
    type == "WT" ~ freq_inputM))

analysis_rep2 <- analysis_rep2 %>%
  group_by(Virus, Protein, Correct_Loc) %>%
  fill(freq_naive_WT, .direction = c("up")) %>%
  fill(freq_naive_WT, .direction = c("down")) %>%
  fill(freq_mature_WT, .direction = c("up")) %>%
  fill(freq_mature_WT, .direction = c("down")) %>%
  fill(freq_inputN_WT, .direction = c("up")) %>%
  fill(freq_inputN_WT, .direction = c("down")) %>%
  fill(freq_inputM_WT, .direction = c("up")) %>%
  fill(freq_inputM_WT, .direction = c("down")) %>%
  ungroup()

```

Now calculate the differential selection
```{r}
#Calculate diff sel for naive
analysis_rep2 <- analysis_rep2 %>% 
  mutate(diff_select_naive = log((freq_QA255_105_naive/freq_naive_WT)/(freq_inputN/freq_inputN_WT)))

#Calculate diff sel for mature
analysis_rep2 <- analysis_rep2 %>% 
  mutate(diff_select_mature = log((freq_QA255_105_mature/freq_mature_WT)/(freq_inputM/freq_inputM_WT)))
```


##Now calculate the scaled differential selection: multiply the mutation level differential selection and the site level fold enrichment and plot it

Now create a column with the fold enrichment value of the WT , so that I can calculate the scaled differential selection. 
```{r}
analysis_rep2 <- analysis_rep2 %>% 
  #Get enrichment of WT peptides for naive antibody
  mutate(fold_enrich_naive_WT = case_when(
    type == "WT" ~ fold_enrich_naive))  %>% 
  #Get freq of WT peptides for mature antibody
  mutate(fold_enrich_mature_WT = case_when(
    type == "WT" ~ fold_enrich_mature))
    
analysis_rep2 <- analysis_rep2 %>%
  group_by(Virus, Protein, Correct_Loc) %>%
  fill(fold_enrich_naive_WT, .direction = c("up")) %>%
  fill(fold_enrich_naive_WT, .direction = c("down")) %>%
  fill(fold_enrich_mature_WT, .direction = c("up")) %>%
  fill(fold_enrich_mature_WT, .direction = c("down")) %>%
  ungroup()
```

Now multiply the fold enrichment by the differential selection to get the scaled differential selection.
```{r}
#Calculate for naive antibody
analysis_rep2 <- analysis_rep2 %>% 
  mutate(scaled_diff_select_naive = (diff_select_naive)*(fold_enrich_naive_WT))

#Calculate for mature antibody
analysis_rep2 <- analysis_rep2 %>% 
  mutate(scaled_diff_select_mature = (diff_select_mature)*(fold_enrich_mature_WT))
```


Now plot the scaled differential selection for each Virus/protein combo for the sample, as a heatmap

Need to first refactor the AA so they show up in the desired order
```{r}
analysis_rep2$AA <- factor(analysis_rep2$AA, levels = c("G", "P", "A", "I", "L", "V", "F", "W", "M", "Y", "C", "S", "T", "N", "Q", "H", "K", "R", "D", "E"))
```

First, plot heatmaps for QA255_105 naive

*BG505_V3*
```{r}
plot <- analysis_rep2 %>% 
    filter(Virus == 'BG505' & Protein == 'V3') %>%
    ggplot(aes(x=Correct_Loc, y=AA, fill=scaled_diff_select_naive, width=.90, height=.90)) + 
  geom_tile() +
  geom_point(aes(size=type), stroke = 0) +
  scale_size_manual(values=c(2, 0)) +
  scale_fill_gradientn(colours = c("red","white","darkblue"), values = rescale(c(-100,0,25)), guide = "colorbar", limits=c(-100,25), na.value ="lightgrey") + 
  labs(x="BG505 V3 Protein Position", y="AA Substitution", fill = "Scaled differential \nselection value\n") +
  theme_bw(base_size=16) +
  theme(strip.background = element_blank(), strip.text.x = element_blank(), strip.text.y = element_text(face = "bold", size = 16), legend.title.align=0.5, panel.grid.major = element_blank(), panel.grid.minor = element_blank()) +
  rotate_x_text(angle=45) +
  guides(size = FALSE) +
  scale_x_continuous(breaks = c(295, 300, 305, 310, 315, 320, 325, 330))

dir <- "scaled_diff_select_plots/"
 
plot_name <- paste(dir, "naive_BG505_V3_scaleddiffsel_rep2.jpg", sep = "")
  
ggsave(plot_name, plot, width = 10, height = 8)
```


*BF520_V3*
```{r}
plot <- analysis_rep2 %>% 
    filter(Virus == 'BF520' & Protein == 'V3') %>%
    ggplot(aes(x=Correct_Loc, y=AA, fill=scaled_diff_select_naive, width=.90, height=.90)) + 
  geom_tile() +
  geom_point(aes(size=type), stroke = 0) +
  scale_size_manual(values=c(2, 0)) +
  scale_fill_gradientn(colours = c("red","white","darkblue"), values = rescale(c(-100,0,25)), guide = "colorbar", limits=c(-100,25), na.value ="lightgrey") + 
  labs(x="BF520 V3 Protein Position", y="AA Substitution", fill = "Scaled differential \nselection value\n") +
  theme_bw(base_size=16) +
  theme(strip.background = element_blank(), strip.text.x = element_blank(), strip.text.y = element_text(face = "bold", size = 16), legend.title.align=0.5, panel.grid.major = element_blank(), panel.grid.minor = element_blank()) +
  rotate_x_text(angle=45) +
  guides(size = FALSE)  +
  scale_x_continuous(breaks = c(290, 295, 300, 305, 310, 315, 320, 325))

dir <- "scaled_diff_select_plots/"
 
plot_name <- paste(dir, "naive_BF520_V3_scaleddiffsel_rep2.jpg", sep = "")
  
ggsave(plot_name, plot, width = 10, height = 8)
```


*ZA1197_V3*
```{r}
plot <- analysis_rep2 %>% 
    filter(Virus == 'ZA1197' & Protein == 'V3') %>%
    ggplot(aes(x=Correct_Loc, y=AA, fill=scaled_diff_select_naive, width=.90, height=.90)) + 
  geom_tile() +
  geom_point(aes(size=type), stroke = 0) +
  scale_size_manual(values=c(2, 0)) +
  scale_fill_gradientn(colours = c("red","white","darkblue"), values = rescale(c(-100,0,25)), guide = "colorbar", limits=c(-100,25), na.value ="lightgrey") + 
  labs(x="ZA1197 V3 Protein Position", y="AA Substitution", fill = "Scaled differential \nselection value\n") +
  theme_bw(base_size=16) +
  theme(strip.background = element_blank(), strip.text.x = element_blank(), strip.text.y = element_text(face = "bold", size = 16), legend.title.align=0.5, panel.grid.major = element_blank(), panel.grid.minor = element_blank()) +
  rotate_x_text(angle=45) +
  guides(size = FALSE)  +
  scale_x_continuous(breaks = c(295, 300, 305, 310, 315, 320, 325, 330))

dir <- "scaled_diff_select_plots/"
 
plot_name <- paste(dir, "naive_ZA1197_V3_scaleddiffsel_rep2.jpg", sep = "")
  
ggsave(plot_name, plot, width = 10, height = 8)
```

Now, plot heatmaps for QA255_105 mature

*BG505_V3*
```{r}
plot <- analysis_rep2 %>% 
    filter(Virus == 'BG505' & Protein == 'V3') %>%
    ggplot(aes(x=Correct_Loc, y=AA, fill=scaled_diff_select_mature, width=.90, height=.90)) + 
  geom_tile() +
  geom_point(aes(size=type), stroke = 0) +
  scale_size_manual(values=c(2, 0)) +
  scale_fill_gradientn(colours = c("red","white","darkblue"), values = rescale(c(-100,0,25)), guide = "colorbar", limits=c(-100,25), na.value ="lightgrey") + 
  labs(x="BG505 V3 Protein Position", y="AA Substitution", fill = "Scaled differential \nselection value\n") +
  theme_bw(base_size=16) +
  theme(strip.background = element_blank(), strip.text.x = element_blank(), strip.text.y = element_text(face = "bold", size = 16), legend.title.align=0.5, panel.grid.major = element_blank(), panel.grid.minor = element_blank()) +
  rotate_x_text(angle=45) +
  guides(size = FALSE) +
  scale_x_continuous(breaks = c(295, 300, 305, 310, 315, 320, 325, 330))

dir <- "scaled_diff_select_plots/"
 
plot_name <- paste(dir, "mature_BG505_V3_scaleddiffsel_rep2.jpg", sep = "")
  
ggsave(plot_name, plot, width = 10, height = 8)
```


*BF520_V3*
```{r}
plot <- analysis_rep2 %>% 
    filter(Virus == 'BF520' & Protein == 'V3') %>%
    ggplot(aes(x=Correct_Loc, y=AA, fill=scaled_diff_select_mature, width=.90, height=.90)) + 
  geom_tile() +
  geom_point(aes(size=type), stroke = 0) +
  scale_size_manual(values=c(2, 0)) +
  scale_fill_gradientn(colours = c("red","white","darkblue"), values = rescale(c(-100,0,25)), guide = "colorbar", limits=c(-100,25), na.value ="lightgrey") + 
  labs(x="BF520 V3 Protein Position", y="AA Substitution", fill = "Scaled differential \nselection value\n") +
  theme_bw(base_size=16) +
  theme(strip.background = element_blank(), strip.text.x = element_blank(), strip.text.y = element_text(face = "bold", size = 16), legend.title.align=0.5, panel.grid.major = element_blank(), panel.grid.minor = element_blank()) +
  rotate_x_text(angle=45) +
  guides(size = FALSE) +
  scale_x_continuous(breaks = c(290, 295, 300, 305, 310, 315, 320, 325))

dir <- "scaled_diff_select_plots/"
 
plot_name <- paste(dir, "mature_BF520_V3_scaleddiffsel_rep2.jpg", sep = "")
  
ggsave(plot_name, plot, width = 10, height = 8)
```


*ZA1197_V3*
```{r}
plot <- analysis_rep2 %>% 
    filter(Virus == 'ZA1197' & Protein == 'V3') %>%
    ggplot(aes(x=Correct_Loc, y=AA, fill=scaled_diff_select_mature, width=.90, height=.90)) + 
  geom_tile() +
  geom_point(aes(size=type), stroke = 0) +
  scale_size_manual(values=c(2, 0)) +
  scale_fill_gradientn(colours = c("red","white","darkblue"), values = rescale(c(-100,0,25)), guide = "colorbar", limits=c(-100,25), na.value ="lightgrey") + 
  labs(x="ZA1197 V3 Protein Position", y="AA Substitution", fill = "Scaled differential \nselection value\n") +
  theme_bw(base_size=16) +
  theme(strip.background = element_blank(), strip.text.x = element_blank(), strip.text.y = element_text(face = "bold", size = 16), legend.title.align=0.5, panel.grid.major = element_blank(), panel.grid.minor = element_blank()) +
  rotate_x_text(angle=45) +
  guides(size = FALSE)  +
  scale_x_continuous(breaks = c(295, 300, 305, 310, 315, 320, 325, 330))

dir <- "scaled_diff_select_plots/"
 
plot_name <- paste(dir, "mature_ZA1197_V3_scaleddiffsel_rep2.jpg", sep = "")
  
ggsave(plot_name, plot, width = 10, height = 8)
```

##Average the biological duplicates!! And re-plot data
Need to average the fold enrichment values and the differential selection values, then re plot the fold enrichment along the proteins, and the scaled differential selection

Create new table, with the fold enrichment values and differential selection values from each replicate
```{r}
avg_analysis <- analysis_rep1 %>% select(id, Virus, Protein, Loc, AA, type, HXB2_Loc, Correct_Loc, rep1_sum_naive=sum_QA255_105_naive, rep1_fold_enrich_naive=fold_enrich_naive, rep1_scaled_diff_select_naive=scaled_diff_select_naive, rep1_sum_mature=sum_QA255_105_mature, rep1_fold_enrich_mature=fold_enrich_mature, rep1_scaled_diff_select_mature=scaled_diff_select_mature)
```

```{r}
rep2 <- analysis_rep2 %>% select(id, Virus, Protein, Loc, AA, type, HXB2_Loc, Correct_Loc, rep2_sum_naive=sum_QA255_105_naive, rep2_fold_enrich_naive=fold_enrich_naive, rep2_scaled_diff_select_naive=scaled_diff_select_naive, rep2_sum_mature=sum_QA255_105_mature, rep2_fold_enrich_mature=fold_enrich_mature, rep2_scaled_diff_select_mature=scaled_diff_select_mature)

avg_analysis <- left_join(rep2, avg_analysis)

```

**Now plot the correlation between biological duplicates**

*Naive*
```{r}
naive_correlation <- avg_analysis %>% 
  ggplot(aes(x=rep1_sum_naive, y=rep2_sum_naive)) + 
  geom_point()+ 
  stat_cor(method="pearson", size = 8) + 
  xlab("read counts - biological replicate 1") +
  ylab("read counts - biological replicate 2") + 
  theme_classic(base_size = 24)

dir <- "correlation_plots/"
 
plot_name <- paste(dir, "naive_bio_reps_correlation.jpg", sep = "")
  
ggsave(plot_name, naive_correlation, width = 10, height = 8)
```

*Mature*
```{r}
mature_correlation <- avg_analysis %>% 
  ggplot(aes(x=rep1_sum_mature, y=rep2_sum_mature)) + 
  geom_point()+ 
  stat_cor(method="pearson", size = 8) + 
  xlab("read counts - biological replicate 1") +
  ylab("read counts - biological replicate 2") + 
  theme_classic(base_size = 24)

dir <- "correlation_plots/"
 
plot_name <- paste(dir, "mature_bio_reps_correlation.jpg", sep = "")
  
ggsave(plot_name, mature_correlation, width = 10, height = 8)
```

**Now average the fold enrichment values**
```{r}
avg_analysis <- avg_analysis %>% 
  rowwise() %>%
  mutate(avg_fold_enrich_naive = mean(c(rep1_fold_enrich_naive, rep2_fold_enrich_naive))) %>% 
  mutate(avg_fold_enrich_mature = mean(c(rep1_fold_enrich_mature, rep2_fold_enrich_mature)))
```

**Make plots of enrichment for QA255.105 naive**

*BG505 V3*
```{r}
fold_enrichment_naive_BG505_V3 <- avg_analysis %>% 
  filter(Protein == 'V3' & Virus == 'BG505' & type == 'WT') %>% ggline( x='Loc', y = 'avg_fold_enrich_naive',
                   add = NULL, conf.int = FALSE,
                   cor.coef = FALSE,
                   xlab = "BG505 V3 amino acid position", ylab = "fold enrichment") +
  theme_classic(base_size = 14) 

dir <- "enrichment_plots/"

plot_name <- paste(dir, "enrichment_naive_BG505_V3_avg.jpg", sep = "")
  
ggsave(plot_name, fold_enrichment_naive_BG505_V3, width = 8)

```

*BF520 V3*
```{r}
fold_enrichment_naive_BF520_V3 <- avg_analysis %>% 
  filter(Protein == 'V3' & Virus == 'BF520' & type == 'WT') %>% ggline( x='Loc', y = 'avg_fold_enrich_naive',
                   add = NULL, conf.int = FALSE,
                   cor.coef = FALSE,
                   xlab = "BF520 V3 amino acid position", ylab = "fold enrichment") +
  theme_classic(base_size = 14) 

dir <- "enrichment_plots/"

plot_name <- paste(dir, "enrichment_naive_BF520_V3_avg.jpg", sep = "")
  
ggsave(plot_name, fold_enrichment_naive_BF520_V3, width = 8)
```

*ZA1197 V3*
```{r}
fold_enrichment_naive_ZA1197_V3 <- avg_analysis %>% 
  filter(Protein == 'V3' & Virus == 'ZA1197' & type == 'WT') %>% ggline( x='Loc', y = 'avg_fold_enrich_naive',
                   add = NULL, conf.int = FALSE,
                   cor.coef = FALSE,
                   xlab = "ZA1197 V3 amino acid position", ylab = "fold enrichment") +
  theme_classic(base_size = 14) 

dir <- "enrichment_plots/"

plot_name <- paste(dir, "enrichment_naive_ZA1197_V3_avg.jpg", sep = "")
  
ggsave(plot_name, fold_enrichment_naive_ZA1197_V3, width = 8)
```

*Combined V3*
```{r}
fold_enrichment_naive_V3 <- avg_analysis %>% 
  filter(Protein == 'V3' & type == 'WT') %>% 
  ggline( x='HXB2_Loc', y = 'avg_fold_enrich_naive', group = 'Virus', color = 'Virus', palette = 'Dark2', add = NULL, conf.int = FALSE, cor.coef = FALSE, xlab = "HXB2 Env amino acid position", ylab = "fold enrichment") +
  theme_classic(base_size = 22) + 
  rotate_x_text(angle=45) +
  ggtitle("QA255.105 naive") +
  theme(plot.title = element_text(hjust = 0.5))

fold_enrichment_naive_V3 <- ggpar(fold_enrichment_naive_V3, ylim = c(-1, 15), legend=c(.9,.8))

dir <- "enrichment_plots/"

plot_name <- paste(dir, "enrichment_naive_V3_avg.jpg", sep = "")
  
ggsave(plot_name, fold_enrichment_naive_V3, width = 11)
```

**Make plots of enrichment for QA255.105 mature**

*BG505 V3*
```{r}
fold_enrichment_mature_BG505_V3 <- avg_analysis %>% filter(Protein == 'V3' & Virus == 'BG505' & type == 'WT') %>% ggline( x='Loc', y = 'avg_fold_enrich_mature',
                   add = NULL, conf.int = FALSE,
                   cor.coef = FALSE,
                   xlab = "BG505 V3 amino acid position", ylab = "fold enrichment") +
  theme_classic(base_size = 14) 

dir <- "enrichment_plots/"

plot_name <- paste(dir, "enrichment_mature_BG505_V3_avg.jpg", sep = "")
  
ggsave(plot_name, fold_enrichment_mature_BG505_V3, width = 8)

```

*BF520 V3*
```{r}
fold_enrichment_mature_BF520_V3 <- avg_analysis %>% filter(Protein == 'V3' & Virus == 'BF520' & type == 'WT') %>% ggline( x='Loc', y = 'avg_fold_enrich_mature',
                   add = NULL, conf.int = FALSE,
                   cor.coef = FALSE,
                   xlab = "BF520 V3 amino acid position", ylab = "fold enrichment") +
  theme_classic(base_size = 14) 

dir <- "enrichment_plots/"

plot_name <- paste(dir, "enrichment_mature_BF520_V3_avg.jpg", sep = "")
  
ggsave(plot_name, fold_enrichment_mature_BF520_V3, width = 8)
```

*ZA1197 V3*
```{r}
fold_enrichment_mature_ZA1197_V3 <- avg_analysis %>% filter(Protein == 'V3' & Virus == 'ZA1197' & type == 'WT') %>% ggline( x='Loc', y = 'avg_fold_enrich_mature',
                   add = NULL, conf.int = FALSE,
                   cor.coef = FALSE,
                   xlab = "ZA1197 V3 amino acid position", ylab = "fold enrichment") +
  theme_classic(base_size = 14) 

dir <- "enrichment_plots/"

plot_name <- paste(dir, "enrichment_mature_ZA1197_V3_avg.jpg", sep = "")
  
ggsave(plot_name, fold_enrichment_mature_ZA1197_V3, width = 8)
```

*Combined V3*
```{r}
fold_enrichment_mature_V3 <- avg_analysis %>% filter(Protein == 'V3' & type == 'WT') %>% 
  ggline( x='HXB2_Loc', y = 'avg_fold_enrich_mature', group = 'Virus', color = 'Virus', palette = 'Dark2', add = NULL, conf.int = FALSE, cor.coef = FALSE, xlab = "HXB2 Env amino acid position", ylab = "fold enrichment") +
  theme_classic(base_size = 22) + 
  rotate_x_text(angle=45) +
  ggtitle("QA255.105 mature")+
  theme(plot.title = element_text(hjust = 0.5))

fold_enrichment_mature_V3 <- ggpar(fold_enrichment_mature_V3, ylim = c(-1, 15), legend=c(.9,.8))

dir <- "enrichment_plots/"

plot_name <- paste(dir, "enrichment_mature_V3_avg.jpg", sep = "")
  
ggsave(plot_name, fold_enrichment_mature_V3, width = 11)
```


**Now average together the scaled differential selection values**
```{r}
avg_analysis <- avg_analysis %>% 
  rowwise() %>%
  mutate(avg_scaled_diffselect_naive = mean(c(rep1_scaled_diff_select_naive, rep2_scaled_diff_select_naive))) %>% 
  mutate(avg_scaled_diffselect_mature = mean(c(rep1_scaled_diff_select_mature, rep2_scaled_diff_select_mature)))
```

Now plot the scaled differential selection for each Virus/protein combo for the sample, as a heatmap

Need to first refactor the AA so they show up in the desired order
```{r}
avg_analysis$AA <- factor(avg_analysis$AA, levels = c("G", "P", "A", "I", "L", "V", "F", "W", "M", "Y", "C", "S", "T", "N", "Q", "H", "K", "R", "D", "E"))
```


First, plot heatmaps for QA255_105 naive

*BG505_V3*
```{r}
plot <- avg_analysis %>% 
    filter(Virus == 'BG505' & Protein == 'V3') %>%
    ggplot(aes(x=HXB2_Loc, y=AA, fill=avg_scaled_diffselect_naive, width=.90, height=.90)) + 
  geom_tile() +
  geom_point(aes(size=type), stroke = 0) +
  scale_size_manual(values=c(2, 0)) +
  scale_fill_gradientn(colours = c("red","white","darkblue"), values = rescale(c(-100,0,25)), guide = "colorbar", limits=c(-100,25), na.value ="lightgrey") + 
  labs(x="V3 Protein Position (HXB2 numbering)", y="AA Substitution", fill = "Scaled differential \nselection value\n") +
  theme_bw(base_size=16) +
  theme(strip.background = element_blank(), strip.text.x = element_blank(), strip.text.y = element_text(face = "bold", size = 18), legend.title.align=0.5, panel.grid.major = element_blank(), panel.grid.minor = element_blank()) +
  rotate_x_text(angle=45) +
  guides(size = FALSE) +
  ggtitle("QA255.105 naive - BG505 Env")+
  theme(plot.title = element_text(hjust = 0.5))

dir <- "scaled_diff_select_plots/"
 
plot_name <- paste(dir, "naive_BG505_V3_scaleddiffsel_avg.jpg", sep = "")
  
ggsave(plot_name, plot, width = 11, height = 8)
```


*BF520_V3*
```{r}
plot <- avg_analysis %>% 
    filter(Virus == 'BF520' & Protein == 'V3') %>%
    ggplot(aes(x=Correct_Loc, y=AA, fill=avg_scaled_diffselect_naive, width=.90, height=.90)) + 
  geom_tile() +
  geom_point(aes(size=type), stroke = 0) +
  scale_size_manual(values=c(2, 0)) +
  scale_fill_gradientn(colours = c("red","white","darkblue"), values = rescale(c(-100,0,25)), guide = "colorbar", limits=c(-100,25), na.value ="lightgrey") + 
  labs(x="BF520 V3 Protein Position", y="AA Substitution", fill = "Scaled differential \nselection value\n") +
  theme_bw(base_size=16) +
  theme(strip.background = element_blank(), strip.text.x = element_blank(), strip.text.y = element_text(face = "bold", size = 16), legend.title.align=0.5, panel.grid.major = element_blank(), panel.grid.minor = element_blank()) +
  rotate_x_text(angle=45) +
  guides(size = FALSE)  +
  scale_x_continuous(breaks = c(290, 295, 300, 305, 310, 315, 320, 325))+
  ggtitle("QA255.105 naive")+
  theme(plot.title = element_text(hjust = 0.5))

dir <- "scaled_diff_select_plots/"
 
plot_name <- paste(dir, "naive_BF520_V3_scaleddiffsel_avg.jpg", sep = "")
  
ggsave(plot_name, plot, width = 10, height = 8)
```


*ZA1197_V3*
```{r}
plot <- avg_analysis %>% 
    filter(Virus == 'ZA1197' & Protein == 'V3') %>%
    ggplot(aes(x=Correct_Loc, y=AA, fill=avg_scaled_diffselect_naive, width=.90, height=.90)) + 
  geom_tile() +
  geom_point(aes(size=type), stroke = 0) +
  scale_size_manual(values=c(2, 0)) +
  scale_fill_gradientn(colours = c("red","white","darkblue"), values = rescale(c(-100,0,25)), guide = "colorbar", limits=c(-100,25), na.value ="lightgrey") + 
  labs(x="ZA1197 V3 Protein Position", y="AA Substitution", fill = "Scaled differential \nselection value\n") +
  theme_bw(base_size=16) +
  theme(strip.background = element_blank(), strip.text.x = element_blank(), strip.text.y = element_text(face = "bold", size = 16), legend.title.align=0.5, panel.grid.major = element_blank(), panel.grid.minor = element_blank()) +
  rotate_x_text(angle=45) +
  guides(size = FALSE)  +
  scale_x_continuous(breaks = c(295, 300, 305, 310, 315, 320, 325, 330))+
  ggtitle("QA255.105 naive")+
  theme(plot.title = element_text(hjust = 0.5))

dir <- "scaled_diff_select_plots/"
 
plot_name <- paste(dir, "naive_ZA1197_V3_scaleddiffsel_avg.jpg", sep = "")
  
ggsave(plot_name, plot, width = 10, height = 8)
```

Now, plot heatmaps for QA255_105 mature

*BG505_V3*
```{r}
plot <- avg_analysis %>% 
    filter(Virus == 'BG505' & Protein == 'V3') %>%
    ggplot(aes(x=HXB2_Loc, y=AA, fill=avg_scaled_diffselect_mature, width=.90, height=.90)) + 
  geom_tile() +
  geom_point(aes(size=type), stroke = 0) +
  scale_size_manual(values=c(2, 0)) +
  scale_fill_gradientn(colours = c("red","white","darkblue"), values = rescale(c(-100,0,25)), guide = "colorbar", limits=c(-100,25), na.value ="lightgrey") + 
  labs(x="V3 Protein Position (HXB2 numbering)", y="AA Substitution", fill = "Scaled differential \nselection value\n") +
  theme_bw(base_size=16) +
  theme(strip.background = element_blank(), strip.text.x = element_blank(), strip.text.y = element_text(face = "bold", size = 16), legend.title.align=0.5, panel.grid.major = element_blank(), panel.grid.minor = element_blank()) +
  rotate_x_text(angle=45) +
  guides(size = FALSE) +
  ggtitle("QA255.105 mature - BG505 Env")+
  theme(plot.title = element_text(hjust = 0.5))

dir <- "scaled_diff_select_plots/"
 
plot_name <- paste(dir, "mature_BG505_V3_scaleddiffsel_avg.jpg", sep = "")
  
ggsave(plot_name, plot, width = 11, height = 8)
```


*BF520_V3*
```{r}
plot <- avg_analysis %>% 
    filter(Virus == 'BF520' & Protein == 'V3') %>%
    ggplot(aes(x=HXB2_Loc, y=AA, fill=avg_scaled_diffselect_mature, width=.90, height=.90)) + 
  geom_tile() +
  geom_point(aes(size=type), stroke = 0) +
  scale_size_manual(values=c(2, 0)) +
  scale_fill_gradientn(colours = c("red","white","darkblue"), values = rescale(c(-100,0,25)), guide = "colorbar", limits=c(-100,25), na.value ="lightgrey") + 
  labs(x="V3 Protein Position (HXB2 numbering)", y="AA Substitution", fill = "Scaled differential \nselection value\n") +
  theme_bw(base_size=16) +
  theme(strip.background = element_blank(), strip.text.x = element_blank(), strip.text.y = element_text(face = "bold", size = 16), legend.title.align=0.5, panel.grid.major = element_blank(), panel.grid.minor = element_blank()) +
  rotate_x_text(angle=45) +
  guides(size = FALSE) +
  scale_x_continuous(breaks = c(290, 295, 300, 305, 310, 315, 320, 325))+
  ggtitle("QA255.105 mature - BG505 Env")+
  theme(plot.title = element_text(hjust = 0.5))

dir <- "scaled_diff_select_plots/"
 
plot_name <- paste(dir, "mature_BF520_V3_scaleddiffsel_avg.jpg", sep = "")
  
ggsave(plot_name, plot, width = 10, height = 8)
```


*ZA1197_V3*
```{r}
plot <- avg_analysis %>% 
    filter(Virus == 'ZA1197' & Protein == 'V3') %>%
    ggplot(aes(x=Correct_Loc, y=AA, fill=avg_scaled_diffselect_mature, width=.90, height=.90)) + 
  geom_tile() +
  geom_point(aes(size=type), stroke = 0) +
  scale_size_manual(values=c(2, 0)) +
  scale_fill_gradientn(colours = c("red","white","darkblue"), values = rescale(c(-100,0,25)), guide = "colorbar", limits=c(-100,25), na.value ="lightgrey") + 
  labs(x="ZA1197 V3 Protein Position", y="AA Substitution", fill = "Scaled differential \nselection value\n") +
  theme_bw(base_size=16) +
  theme(strip.background = element_blank(), strip.text.x = element_blank(), strip.text.y = element_text(face = "bold", size = 16), legend.title.align=0.5, panel.grid.major = element_blank(), panel.grid.minor = element_blank()) +
  rotate_x_text(angle=45) +
  guides(size = FALSE)  +
  scale_x_continuous(breaks = c(295, 300, 305, 310, 315, 320, 325, 330))+
  ggtitle("QA255.105 mature")+
  theme(plot.title = element_text(hjust = 0.5))

dir <- "scaled_diff_select_plots/"
 
plot_name <- paste(dir, "mature_ZA1197_V3_scaleddiffsel_avg.jpg", sep = "")
  
ggsave(plot_name, plot, width = 10, height = 8)
```
