# Supplementary material for: Development of antibody-dependent cell cytotoxicity function in HIV-1 antibodies
Source: eLife. 2021 Jan 11;10:e63444. doi: 10.7554/eLife.63444 (PMC7884072; doi:10.7554/eLife.63444)
Supplement: Figure 9—source data 1. — This file maps the numbering between each Env strain and the HXB2 reference strain. [file elife-63444-fig9-data1.csv]

HXB2_AA	AA	Virus	Protein	type	HXB2_Loc	Loc	Correct_Loc
A	A	BG505	gp41	WT	512	1	509
V	V	BG505	gp41	WT	513	2	510
G	G	BG505	gp41	WT	514	3	511
I	I	BG505	gp41	WT	515	4	512
G	G	BG505	gp41	WT	516	5	513
A	A	BG505	gp41	WT	517	6	514
L	V	BG505	gp41	WT	518	7	515
F	F	BG505	gp41	WT	519	8	516
L	L	BG505	gp41	WT	520	9	517
G	G	BG505	gp41	WT	521	10	518
F	F	BG505	gp41	WT	522	11	519
L	L	BG505	gp41	WT	523	12	520
G	G	BG505	gp41	WT	524	13	521
A	A	BG505	gp41	WT	525	14	522
A	A	BG505	gp41	WT	526	15	523
G	G	BG505	gp41	WT	527	16	524
S	S	BG505	gp41	WT	528	17	525
T	T	BG505	gp41	WT	529	18	526
M	M	BG505	gp41	WT	530	19	527
G	G	BG505	gp41	WT	531	20	528
A	A	BG505	gp41	WT	532	21	529
A	A	BG505	gp41	WT	533	22	530
S	S	BG505	gp41	WT	534	23	531
M	M	BG505	gp41	WT	535	24	532
T	T	BG505	gp41	WT	536	25	533
L	L	BG505	gp41	WT	537	26	534
T	T	BG505	gp41	WT	538	27	535
V	V	BG505	gp41	WT	539	28	536
Q	Q	BG505	gp41	WT	540	29	537
A	A	BG505	gp41	WT	541	30	538
R	R	BG505	gp41	WT	542	31	539
Q	N	BG505	gp41	WT	543	32	540
L	L	BG505	gp41	WT	544	33	541
L	L	BG505	gp41	WT	545	34	542
S	S	BG505	gp41	WT	546	35	543
G	G	BG505	gp41	WT	547	36	544
I	I	BG505	gp41	WT	548	37	545
V	V	BG505	gp41	WT	549	38	546
Q	Q	BG505	gp41	WT	550	39	547
Q	Q	BG505	gp41	WT	551	40	548
Q	Q	BG505	gp41	WT	552	41	549
N	S	BG505	gp41	WT	553	42	550
N	N	BG505	gp41	WT	554	43	551
L	L	BG505	gp41	WT	555	44	552
L	L	BG505	gp41	WT	556	45	553
R	R	BG505	gp41	WT	557	46	554
A	A	BG505	gp41	WT	558	47	555
I	I	BG505	gp41	WT	559	48	556
E	E	BG505	gp41	WT	560	49	557
A	A	BG505	gp41	WT	561	50	558
Q	Q	BG505	gp41	WT	562	51	559
Q	Q	BG505	gp41	WT	563	52	560
H	H	BG505	gp41	WT	564	53	561
L	L	BG505	gp41	WT	565	54	562
L	L	BG505	gp41	WT	566	55	563
Q	K	BG505	gp41	WT	567	56	564
L	L	BG505	gp41	WT	568	57	565
T	T	BG505	gp41	WT	569	58	566
V	V	BG505	gp41	WT	570	59	567
W	W	BG505	gp41	WT	571	60	568
G	G	BG505	gp41	WT	572	61	569
I	I	BG505	gp41	WT	573	62	570
K	K	BG505	gp41	WT	574	63	571
Q	Q	BG505	gp41	WT	575	64	572
L	L	BG505	gp41	WT	576	65	573
Q	Q	BG505	gp41	WT	577	66	574
A	A	BG505	gp41	WT	578	67	575
R	R	BG505	gp41	WT	579	68	576
I	V	BG505	gp41	WT	580	69	577
L	L	BG505	gp41	WT	581	70	578
A	A	BG505	gp41	WT	582	71	579
V	V	BG505	gp41	WT	583	72	580
E	E	BG505	gp41	WT	584	73	581
R	R	BG505	gp41	WT	585	74	582
Y	Y	BG505	gp41	WT	586	75	583
L	L	BG505	gp41	WT	587	76	584
K	R	BG505	gp41	WT	588	77	585
D	D	BG505	gp41	WT	589	78	586
Q	Q	BG505	gp41	WT	590	79	587
Q	Q	BG505	gp41	WT	591	80	588
L	L	BG505	gp41	WT	592	81	589
L	L	BG505	gp41	WT	593	82	590
G	G	BG505	gp41	WT	594	83	591
I	I	BG505	gp41	WT	595	84	592
W	W	BG505	gp41	WT	596	85	593
G	G	BG505	gp41	WT	597	86	594
C	C	BG505	gp41	WT	598	87	595
S	S	BG505	gp41	WT	599	88	596
G	G	BG505	gp41	WT	600	89	597
K	K	BG505	gp41	WT	601	90	598
L	L	BG505	gp41	WT	602	91	599
I	I	BG505	gp41	WT	603	92	600
C	C	BG505	gp41	WT	604	93	601
T	T	BG505	gp41	WT	605	94	602
T	T	BG505	gp41	WT	606	95	603
A	N	BG505	gp41	WT	607	96	604
V	V	BG505	gp41	WT	608	97	605
P	P	BG505	gp41	WT	609	98	606
W	W	BG505	gp41	WT	610	99	607
N	N	BG505	gp41	WT	611	100	608
A	S	BG505	gp41	WT	612	101	609
S	S	BG505	gp41	WT	613	102	610
W	W	BG505	gp41	WT	614	103	611
S	S	BG505	gp41	WT	615	104	612
N	N	BG505	gp41	WT	616	105	613
K	R	BG505	gp41	WT	617	106	614
S	N	BG505	gp41	WT	618	107	615
L	L	BG505	gp41	WT	619	108	616
E	S	BG505	gp41	WT	620	109	617
Q	E	BG505	gp41	WT	621	110	618
I	I	BG505	gp41	WT	622	111	619
W	W	BG505	gp41	WT	623	112	620
N	D	BG505	gp41	WT	624	113	621
H	N	BG505	gp41	WT	625	114	622
T	M	BG505	gp41	WT	626	115	623
T	T	BG505	gp41	WT	627	116	624
W	W	BG505	gp41	WT	628	117	625
M	L	BG505	gp41	WT	629	118	626
E	Q	BG505	gp41	WT	630	119	627
W	W	BG505	gp41	WT	631	120	628
D	D	BG505	gp41	WT	632	121	629
R	K	BG505	gp41	WT	633	122	630
E	E	BG505	gp41	WT	634	123	631
I	I	BG505	gp41	WT	635	124	632
N	S	BG505	gp41	WT	636	125	633
N	N	BG505	gp41	WT	637	126	634
Y	Y	BG505	gp41	WT	638	127	635
T	T	BG505	gp41	WT	639	128	636
S	Q	BG505	gp41	WT	640	129	637
L	I	BG505	gp41	WT	641	130	638
I	I	BG505	gp41	WT	642	131	639
H	Y	BG505	gp41	WT	643	132	640
S	G	BG505	gp41	WT	644	133	641
L	L	BG505	gp41	WT	645	134	642
I	L	BG505	gp41	WT	646	135	643
E	E	BG505	gp41	WT	647	136	644
E	E	BG505	gp41	WT	648	137	645
S	S	BG505	gp41	WT	649	138	646
Q	Q	BG505	gp41	WT	650	139	647
N	N	BG505	gp41	WT	651	140	648
Q	Q	BG505	gp41	WT	652	141	649
Q	Q	BG505	gp41	WT	653	142	650
E	E	BG505	gp41	WT	654	143	651
K	K	BG505	gp41	WT	655	144	652
N	N	BG505	gp41	WT	656	145	653
E	E	BG505	gp41	WT	657	146	654
Q	Q	BG505	gp41	WT	658	147	655
E	D	BG505	gp41	WT	659	148	656
L	L	BG505	gp41	WT	660	149	657
L	L	BG505	gp41	WT	661	150	658
E	A	BG505	gp41	WT	662	151	659
L	L	BG505	gp41	WT	663	152	660
D	D	BG505	gp41	WT	664	153	661
K	K	BG505	gp41	WT	665	154	662
W	W	BG505	gp41	WT	666	155	663
A	A	BG505	gp41	WT	667	156	664
S	S	BG505	gp41	WT	668	157	665
L	L	BG505	gp41	WT	669	158	666
W	W	BG505	gp41	WT	670	159	667
N	N	BG505	gp41	WT	671	160	668
W	W	BG505	gp41	WT	672	161	669
F	F	BG505	gp41	WT	673	162	670
N	D	BG505	gp41	WT	674	163	671
I	I	BG505	gp41	WT	675	164	672
T	S	BG505	gp41	WT	676	165	673
N	N	BG505	gp41	WT	677	166	674
W	W	BG505	gp41	WT	678	167	675
L	L	BG505	gp41	WT	679	168	676
W	W	BG505	gp41	WT	680	169	677
Y	Y	BG505	gp41	WT	681	170	678
I	I	BG505	gp41	WT	682	171	679
K	K	BG505	gp41	WT	683	172	680
L	I	BG505	gp41	WT	684	173	681
C	C	BG505	V3	WT	296	1	295
T	T	BG505	V3	WT	297	2	296
R	R	BG505	V3	WT	298	3	297
P	P	BG505	V3	WT	299	4	298
N	N	BG505	V3	WT	300	5	299
N	N	BG505	V3	WT	301	6	300
N	N	BG505	V3	WT	302	7	301
T	T	BG505	V3	WT	303	8	302
R	R	BG505	V3	WT	304	9	303
K	K	BG505	V3	WT	305	10	304
R	S	BG505	V3	WT	306	11	305
I	I	BG505	V3	WT	307	12	306
R	R	BG505	V3	WT	308	13	307
I	I	BG505	V3	WT	309	14	308
G	G	BG505	V3	WT	312	15	309
P	P	BG505	V3	WT	313	16	310
G	G	BG505	V3	WT	314	17	311
R	Q	BG505	V3	WT	315	18	312
A	A	BG505	V3	WT	316	19	313
F	F	BG505	V3	WT	317	20	314
V	Y	BG505	V3	WT	318	21	315
T	A	BG505	V3	WT	319	22	316
I	T	BG505	V3	WT	320	23	317
-	G	BG505	V3	WT	320a	24	318
G	D	BG505	V3	WT	321	25	319
K	I	BG505	V3	WT	322	26	320
I	I	BG505	V3	WT	323	27	321
G	G	BG505	V3	WT	324	28	322
N	D	BG505	V3	WT	325	29	323
M	I	BG505	V3	WT	326	30	324
R	R	BG505	V3	WT	327	31	325
Q	Q	BG505	V3	WT	328	32	326
A	A	BG505	V3	WT	329	33	327
H	H	BG505	V3	WT	330	34	328
C	C	BG505	V3	WT	331	35	329
A	A	BF520	gp41	WT	512	1	501
V	V	BF520	gp41	WT	513	2	502
G	G	BF520	gp41	WT	514	3	503
I	I	BF520	gp41	WT	515	4	504
G	G	BF520	gp41	WT	516	5	505
A	A	BF520	gp41	WT	517	6	506
L	V	BF520	gp41	WT	518	7	507
F	F	BF520	gp41	WT	519	8	508
L	I	BF520	gp41	WT	520	9	509
G	G	BF520	gp41	WT	521	10	510
F	F	BF520	gp41	WT	522	11	511
L	L	BF520	gp41	WT	523	12	512
G	G	BF520	gp41	WT	524	13	513
A	A	BF520	gp41	WT	525	14	514
A	A	BF520	gp41	WT	526	15	515
G	G	BF520	gp41	WT	527	16	516
S	S	BF520	gp41	WT	528	17	517
T	T	BF520	gp41	WT	529	18	518
M	M	BF520	gp41	WT	530	19	519
G	G	BF520	gp41	WT	531	20	520
A	A	BF520	gp41	WT	532	21	521
A	A	BF520	gp41	WT	533	22	522
S	S	BF520	gp41	WT	534	23	523
M	V	BF520	gp41	WT	535	24	524
T	T	BF520	gp41	WT	536	25	525
L	L	BF520	gp41	WT	537	26	526
T	T	BF520	gp41	WT	538	27	527
V	V	BF520	gp41	WT	539	28	528
Q	Q	BF520	gp41	WT	540	29	529
A	A	BF520	gp41	WT	541	30	530
R	R	BF520	gp41	WT	542	31	531
Q	Q	BF520	gp41	WT	543	32	532
L	L	BF520	gp41	WT	544	33	533
L	L	BF520	gp41	WT	545	34	534
S	S	BF520	gp41	WT	546	35	535
G	G	BF520	gp41	WT	547	36	536
I	I	BF520	gp41	WT	548	37	537
V	V	BF520	gp41	WT	549	38	538
Q	Q	BF520	gp41	WT	550	39	539
Q	Q	BF520	gp41	WT	551	40	540
Q	Q	BF520	gp41	WT	552	41	541
N	S	BF520	gp41	WT	553	42	542
N	N	BF520	gp41	WT	554	43	543
L	L	BF520	gp41	WT	555	44	544
L	L	BF520	gp41	WT	556	45	545
R	R	BF520	gp41	WT	557	46	546
A	A	BF520	gp41	WT	558	47	547
I	I	BF520	gp41	WT	559	48	548
E	E	BF520	gp41	WT	560	49	549
A	A	BF520	gp41	WT	561	50	550
Q	Q	BF520	gp41	WT	562	51	551
Q	Q	BF520	gp41	WT	563	52	552
H	H	BF520	gp41	WT	564	53	553
L	L	BF520	gp41	WT	565	54	554
L	L	BF520	gp41	WT	566	55	555
Q	K	BF520	gp41	WT	567	56	556
L	L	BF520	gp41	WT	568	57	557
T	T	BF520	gp41	WT	569	58	558
V	V	BF520	gp41	WT	570	59	559
W	W	BF520	gp41	WT	571	60	560
G	G	BF520	gp41	WT	572	61	561
I	I	BF520	gp41	WT	573	62	562
K	K	BF520	gp41	WT	574	63	563
Q	Q	BF520	gp41	WT	575	64	564
L	L	BF520	gp41	WT	576	65	565
Q	Q	BF520	gp41	WT	577	66	566
A	A	BF520	gp41	WT	578	67	567
R	R	BF520	gp41	WT	579	68	568
I	V	BF520	gp41	WT	580	69	569
L	L	BF520	gp41	WT	581	70	570
A	A	BF520	gp41	WT	582	71	571
V	V	BF520	gp41	WT	583	72	572
E	E	BF520	gp41	WT	584	73	573
R	R	BF520	gp41	WT	585	74	574
Y	Y	BF520	gp41	WT	586	75	575
L	L	BF520	gp41	WT	587	76	576
K	K	BF520	gp41	WT	588	77	577
D	D	BF520	gp41	WT	589	78	578
Q	Q	BF520	gp41	WT	590	79	579
Q	Q	BF520	gp41	WT	591	80	580
L	L	BF520	gp41	WT	592	81	581
L	L	BF520	gp41	WT	593	82	582
G	G	BF520	gp41	WT	594	83	583
I	I	BF520	gp41	WT	595	84	584
W	W	BF520	gp41	WT	596	85	585
G	G	BF520	gp41	WT	597	86	586
C	C	BF520	gp41	WT	598	87	587
S	S	BF520	gp41	WT	599	88	588
G	G	BF520	gp41	WT	600	89	589
K	K	BF520	gp41	WT	601	90	590
L	L	BF520	gp41	WT	602	91	591
I	I	BF520	gp41	WT	603	92	592
C	C	BF520	gp41	WT	604	93	593
T	T	BF520	gp41	WT	605	94	594
T	T	BF520	gp41	WT	606	95	595
A	N	BF520	gp41	WT	607	96	596
V	V	BF520	gp41	WT	608	97	597
P	P	BF520	gp41	WT	609	98	598
W	W	BF520	gp41	WT	610	99	599
N	N	BF520	gp41	WT	611	100	600
A	S	BF520	gp41	WT	612	101	601
S	S	BF520	gp41	WT	613	102	602
W	W	BF520	gp41	WT	614	103	603
S	S	BF520	gp41	WT	615	104	604
N	N	BF520	gp41	WT	616	105	605
K	K	BF520	gp41	WT	617	106	606
S	S	BF520	gp41	WT	618	107	607
L	Q	BF520	gp41	WT	619	108	608
E	D	BF520	gp41	WT	620	109	609
Q	E	BF520	gp41	WT	621	110	610
I	I	BF520	gp41	WT	622	111	611
W	W	BF520	gp41	WT	623	112	612
N	G	BF520	gp41	WT	624	113	613
H	N	BF520	gp41	WT	625	114	614
T	M	BF520	gp41	WT	626	115	615
T	T	BF520	gp41	WT	627	116	616
W	W	BF520	gp41	WT	628	117	617
M	L	BF520	gp41	WT	629	118	618
E	Q	BF520	gp41	WT	630	119	619
W	W	BF520	gp41	WT	631	120	620
D	D	BF520	gp41	WT	632	121	621
R	K	BF520	gp41	WT	633	122	622
E	E	BF520	gp41	WT	634	123	623
I	V	BF520	gp41	WT	635	124	624
N	S	BF520	gp41	WT	636	125	625
N	N	BF520	gp41	WT	637	126	626
Y	Y	BF520	gp41	WT	638	127	627
T	T	BF520	gp41	WT	639	128	628
S	Q	BF520	gp41	WT	640	129	629
L	I	BF520	gp41	WT	641	130	630
I	I	BF520	gp41	WT	642	131	631
H	Y	BF520	gp41	WT	643	132	632
S	T	BF520	gp41	WT	644	133	633
L	L	BF520	gp41	WT	645	134	634
I	I	BF520	gp41	WT	646	135	635
E	E	BF520	gp41	WT	647	136	636
E	E	BF520	gp41	WT	648	137	637
S	S	BF520	gp41	WT	649	138	638
Q	Q	BF520	gp41	WT	650	139	639
N	N	BF520	gp41	WT	651	140	640
Q	Q	BF520	gp41	WT	652	141	641
Q	Q	BF520	gp41	WT	653	142	642
E	E	BF520	gp41	WT	654	143	643
K	K	BF520	gp41	WT	655	144	644
N	N	BF520	gp41	WT	656	145	645
E	E	BF520	gp41	WT	657	146	646
Q	Q	BF520	gp41	WT	658	147	647
E	D	BF520	gp41	WT	659	148	648
L	L	BF520	gp41	WT	660	149	649
L	L	BF520	gp41	WT	661	150	650
E	A	BF520	gp41	WT	662	151	651
L	L	BF520	gp41	WT	663	152	652
D	D	BF520	gp41	WT	664	153	653
K	K	BF520	gp41	WT	665	154	654
W	W	BF520	gp41	WT	666	155	655
A	A	BF520	gp41	WT	667	156	656
S	S	BF520	gp41	WT	668	157	657
L	L	BF520	gp41	WT	669	158	658
W	W	BF520	gp41	WT	670	159	659
N	N	BF520	gp41	WT	671	160	660
W	W	BF520	gp41	WT	672	161	661
F	F	BF520	gp41	WT	673	162	662
N	N	BF520	gp41	WT	674	163	663
I	I	BF520	gp41	WT	675	164	664
T	S	BF520	gp41	WT	676	165	665
N	Q	BF520	gp41	WT	677	166	666
W	W	BF520	gp41	WT	678	167	667
L	L	BF520	gp41	WT	679	168	668
W	W	BF520	gp41	WT	680	169	669
Y	Y	BF520	gp41	WT	681	170	670
I	I	BF520	gp41	WT	682	171	671
K	K	BF520	gp41	WT	683	172	672
L	I	BF520	gp41	WT	684	173	673
C	C	BF520	V3	WT	296	1	290
T	I	BF520	V3	WT	297	2	291
R	R	BF520	V3	WT	298	3	292
P	P	BF520	V3	WT	299	4	293
N	N	BF520	V3	WT	300	5	294
N	N	BF520	V3	WT	301	6	295
N	N	BF520	V3	WT	302	7	296
T	T	BF520	V3	WT	303	8	297
R	R	BF520	V3	WT	304	9	298
K	K	BF520	V3	WT	305	10	299
R	S	BF520	V3	WT	306	11	300
I	V	BF520	V3	WT	307	12	301
R	H	BF520	V3	WT	308	13	302
I	L	BF520	V3	WT	309	14	303
G	G	BF520	V3	WT	312	15	304
P	P	BF520	V3	WT	313	16	305
G	G	BF520	V3	WT	314	17	306
R	Q	BF520	V3	WT	315	18	307
A	A	BF520	V3	WT	316	19	308
F	F	BF520	V3	WT	317	20	309
V	Y	BF520	V3	WT	318	21	310
T	A	BF520	V3	WT	319	22	311
I	T	BF520	V3	WT	320	23	312
-	G	BF520	V3	WT	320a	24	313
G	D	BF520	V3	WT	321	25	314
K	I	BF520	V3	WT	322	26	315
I	I	BF520	V3	WT	323	27	316
G	G	BF520	V3	WT	324	28	317
N	E	BF520	V3	WT	325	29	318
M	I	BF520	V3	WT	326	30	319
R	R	BF520	V3	WT	327	31	320
Q	Q	BF520	V3	WT	328	32	321
A	A	BF520	V3	WT	329	33	322
H	H	BF520	V3	WT	330	34	323
C	C	BF520	V3	WT	331	35	324
A	A	ZA1197	gp41	WT	512	1	494
V	V	ZA1197	gp41	WT	513	2	495
G	G	ZA1197	gp41	WT	514	3	496
I	L	ZA1197	gp41	WT	515	4	497
G	G	ZA1197	gp41	WT	516	5	498
A	A	ZA1197	gp41	WT	517	6	499
L	V	ZA1197	gp41	WT	518	7	500
F	F	ZA1197	gp41	WT	519	8	501
L	L	ZA1197	gp41	WT	520	9	502
G	G	ZA1197	gp41	WT	521	10	503
F	F	ZA1197	gp41	WT	522	11	504
L	L	ZA1197	gp41	WT	523	12	505
G	G	ZA1197	gp41	WT	524	13	506
A	A	ZA1197	gp41	WT	525	14	507
A	A	ZA1197	gp41	WT	526	15	508
G	G	ZA1197	gp41	WT	527	16	509
S	S	ZA1197	gp41	WT	528	17	510
T	T	ZA1197	gp41	WT	529	18	511
M	M	ZA1197	gp41	WT	530	19	512
G	G	ZA1197	gp41	WT	531	20	513
A	A	ZA1197	gp41	WT	532	21	514
A	A	ZA1197	gp41	WT	533	22	515
S	S	ZA1197	gp41	WT	534	23	516
M	I	ZA1197	gp41	WT	535	24	517
T	T	ZA1197	gp41	WT	536	25	518
L	L	ZA1197	gp41	WT	537	26	519
T	T	ZA1197	gp41	WT	538	27	520
V	V	ZA1197	gp41	WT	539	28	521
Q	Q	ZA1197	gp41	WT	540	29	522
A	A	ZA1197	gp41	WT	541	30	523
R	R	ZA1197	gp41	WT	542	31	524
Q	Q	ZA1197	gp41	WT	543	32	525
L	L	ZA1197	gp41	WT	544	33	526
L	L	ZA1197	gp41	WT	545	34	527
S	S	ZA1197	gp41	WT	546	35	528
G	G	ZA1197	gp41	WT	547	36	529
I	I	ZA1197	gp41	WT	548	37	530
V	V	ZA1197	gp41	WT	549	38	531
Q	Q	ZA1197	gp41	WT	550	39	532
Q	Q	ZA1197	gp41	WT	551	40	533
Q	Q	ZA1197	gp41	WT	552	41	534
N	S	ZA1197	gp41	WT	553	42	535
N	N	ZA1197	gp41	WT	554	43	536
L	L	ZA1197	gp41	WT	555	44	537
L	L	ZA1197	gp41	WT	556	45	538
R	R	ZA1197	gp41	WT	557	46	539
A	A	ZA1197	gp41	WT	558	47	540
I	I	ZA1197	gp41	WT	559	48	541
E	E	ZA1197	gp41	WT	560	49	542
A	A	ZA1197	gp41	WT	561	50	543
Q	Q	ZA1197	gp41	WT	562	51	544
Q	Q	ZA1197	gp41	WT	563	52	545
H	H	ZA1197	gp41	WT	564	53	546
L	M	ZA1197	gp41	WT	565	54	547
L	L	ZA1197	gp41	WT	566	55	548
Q	Q	ZA1197	gp41	WT	567	56	549
L	L	ZA1197	gp41	WT	568	57	550
T	T	ZA1197	gp41	WT	569	58	551
V	V	ZA1197	gp41	WT	570	59	552
W	W	ZA1197	gp41	WT	571	60	553
G	G	ZA1197	gp41	WT	572	61	554
I	I	ZA1197	gp41	WT	573	62	555
K	K	ZA1197	gp41	WT	574	63	556
Q	Q	ZA1197	gp41	WT	575	64	557
L	L	ZA1197	gp41	WT	576	65	558
Q	Q	ZA1197	gp41	WT	577	66	559
A	T	ZA1197	gp41	WT	578	67	560
R	R	ZA1197	gp41	WT	579	68	561
I	V	ZA1197	gp41	WT	580	69	562
L	L	ZA1197	gp41	WT	581	70	563
A	A	ZA1197	gp41	WT	582	71	564
V	I	ZA1197	gp41	WT	583	72	565
E	E	ZA1197	gp41	WT	584	73	566
R	R	ZA1197	gp41	WT	585	74	567
Y	Y	ZA1197	gp41	WT	586	75	568
L	L	ZA1197	gp41	WT	587	76	569
K	K	ZA1197	gp41	WT	588	77	570
D	D	ZA1197	gp41	WT	589	78	571
Q	Q	ZA1197	gp41	WT	590	79	572
Q	Q	ZA1197	gp41	WT	591	80	573
L	L	ZA1197	gp41	WT	592	81	574
L	L	ZA1197	gp41	WT	593	82	575
G	G	ZA1197	gp41	WT	594	83	576
I	L	ZA1197	gp41	WT	595	84	577
W	W	ZA1197	gp41	WT	596	85	578
G	G	ZA1197	gp41	WT	597	86	579
C	C	ZA1197	gp41	WT	598	87	580
S	S	ZA1197	gp41	WT	599	88	581
G	G	ZA1197	gp41	WT	600	89	582
K	R	ZA1197	gp41	WT	601	90	583
L	L	ZA1197	gp41	WT	602	91	584
I	I	ZA1197	gp41	WT	603	92	585
C	C	ZA1197	gp41	WT	604	93	586
T	T	ZA1197	gp41	WT	605	94	587
T	T	ZA1197	gp41	WT	606	95	588
A	A	ZA1197	gp41	WT	607	96	589
V	V	ZA1197	gp41	WT	608	97	590
P	P	ZA1197	gp41	WT	609	98	591
W	W	ZA1197	gp41	WT	610	99	592
N	N	ZA1197	gp41	WT	611	100	593
A	S	ZA1197	gp41	WT	612	101	594
S	S	ZA1197	gp41	WT	613	102	595
W	W	ZA1197	gp41	WT	614	103	596
S	S	ZA1197	gp41	WT	615	104	597
N	N	ZA1197	gp41	WT	616	105	598
K	K	ZA1197	gp41	WT	617	106	599
S	T	ZA1197	gp41	WT	618	107	600
L	S	ZA1197	gp41	WT	619	108	601
E	A	ZA1197	gp41	WT	620	109	602
Q	D	ZA1197	gp41	WT	621	110	603
I	I	ZA1197	gp41	WT	622	111	604
W	W	ZA1197	gp41	WT	623	112	605
N	D	ZA1197	gp41	WT	624	113	606
H	N	ZA1197	gp41	WT	625	114	607
T	M	ZA1197	gp41	WT	626	115	608
T	T	ZA1197	gp41	WT	627	116	609
W	W	ZA1197	gp41	WT	628	117	610
M	M	ZA1197	gp41	WT	629	118	611
E	Q	ZA1197	gp41	WT	630	119	612
W	W	ZA1197	gp41	WT	631	120	613
D	D	ZA1197	gp41	WT	632	121	614
R	R	ZA1197	gp41	WT	633	122	615
E	E	ZA1197	gp41	WT	634	123	616
I	I	ZA1197	gp41	WT	635	124	617
N	S	ZA1197	gp41	WT	636	125	618
N	N	ZA1197	gp41	WT	637	126	619
Y	Y	ZA1197	gp41	WT	638	127	620
T	T	ZA1197	gp41	WT	639	128	621
S	D	ZA1197	gp41	WT	640	129	622
L	T	ZA1197	gp41	WT	641	130	623
I	I	ZA1197	gp41	WT	642	131	624
H	Y	ZA1197	gp41	WT	643	132	625
S	R	ZA1197	gp41	WT	644	133	626
L	L	ZA1197	gp41	WT	645	134	627
I	L	ZA1197	gp41	WT	646	135	628
E	E	ZA1197	gp41	WT	647	136	629
E	D	ZA1197	gp41	WT	648	137	630
S	S	ZA1197	gp41	WT	649	138	631
Q	Q	ZA1197	gp41	WT	650	139	632
N	N	ZA1197	gp41	WT	651	140	633
Q	Q	ZA1197	gp41	WT	652	141	634
Q	Q	ZA1197	gp41	WT	653	142	635
E	E	ZA1197	gp41	WT	654	143	636
K	K	ZA1197	gp41	WT	655	144	637
N	N	ZA1197	gp41	WT	656	145	638
E	E	ZA1197	gp41	WT	657	146	639
Q	K	ZA1197	gp41	WT	658	147	640
E	D	ZA1197	gp41	WT	659	148	641
L	L	ZA1197	gp41	WT	660	149	642
L	L	ZA1197	gp41	WT	661	150	643
E	A	ZA1197	gp41	WT	662	151	644
L	L	ZA1197	gp41	WT	663	152	645
D	D	ZA1197	gp41	WT	664	153	646
K	S	ZA1197	gp41	WT	665	154	647
W	W	ZA1197	gp41	WT	666	155	648
A	K	ZA1197	gp41	WT	667	156	649
S	N	ZA1197	gp41	WT	668	157	650
L	L	ZA1197	gp41	WT	669	158	651
W	W	ZA1197	gp41	WT	670	159	652
N	N	ZA1197	gp41	WT	671	160	653
W	W	ZA1197	gp41	WT	672	161	654
F	F	ZA1197	gp41	WT	673	162	655
N	N	ZA1197	gp41	WT	674	163	656
I	I	ZA1197	gp41	WT	675	164	657
T	T	ZA1197	gp41	WT	676	165	658
N	N	ZA1197	gp41	WT	677	166	659
W	W	ZA1197	gp41	WT	678	167	660
L	L	ZA1197	gp41	WT	679	168	661
W	W	ZA1197	gp41	WT	680	169	662
Y	Y	ZA1197	gp41	WT	681	170	663
I	I	ZA1197	gp41	WT	682	171	664
K	K	ZA1197	gp41	WT	683	172	665
L	I	ZA1197	gp41	WT	684	173	666
C	C	ZA1197	V3	WT	296	1	293
T	T	ZA1197	V3	WT	297	2	294
R	R	ZA1197	V3	WT	298	3	295
P	P	ZA1197	V3	WT	299	4	296
N	N	ZA1197	V3	WT	300	5	297
N	N	ZA1197	V3	WT	301	6	298
N	N	ZA1197	V3	WT	302	7	299
T	T	ZA1197	V3	WT	303	8	300
R	R	ZA1197	V3	WT	304	9	301
K	K	ZA1197	V3	WT	305	10	302
R	S	ZA1197	V3	WT	306	11	303
I	I	ZA1197	V3	WT	307	12	304
R	R	ZA1197	V3	WT	308	13	305
I	I	ZA1197	V3	WT	309	14	306
G	G	ZA1197	V3	WT	312	15	307
P	P	ZA1197	V3	WT	313	16	308
G	G	ZA1197	V3	WT	314	17	309
R	Q	ZA1197	V3	WT	315	18	310
A	A	ZA1197	V3	WT	316	19	311
F	F	ZA1197	V3	WT	317	20	312
V	Y	ZA1197	V3	WT	318	21	313
T	A	ZA1197	V3	WT	319	22	314
I	T	ZA1197	V3	WT	320	23	315
-	N	ZA1197	V3	WT	320a	24	316
G	E	ZA1197	V3	WT	321	25	317
K	I	ZA1197	V3	WT	322	26	318
I	I	ZA1197	V3	WT	323	27	319
G	G	ZA1197	V3	WT	324	28	320
N	D	ZA1197	V3	WT	325	29	321
M	I	ZA1197	V3	WT	326	30	322
R	R	ZA1197	V3	WT	327	31	323
Q	Q	ZA1197	V3	WT	328	32	324
A	A	ZA1197	V3	WT	329	33	325
H	Y	ZA1197	V3	WT	330	34	326
C	C	ZA1197	V3	WT	331	35	327
