# Supplementary material for: Development of antibody-dependent cell cytotoxicity function in HIV-1 antibodies
Source: eLife. 2021 Jan 11;10:e63444. doi: 10.7554/eLife.63444 (PMC7884072; doi:10.7554/eLife.63444)
Supplement: Figure 9—source data 3. — This file contains raw counts of each sequence for each sample, with annotated information for each sequence and peptide (replicate 2). [file elife-63444-fig9-data3.csv]

id	Virus_Protein_Loc_AA	Oligo	xQA255_105_mature_r1	xQA255_105_mature_r2	xQA255_105_naive_r1	xQA255_105_naive_r2	input_r1	input_r2
0	BG505_gp41_1_G	aggaattctacgctgagtGGTGGTGGAGGTTCCGGGGGAGGAGGTTCGGGCGGTGGGGGAAGTGGTGTTGGAATAGGAGCTGTCTTCCTTGGGTTCTTAGGAGCAGCAGGAtgatagcaagcttgcc	0	0	0	0	0	0
1	BG505_gp41_1_E	aggaattctacgctgagtGGTGGTGGAGGTTCCGGGGGAGGAGGTTCGGGCGGTGGGGGAAGTGAAGTTGGAATAGGAGCTGTCTTCCTTGGGTTCTTAGGAGCAGCAGGAtgatagcaagcttgcc	0	0	0	0	0	0
2	BG505_gp41_1_D	aggaattctacgctgagtGGTGGTGGAGGTTCCGGGGGAGGAGGTTCGGGCGGTGGGGGAAGTGACGTTGGAATAGGAGCTGTCTTCCTTGGGTTCTTAGGAGCAGCAGGAtgatagcaagcttgcc	0	0	0	0	0	0
3	BG505_gp41_1_V	aggaattctacgctgagtGGTGGTGGAGGTTCCGGGGGAGGAGGTTCGGGCGGTGGGGGAAGTGTTGTTGGAATAGGAGCTGTCTTCCTTGGGTTCTTAGGAGCAGCAGGAtgatagcaagcttgcc	0	0	0	0	0	0
4	BG505_gp41_1_A	aggaattctacgctgagtGGTGGTGGAGGTTCCGGGGGAGGAGGTTCGGGCGGTGGGGGAAGTGCTGTTGGAATAGGAGCTGTCTTCCTTGGGTTCTTAGGAGCAGCAGGAtgatagcaagcttgcc	0	0	0	0	0	0
5	BG505_gp41_1_R	aggaattctacgctgagtGGTGGTGGAGGTTCCGGGGGAGGAGGTTCGGGCGGTGGGGGAAGTCGTGTTGGAATAGGAGCTGTCTTCCTTGGGTTCTTAGGAGCAGCAGGAtgatagcaagcttgcc	0	0	0	0	0	0
6	BG505_gp41_1_S	aggaattctacgctgagtGGTGGTGGAGGTTCCGGGGGAGGAGGTTCGGGCGGTGGGGGAAGTTCTGTTGGAATAGGAGCTGTCTTCCTTGGGTTCTTAGGAGCAGCAGGAtgatagcaagcttgcc	0	0	0	0	0	0
7	BG505_gp41_1_K	aggaattctacgctgagtGGTGGTGGAGGTTCCGGGGGAGGAGGTTCGGGCGGTGGGGGAAGTAAAGTTGGAATAGGAGCTGTCTTCCTTGGGTTCTTAGGAGCAGCAGGAtgatagcaagcttgcc	0	0	0	0	0	0
8	BG505_gp41_1_N	aggaattctacgctgagtGGTGGTGGAGGTTCCGGGGGAGGAGGTTCGGGCGGTGGGGGAAGTAACGTTGGAATAGGAGCTGTCTTCCTTGGGTTCTTAGGAGCAGCAGGAtgatagcaagcttgcc	0	0	0	0	0	0
9	BG505_gp41_1_M	aggaattctacgctgagtGGTGGTGGAGGTTCCGGGGGAGGAGGTTCGGGCGGTGGGGGAAGTATGGTTGGAATAGGAGCTGTCTTCCTTGGGTTCTTAGGAGCAGCAGGAtgatagcaagcttgcc	0	0	0	0	0	0
10	BG505_gp41_1_I	aggaattctacgctgagtGGTGGTGGAGGTTCCGGGGGAGGAGGTTCGGGCGGTGGGGGAAGTATCGTTGGAATAGGAGCTGTCTTCCTTGGGTTCTTAGGAGCAGCAGGAtgatagcaagcttgcc	0	0	0	0	0	0
11	BG505_gp41_1_T	aggaattctacgctgagtGGTGGTGGAGGTTCCGGGGGAGGAGGTTCGGGCGGTGGGGGAAGTACCGTTGGAATAGGAGCTGTCTTCCTTGGGTTCTTAGGAGCAGCAGGAtgatagcaagcttgcc	0	0	0	0	0	0
12	BG505_gp41_1_W	aggaattctacgctgagtGGTGGTGGAGGTTCCGGGGGAGGAGGTTCGGGCGGTGGGGGAAGTTGGGTTGGAATAGGAGCTGTCTTCCTTGGGTTCTTAGGAGCAGCAGGAtgatagcaagcttgcc	0	0	0	0	0	0
13	BG505_gp41_1_C	aggaattctacgctgagtGGTGGTGGAGGTTCCGGGGGAGGAGGTTCGGGCGGTGGGGGAAGTTGCGTTGGAATAGGAGCTGTCTTCCTTGGGTTCTTAGGAGCAGCAGGAtgatagcaagcttgcc	0	0	0	0	0	0
14	BG505_gp41_1_Y	aggaattctacgctgagtGGTGGTGGAGGTTCCGGGGGAGGAGGTTCGGGCGGTGGGGGAAGTTACGTTGGAATAGGAGCTGTCTTCCTTGGGTTCTTAGGAGCAGCAGGAtgatagcaagcttgcc	0	0	0	0	0	0
15	BG505_gp41_1_L	aggaattctacgctgagtGGTGGTGGAGGTTCCGGGGGAGGAGGTTCGGGCGGTGGGGGAAGTCTGGTTGGAATAGGAGCTGTCTTCCTTGGGTTCTTAGGAGCAGCAGGAtgatagcaagcttgcc	0	0	0	0	0	0
16	BG505_gp41_1_F	aggaattctacgctgagtGGTGGTGGAGGTTCCGGGGGAGGAGGTTCGGGCGGTGGGGGAAGTTTCGTTGGAATAGGAGCTGTCTTCCTTGGGTTCTTAGGAGCAGCAGGAtgatagcaagcttgcc	0	0	0	0	0	0
17	BG505_gp41_1_Q	aggaattctacgctgagtGGTGGTGGAGGTTCCGGGGGAGGAGGTTCGGGCGGTGGGGGAAGTCAGGTTGGAATAGGAGCTGTCTTCCTTGGGTTCTTAGGAGCAGCAGGAtgatagcaagcttgcc	0	0	0	0	0	0
18	BG505_gp41_1_H	aggaattctacgctgagtGGTGGTGGAGGTTCCGGGGGAGGAGGTTCGGGCGGTGGGGGAAGTCACGTTGGAATAGGAGCTGTCTTCCTTGGGTTCTTAGGAGCAGCAGGAtgatagcaagcttgcc	0	0	0	0	0	0
19	BG505_gp41_1_P	aggaattctacgctgagtGGTGGTGGAGGTTCCGGGGGAGGAGGTTCGGGCGGTGGGGGAAGTCCGGTTGGAATAGGAGCTGTCTTCCTTGGGTTCTTAGGAGCAGCAGGAtgatagcaagcttgcc	0	0	0	0	0	0
20	BG505_gp41_2_G	aggaattctacgctgagtGGTGGAGGTTCCGGGGGAGGAGGTTCGGGCGGTGGGGGAAGTGCAGGTGGAATAGGAGCTGTCTTCCTTGGGTTCTTAGGAGCAGCAGGAAGCtgatagcaagcttgcc	0	0	0	0	1	2
21	BG505_gp41_2_E	aggaattctacgctgagtGGTGGAGGTTCCGGGGGAGGAGGTTCGGGCGGTGGGGGAAGTGCAGAAGGAATAGGAGCTGTCTTCCTTGGGTTCTTAGGAGCAGCAGGAAGCtgatagcaagcttgcc	0	0	0	0	2	5
22	BG505_gp41_2_D	aggaattctacgctgagtGGTGGAGGTTCCGGGGGAGGAGGTTCGGGCGGTGGGGGAAGTGCAGACGGAATAGGAGCTGTCTTCCTTGGGTTCTTAGGAGCAGCAGGAAGCtgatagcaagcttgcc	0	0	0	0	0	0
23	BG505_gp41_2_V	aggaattctacgctgagtGGTGGAGGTTCCGGGGGAGGAGGTTCGGGCGGTGGGGGAAGTGCAGTTGGAATAGGAGCTGTCTTCCTTGGGTTCTTAGGAGCAGCAGGAAGCtgatagcaagcttgcc	0	0	0	0	0	0
24	BG505_gp41_2_A	aggaattctacgctgagtGGTGGAGGTTCCGGGGGAGGAGGTTCGGGCGGTGGGGGAAGTGCAGCTGGAATAGGAGCTGTCTTCCTTGGGTTCTTAGGAGCAGCAGGAAGCtgatagcaagcttgcc	0	0	0	0	0	0
25	BG505_gp41_2_R	aggaattctacgctgagtGGTGGAGGTTCCGGGGGAGGAGGTTCGGGCGGTGGGGGAAGTGCACGTGGAATAGGAGCTGTCTTCCTTGGGTTCTTAGGAGCAGCAGGAAGCtgatagcaagcttgcc	0	0	0	0	0	0
26	BG505_gp41_2_S	aggaattctacgctgagtGGTGGAGGTTCCGGGGGAGGAGGTTCGGGCGGTGGGGGAAGTGCATCTGGAATAGGAGCTGTCTTCCTTGGGTTCTTAGGAGCAGCAGGAAGCtgatagcaagcttgcc	0	0	0	0	0	0
27	BG505_gp41_2_K	aggaattctacgctgagtGGTGGAGGTTCCGGGGGAGGAGGTTCGGGCGGTGGGGGAAGTGCAAAAGGAATAGGAGCTGTCTTCCTTGGGTTCTTAGGAGCAGCAGGAAGCtgatagcaagcttgcc	0	0	0	0	0	0
28	BG505_gp41_2_N	aggaattctacgctgagtGGTGGAGGTTCCGGGGGAGGAGGTTCGGGCGGTGGGGGAAGTGCAAACGGAATAGGAGCTGTCTTCCTTGGGTTCTTAGGAGCAGCAGGAAGCtgatagcaagcttgcc	0	0	0	0	2	4
29	BG505_gp41_2_M	aggaattctacgctgagtGGTGGAGGTTCCGGGGGAGGAGGTTCGGGCGGTGGGGGAAGTGCAATGGGAATAGGAGCTGTCTTCCTTGGGTTCTTAGGAGCAGCAGGAAGCtgatagcaagcttgcc	0	0	0	0	0	0
30	BG505_gp41_2_I	aggaattctacgctgagtGGTGGAGGTTCCGGGGGAGGAGGTTCGGGCGGTGGGGGAAGTGCAATCGGAATAGGAGCTGTCTTCCTTGGGTTCTTAGGAGCAGCAGGAAGCtgatagcaagcttgcc	0	0	0	0	0	1
31	BG505_gp41_2_T	aggaattctacgctgagtGGTGGAGGTTCCGGGGGAGGAGGTTCGGGCGGTGGGGGAAGTGCAACCGGAATAGGAGCTGTCTTCCTTGGGTTCTTAGGAGCAGCAGGAAGCtgatagcaagcttgcc	0	0	0	0	5	8
32	BG505_gp41_2_W	aggaattctacgctgagtGGTGGAGGTTCCGGGGGAGGAGGTTCGGGCGGTGGGGGAAGTGCATGGGGAATAGGAGCTGTCTTCCTTGGGTTCTTAGGAGCAGCAGGAAGCtgatagcaagcttgcc	0	0	0	0	3	0
33	BG505_gp41_2_C	aggaattctacgctgagtGGTGGAGGTTCCGGGGGAGGAGGTTCGGGCGGTGGGGGAAGTGCATGCGGAATAGGAGCTGTCTTCCTTGGGTTCTTAGGAGCAGCAGGAAGCtgatagcaagcttgcc	0	0	0	0	0	4
34	BG505_gp41_2_Y	aggaattctacgctgagtGGTGGAGGTTCCGGGGGAGGAGGTTCGGGCGGTGGGGGAAGTGCATACGGAATAGGAGCTGTCTTCCTTGGGTTCTTAGGAGCAGCAGGAAGCtgatagcaagcttgcc	0	0	0	0	0	3
35	BG505_gp41_2_L	aggaattctacgctgagtGGTGGAGGTTCCGGGGGAGGAGGTTCGGGCGGTGGGGGAAGTGCACTGGGAATAGGAGCTGTCTTCCTTGGGTTCTTAGGAGCAGCAGGAAGCtgatagcaagcttgcc	0	0	0	0	5	12
36	BG505_gp41_2_F	aggaattctacgctgagtGGTGGAGGTTCCGGGGGAGGAGGTTCGGGCGGTGGGGGAAGTGCATTCGGAATAGGAGCTGTCTTCCTTGGGTTCTTAGGAGCAGCAGGAAGCtgatagcaagcttgcc	0	0	0	0	0	0
37	BG505_gp41_2_Q	aggaattctacgctgagtGGTGGAGGTTCCGGGGGAGGAGGTTCGGGCGGTGGGGGAAGTGCACAGGGAATAGGAGCTGTCTTCCTTGGGTTCTTAGGAGCAGCAGGAAGCtgatagcaagcttgcc	0	0	0	0	0	3
38	BG505_gp41_2_H	aggaattctacgctgagtGGTGGAGGTTCCGGGGGAGGAGGTTCGGGCGGTGGGGGAAGTGCACACGGAATAGGAGCTGTCTTCCTTGGGTTCTTAGGAGCAGCAGGAAGCtgatagcaagcttgcc	0	0	0	0	0	0
39	BG505_gp41_2_P	aggaattctacgctgagtGGTGGAGGTTCCGGGGGAGGAGGTTCGGGCGGTGGGGGAAGTGCACCGGGAATAGGAGCTGTCTTCCTTGGGTTCTTAGGAGCAGCAGGAAGCtgatagcaagcttgcc	0	1	0	0	0	1
40	BG505_gp41_3_G	aggaattctacgctgagtGGAGGTTCCGGGGGAGGAGGTTCGGGCGGTGGGGGAAGTGCAGTTGGTATAGGAGCTGTCTTCCTTGGGTTCTTAGGAGCAGCAGGAAGCACTtgatagcaagcttgcc	1	2	0	0	12	26
41	BG505_gp41_3_E	aggaattctacgctgagtGGAGGTTCCGGGGGAGGAGGTTCGGGCGGTGGGGGAAGTGCAGTTGAAATAGGAGCTGTCTTCCTTGGGTTCTTAGGAGCAGCAGGAAGCACTtgatagcaagcttgcc	2	0	2	3	39	80
42	BG505_gp41_3_D	aggaattctacgctgagtGGAGGTTCCGGGGGAGGAGGTTCGGGCGGTGGGGGAAGTGCAGTTGACATAGGAGCTGTCTTCCTTGGGTTCTTAGGAGCAGCAGGAAGCACTtgatagcaagcttgcc	0	1	0	2	22	52
43	BG505_gp41_3_V	aggaattctacgctgagtGGAGGTTCCGGGGGAGGAGGTTCGGGCGGTGGGGGAAGTGCAGTTGTTATAGGAGCTGTCTTCCTTGGGTTCTTAGGAGCAGCAGGAAGCACTtgatagcaagcttgcc	0	0	0	0	10	14
44	BG505_gp41_3_A	aggaattctacgctgagtGGAGGTTCCGGGGGAGGAGGTTCGGGCGGTGGGGGAAGTGCAGTTGCTATAGGAGCTGTCTTCCTTGGGTTCTTAGGAGCAGCAGGAAGCACTtgatagcaagcttgcc	0	0	0	0	5	4
45	BG505_gp41_3_R	aggaattctacgctgagtGGAGGTTCCGGGGGAGGAGGTTCGGGCGGTGGGGGAAGTGCAGTTCGTATAGGAGCTGTCTTCCTTGGGTTCTTAGGAGCAGCAGGAAGCACTtgatagcaagcttgcc	2	9	9	14	153	217
46	BG505_gp41_3_S	aggaattctacgctgagtGGAGGTTCCGGGGGAGGAGGTTCGGGCGGTGGGGGAAGTGCAGTTTCTATAGGAGCTGTCTTCCTTGGGTTCTTAGGAGCAGCAGGAAGCACTtgatagcaagcttgcc	0	3	0	1	58	65
47	BG505_gp41_3_K	aggaattctacgctgagtGGAGGTTCCGGGGGAGGAGGTTCGGGCGGTGGGGGAAGTGCAGTTAAAATAGGAGCTGTCTTCCTTGGGTTCTTAGGAGCAGCAGGAAGCACTtgatagcaagcttgcc	1	1	0	0	30	28
48	BG505_gp41_3_N	aggaattctacgctgagtGGAGGTTCCGGGGGAGGAGGTTCGGGCGGTGGGGGAAGTGCAGTTAACATAGGAGCTGTCTTCCTTGGGTTCTTAGGAGCAGCAGGAAGCACTtgatagcaagcttgcc	3	2	2	2	29	27
49	BG505_gp41_3_M	aggaattctacgctgagtGGAGGTTCCGGGGGAGGAGGTTCGGGCGGTGGGGGAAGTGCAGTTATGATAGGAGCTGTCTTCCTTGGGTTCTTAGGAGCAGCAGGAAGCACTtgatagcaagcttgcc	2	0	3	2	21	31
50	BG505_gp41_3_I	aggaattctacgctgagtGGAGGTTCCGGGGGAGGAGGTTCGGGCGGTGGGGGAAGTGCAGTTATCATAGGAGCTGTCTTCCTTGGGTTCTTAGGAGCAGCAGGAAGCACTtgatagcaagcttgcc	2	1	2	2	28	45
51	BG505_gp41_3_T	aggaattctacgctgagtGGAGGTTCCGGGGGAGGAGGTTCGGGCGGTGGGGGAAGTGCAGTTACCATAGGAGCTGTCTTCCTTGGGTTCTTAGGAGCAGCAGGAAGCACTtgatagcaagcttgcc	1	0	1	0	16	11
52	BG505_gp41_3_W	aggaattctacgctgagtGGAGGTTCCGGGGGAGGAGGTTCGGGCGGTGGGGGAAGTGCAGTTTGGATAGGAGCTGTCTTCCTTGGGTTCTTAGGAGCAGCAGGAAGCACTtgatagcaagcttgcc	1	0	1	0	3	9
53	BG505_gp41_3_C	aggaattctacgctgagtGGAGGTTCCGGGGGAGGAGGTTCGGGCGGTGGGGGAAGTGCAGTTTGCATAGGAGCTGTCTTCCTTGGGTTCTTAGGAGCAGCAGGAAGCACTtgatagcaagcttgcc	1	1	1	2	50	57
54	BG505_gp41_3_Y	aggaattctacgctgagtGGAGGTTCCGGGGGAGGAGGTTCGGGCGGTGGGGGAAGTGCAGTTTACATAGGAGCTGTCTTCCTTGGGTTCTTAGGAGCAGCAGGAAGCACTtgatagcaagcttgcc	0	0	0	0	7	4
55	BG505_gp41_3_L	aggaattctacgctgagtGGAGGTTCCGGGGGAGGAGGTTCGGGCGGTGGGGGAAGTGCAGTTCTGATAGGAGCTGTCTTCCTTGGGTTCTTAGGAGCAGCAGGAAGCACTtgatagcaagcttgcc	2	1	0	0	15	28
56	BG505_gp41_3_F	aggaattctacgctgagtGGAGGTTCCGGGGGAGGAGGTTCGGGCGGTGGGGGAAGTGCAGTTTTCATAGGAGCTGTCTTCCTTGGGTTCTTAGGAGCAGCAGGAAGCACTtgatagcaagcttgcc	1	0	0	0	1	5
57	BG505_gp41_3_Q	aggaattctacgctgagtGGAGGTTCCGGGGGAGGAGGTTCGGGCGGTGGGGGAAGTGCAGTTCAGATAGGAGCTGTCTTCCTTGGGTTCTTAGGAGCAGCAGGAAGCACTtgatagcaagcttgcc	1	4	7	2	42	56
58	BG505_gp41_3_H	aggaattctacgctgagtGGAGGTTCCGGGGGAGGAGGTTCGGGCGGTGGGGGAAGTGCAGTTCACATAGGAGCTGTCTTCCTTGGGTTCTTAGGAGCAGCAGGAAGCACTtgatagcaagcttgcc	2	1	4	1	45	56
59	BG505_gp41_3_P	aggaattctacgctgagtGGAGGTTCCGGGGGAGGAGGTTCGGGCGGTGGGGGAAGTGCAGTTCCGATAGGAGCTGTCTTCCTTGGGTTCTTAGGAGCAGCAGGAAGCACTtgatagcaagcttgcc	0	0	0	3	12	24
60	BG505_gp41_4_G	aggaattctacgctgagtGGTTCCGGGGGAGGAGGTTCGGGCGGTGGGGGAAGTGCAGTTGGAGGTGGAGCTGTCTTCCTTGGGTTCTTAGGAGCAGCAGGAAGCACTATGtgatagcaagcttgcc	6	1	2	1	86	118
61	BG505_gp41_4_E	aggaattctacgctgagtGGTTCCGGGGGAGGAGGTTCGGGCGGTGGGGGAAGTGCAGTTGGAGAAGGAGCTGTCTTCCTTGGGTTCTTAGGAGCAGCAGGAAGCACTATGtgatagcaagcttgcc	3	1	0	5	25	38
62	BG505_gp41_4_D	aggaattctacgctgagtGGTTCCGGGGGAGGAGGTTCGGGCGGTGGGGGAAGTGCAGTTGGAGACGGAGCTGTCTTCCTTGGGTTCTTAGGAGCAGCAGGAAGCACTATGtgatagcaagcttgcc	3	7	6	13	180	293
63	BG505_gp41_4_V	aggaattctacgctgagtGGTTCCGGGGGAGGAGGTTCGGGCGGTGGGGGAAGTGCAGTTGGAGTTGGAGCTGTCTTCCTTGGGTTCTTAGGAGCAGCAGGAAGCACTATGtgatagcaagcttgcc	1	1	2	3	45	68
64	BG505_gp41_4_A	aggaattctacgctgagtGGTTCCGGGGGAGGAGGTTCGGGCGGTGGGGGAAGTGCAGTTGGAGCTGGAGCTGTCTTCCTTGGGTTCTTAGGAGCAGCAGGAAGCACTATGtgatagcaagcttgcc	0	1	2	0	15	25
65	BG505_gp41_4_R	aggaattctacgctgagtGGTTCCGGGGGAGGAGGTTCGGGCGGTGGGGGAAGTGCAGTTGGACGTGGAGCTGTCTTCCTTGGGTTCTTAGGAGCAGCAGGAAGCACTATGtgatagcaagcttgcc	0	0	0	1	49	76
66	BG505_gp41_4_S	aggaattctacgctgagtGGTTCCGGGGGAGGAGGTTCGGGCGGTGGGGGAAGTGCAGTTGGATCTGGAGCTGTCTTCCTTGGGTTCTTAGGAGCAGCAGGAAGCACTATGtgatagcaagcttgcc	11	11	16	13	264	395
67	BG505_gp41_4_K	aggaattctacgctgagtGGTTCCGGGGGAGGAGGTTCGGGCGGTGGGGGAAGTGCAGTTGGAAAAGGAGCTGTCTTCCTTGGGTTCTTAGGAGCAGCAGGAAGCACTATGtgatagcaagcttgcc	3	10	4	0	93	127
68	BG505_gp41_4_N	aggaattctacgctgagtGGTTCCGGGGGAGGAGGTTCGGGCGGTGGGGGAAGTGCAGTTGGAAACGGAGCTGTCTTCCTTGGGTTCTTAGGAGCAGCAGGAAGCACTATGtgatagcaagcttgcc	7	10	6	9	220	276
69	BG505_gp41_4_M	aggaattctacgctgagtGGTTCCGGGGGAGGAGGTTCGGGCGGTGGGGGAAGTGCAGTTGGAATGGGAGCTGTCTTCCTTGGGTTCTTAGGAGCAGCAGGAAGCACTATGtgatagcaagcttgcc	0	1	2	0	4	12
70	BG505_gp41_4_I	aggaattctacgctgagtGGTTCCGGGGGAGGAGGTTCGGGCGGTGGGGGAAGTGCAGTTGGAATCGGAGCTGTCTTCCTTGGGTTCTTAGGAGCAGCAGGAAGCACTATGtgatagcaagcttgcc	2	1	0	2	58	51
71	BG505_gp41_4_T	aggaattctacgctgagtGGTTCCGGGGGAGGAGGTTCGGGCGGTGGGGGAAGTGCAGTTGGAACCGGAGCTGTCTTCCTTGGGTTCTTAGGAGCAGCAGGAAGCACTATGtgatagcaagcttgcc	2	2	7	0	69	106
72	BG505_gp41_4_W	aggaattctacgctgagtGGTTCCGGGGGAGGAGGTTCGGGCGGTGGGGGAAGTGCAGTTGGATGGGGAGCTGTCTTCCTTGGGTTCTTAGGAGCAGCAGGAAGCACTATGtgatagcaagcttgcc	1	0	5	1	32	62
73	BG505_gp41_4_C	aggaattctacgctgagtGGTTCCGGGGGAGGAGGTTCGGGCGGTGGGGGAAGTGCAGTTGGATGCGGAGCTGTCTTCCTTGGGTTCTTAGGAGCAGCAGGAAGCACTATGtgatagcaagcttgcc	0	0	0	0	6	3
74	BG505_gp41_4_Y	aggaattctacgctgagtGGTTCCGGGGGAGGAGGTTCGGGCGGTGGGGGAAGTGCAGTTGGATACGGAGCTGTCTTCCTTGGGTTCTTAGGAGCAGCAGGAAGCACTATGtgatagcaagcttgcc	1	1	2	1	44	54
75	BG505_gp41_4_L	aggaattctacgctgagtGGTTCCGGGGGAGGAGGTTCGGGCGGTGGGGGAAGTGCAGTTGGACTGGGAGCTGTCTTCCTTGGGTTCTTAGGAGCAGCAGGAAGCACTATGtgatagcaagcttgcc	4	2	1	5	67	78
76	BG505_gp41_4_F	aggaattctacgctgagtGGTTCCGGGGGAGGAGGTTCGGGCGGTGGGGGAAGTGCAGTTGGATTCGGAGCTGTCTTCCTTGGGTTCTTAGGAGCAGCAGGAAGCACTATGtgatagcaagcttgcc	1	1	3	2	63	85
77	BG505_gp41_4_Q	aggaattctacgctgagtGGTTCCGGGGGAGGAGGTTCGGGCGGTGGGGGAAGTGCAGTTGGACAGGGAGCTGTCTTCCTTGGGTTCTTAGGAGCAGCAGGAAGCACTATGtgatagcaagcttgcc	3	3	1	0	36	64
78	BG505_gp41_4_H	aggaattctacgctgagtGGTTCCGGGGGAGGAGGTTCGGGCGGTGGGGGAAGTGCAGTTGGACACGGAGCTGTCTTCCTTGGGTTCTTAGGAGCAGCAGGAAGCACTATGtgatagcaagcttgcc	3	1	0	2	104	99
79	BG505_gp41_4_P	aggaattctacgctgagtGGTTCCGGGGGAGGAGGTTCGGGCGGTGGGGGAAGTGCAGTTGGACCGGGAGCTGTCTTCCTTGGGTTCTTAGGAGCAGCAGGAAGCACTATGtgatagcaagcttgcc	9	17	14	17	382	487
80	BG505_gp41_5_G	aggaattctacgctgagtTCCGGGGGAGGAGGTTCGGGCGGTGGGGGAAGTGCAGTTGGAATAGGTGCTGTCTTCCTTGGGTTCTTAGGAGCAGCAGGAAGCACTATGGGCtgatagcaagcttgcc	0	0	0	0	2	2
81	BG505_gp41_5_E	aggaattctacgctgagtTCCGGGGGAGGAGGTTCGGGCGGTGGGGGAAGTGCAGTTGGAATAGAAGCTGTCTTCCTTGGGTTCTTAGGAGCAGCAGGAAGCACTATGGGCtgatagcaagcttgcc	0	1	2	0	15	26
82	BG505_gp41_5_D	aggaattctacgctgagtTCCGGGGGAGGAGGTTCGGGCGGTGGGGGAAGTGCAGTTGGAATAGACGCTGTCTTCCTTGGGTTCTTAGGAGCAGCAGGAAGCACTATGGGCtgatagcaagcttgcc	0	2	1	3	4	6
83	BG505_gp41_5_V	aggaattctacgctgagtTCCGGGGGAGGAGGTTCGGGCGGTGGGGGAAGTGCAGTTGGAATAGTTGCTGTCTTCCTTGGGTTCTTAGGAGCAGCAGGAAGCACTATGGGCtgatagcaagcttgcc	0	0	0	0	5	17
84	BG505_gp41_5_A	aggaattctacgctgagtTCCGGGGGAGGAGGTTCGGGCGGTGGGGGAAGTGCAGTTGGAATAGCTGCTGTCTTCCTTGGGTTCTTAGGAGCAGCAGGAAGCACTATGGGCtgatagcaagcttgcc	1	0	0	1	7	6
85	BG505_gp41_5_R	aggaattctacgctgagtTCCGGGGGAGGAGGTTCGGGCGGTGGGGGAAGTGCAGTTGGAATACGTGCTGTCTTCCTTGGGTTCTTAGGAGCAGCAGGAAGCACTATGGGCtgatagcaagcttgcc	1	0	6	4	21	45
86	BG505_gp41_5_S	aggaattctacgctgagtTCCGGGGGAGGAGGTTCGGGCGGTGGGGGAAGTGCAGTTGGAATATCTGCTGTCTTCCTTGGGTTCTTAGGAGCAGCAGGAAGCACTATGGGCtgatagcaagcttgcc	1	1	4	1	59	69
87	BG505_gp41_5_K	aggaattctacgctgagtTCCGGGGGAGGAGGTTCGGGCGGTGGGGGAAGTGCAGTTGGAATAAAAGCTGTCTTCCTTGGGTTCTTAGGAGCAGCAGGAAGCACTATGGGCtgatagcaagcttgcc	1	0	0	0	1	1
88	BG505_gp41_5_N	aggaattctacgctgagtTCCGGGGGAGGAGGTTCGGGCGGTGGGGGAAGTGCAGTTGGAATAAACGCTGTCTTCCTTGGGTTCTTAGGAGCAGCAGGAAGCACTATGGGCtgatagcaagcttgcc	2	1	1	3	13	21
89	BG505_gp41_5_M	aggaattctacgctgagtTCCGGGGGAGGAGGTTCGGGCGGTGGGGGAAGTGCAGTTGGAATAATGGCTGTCTTCCTTGGGTTCTTAGGAGCAGCAGGAAGCACTATGGGCtgatagcaagcttgcc	5	3	1	2	84	113
90	BG505_gp41_5_I	aggaattctacgctgagtTCCGGGGGAGGAGGTTCGGGCGGTGGGGGAAGTGCAGTTGGAATAATCGCTGTCTTCCTTGGGTTCTTAGGAGCAGCAGGAAGCACTATGGGCtgatagcaagcttgcc	0	0	0	0	1	0
91	BG505_gp41_5_T	aggaattctacgctgagtTCCGGGGGAGGAGGTTCGGGCGGTGGGGGAAGTGCAGTTGGAATAACCGCTGTCTTCCTTGGGTTCTTAGGAGCAGCAGGAAGCACTATGGGCtgatagcaagcttgcc	0	0	0	0	4	4
92	BG505_gp41_5_W	aggaattctacgctgagtTCCGGGGGAGGAGGTTCGGGCGGTGGGGGAAGTGCAGTTGGAATATGGGCTGTCTTCCTTGGGTTCTTAGGAGCAGCAGGAAGCACTATGGGCtgatagcaagcttgcc	1	0	0	0	15	21
93	BG505_gp41_5_C	aggaattctacgctgagtTCCGGGGGAGGAGGTTCGGGCGGTGGGGGAAGTGCAGTTGGAATATGCGCTGTCTTCCTTGGGTTCTTAGGAGCAGCAGGAAGCACTATGGGCtgatagcaagcttgcc	0	0	1	1	1	5
94	BG505_gp41_5_Y	aggaattctacgctgagtTCCGGGGGAGGAGGTTCGGGCGGTGGGGGAAGTGCAGTTGGAATATACGCTGTCTTCCTTGGGTTCTTAGGAGCAGCAGGAAGCACTATGGGCtgatagcaagcttgcc	0	2	1	0	27	40
95	BG505_gp41_5_L	aggaattctacgctgagtTCCGGGGGAGGAGGTTCGGGCGGTGGGGGAAGTGCAGTTGGAATACTGGCTGTCTTCCTTGGGTTCTTAGGAGCAGCAGGAAGCACTATGGGCtgatagcaagcttgcc	0	1	2	0	12	25
96	BG505_gp41_5_F	aggaattctacgctgagtTCCGGGGGAGGAGGTTCGGGCGGTGGGGGAAGTGCAGTTGGAATATTCGCTGTCTTCCTTGGGTTCTTAGGAGCAGCAGGAAGCACTATGGGCtgatagcaagcttgcc	0	0	0	0	1	4
97	BG505_gp41_5_Q	aggaattctacgctgagtTCCGGGGGAGGAGGTTCGGGCGGTGGGGGAAGTGCAGTTGGAATACAGGCTGTCTTCCTTGGGTTCTTAGGAGCAGCAGGAAGCACTATGGGCtgatagcaagcttgcc	1	0	1	0	17	27
98	BG505_gp41_5_H	aggaattctacgctgagtTCCGGGGGAGGAGGTTCGGGCGGTGGGGGAAGTGCAGTTGGAATACACGCTGTCTTCCTTGGGTTCTTAGGAGCAGCAGGAAGCACTATGGGCtgatagcaagcttgcc	0	1	0	0	2	9
99	BG505_gp41_5_P	aggaattctacgctgagtTCCGGGGGAGGAGGTTCGGGCGGTGGGGGAAGTGCAGTTGGAATACCGGCTGTCTTCCTTGGGTTCTTAGGAGCAGCAGGAAGCACTATGGGCtgatagcaagcttgcc	0	1	1	3	28	49
100	BG505_gp41_6_G	aggaattctacgctgagtGGGGGAGGAGGTTCGGGCGGTGGGGGAAGTGCAGTTGGAATAGGAGGTGTCTTCCTTGGGTTCTTAGGAGCAGCAGGAAGCACTATGGGCGCGtgatagcaagcttgcc	2	0	3	3	75	93
101	BG505_gp41_6_E	aggaattctacgctgagtGGGGGAGGAGGTTCGGGCGGTGGGGGAAGTGCAGTTGGAATAGGAGAAGTCTTCCTTGGGTTCTTAGGAGCAGCAGGAAGCACTATGGGCGCGtgatagcaagcttgcc	0	0	0	0	5	5
102	BG505_gp41_6_D	aggaattctacgctgagtGGGGGAGGAGGTTCGGGCGGTGGGGGAAGTGCAGTTGGAATAGGAGACGTCTTCCTTGGGTTCTTAGGAGCAGCAGGAAGCACTATGGGCGCGtgatagcaagcttgcc	2	1	2	2	20	38
103	BG505_gp41_6_V	aggaattctacgctgagtGGGGGAGGAGGTTCGGGCGGTGGGGGAAGTGCAGTTGGAATAGGAGTTGTCTTCCTTGGGTTCTTAGGAGCAGCAGGAAGCACTATGGGCGCGtgatagcaagcttgcc	1	0	1	0	22	17
104	BG505_gp41_6_A	aggaattctacgctgagtGGGGGAGGAGGTTCGGGCGGTGGGGGAAGTGCAGTTGGAATAGGAGCTGTCTTCCTTGGGTTCTTAGGAGCAGCAGGAAGCACTATGGGCGCGtgatagcaagcttgcc	1	0	1	0	13	17
105	BG505_gp41_6_R	aggaattctacgctgagtGGGGGAGGAGGTTCGGGCGGTGGGGGAAGTGCAGTTGGAATAGGACGTGTCTTCCTTGGGTTCTTAGGAGCAGCAGGAAGCACTATGGGCGCGtgatagcaagcttgcc	0	1	2	0	16	28
106	BG505_gp41_6_S	aggaattctacgctgagtGGGGGAGGAGGTTCGGGCGGTGGGGGAAGTGCAGTTGGAATAGGATCTGTCTTCCTTGGGTTCTTAGGAGCAGCAGGAAGCACTATGGGCGCGtgatagcaagcttgcc	11	15	7	9	221	287
107	BG505_gp41_6_K	aggaattctacgctgagtGGGGGAGGAGGTTCGGGCGGTGGGGGAAGTGCAGTTGGAATAGGAAAAGTCTTCCTTGGGTTCTTAGGAGCAGCAGGAAGCACTATGGGCGCGtgatagcaagcttgcc	7	7	1	3	91	135
108	BG505_gp41_6_N	aggaattctacgctgagtGGGGGAGGAGGTTCGGGCGGTGGGGGAAGTGCAGTTGGAATAGGAAACGTCTTCCTTGGGTTCTTAGGAGCAGCAGGAAGCACTATGGGCGCGtgatagcaagcttgcc	0	2	1	4	20	45
109	BG505_gp41_6_M	aggaattctacgctgagtGGGGGAGGAGGTTCGGGCGGTGGGGGAAGTGCAGTTGGAATAGGAATGGTCTTCCTTGGGTTCTTAGGAGCAGCAGGAAGCACTATGGGCGCGtgatagcaagcttgcc	1	2	2	2	37	49
110	BG505_gp41_6_I	aggaattctacgctgagtGGGGGAGGAGGTTCGGGCGGTGGGGGAAGTGCAGTTGGAATAGGAATCGTCTTCCTTGGGTTCTTAGGAGCAGCAGGAAGCACTATGGGCGCGtgatagcaagcttgcc	1	2	1	0	9	14
111	BG505_gp41_6_T	aggaattctacgctgagtGGGGGAGGAGGTTCGGGCGGTGGGGGAAGTGCAGTTGGAATAGGAACCGTCTTCCTTGGGTTCTTAGGAGCAGCAGGAAGCACTATGGGCGCGtgatagcaagcttgcc	4	5	4	11	116	187
112	BG505_gp41_6_W	aggaattctacgctgagtGGGGGAGGAGGTTCGGGCGGTGGGGGAAGTGCAGTTGGAATAGGATGGGTCTTCCTTGGGTTCTTAGGAGCAGCAGGAAGCACTATGGGCGCGtgatagcaagcttgcc	0	0	0	1	12	15
113	BG505_gp41_6_C	aggaattctacgctgagtGGGGGAGGAGGTTCGGGCGGTGGGGGAAGTGCAGTTGGAATAGGATGCGTCTTCCTTGGGTTCTTAGGAGCAGCAGGAAGCACTATGGGCGCGtgatagcaagcttgcc	2	4	3	0	30	56
114	BG505_gp41_6_Y	aggaattctacgctgagtGGGGGAGGAGGTTCGGGCGGTGGGGGAAGTGCAGTTGGAATAGGATACGTCTTCCTTGGGTTCTTAGGAGCAGCAGGAAGCACTATGGGCGCGtgatagcaagcttgcc	0	4	6	2	23	49
115	BG505_gp41_6_L	aggaattctacgctgagtGGGGGAGGAGGTTCGGGCGGTGGGGGAAGTGCAGTTGGAATAGGACTGGTCTTCCTTGGGTTCTTAGGAGCAGCAGGAAGCACTATGGGCGCGtgatagcaagcttgcc	0	0	1	0	3	2
116	BG505_gp41_6_F	aggaattctacgctgagtGGGGGAGGAGGTTCGGGCGGTGGGGGAAGTGCAGTTGGAATAGGATTCGTCTTCCTTGGGTTCTTAGGAGCAGCAGGAAGCACTATGGGCGCGtgatagcaagcttgcc	1	3	0	0	18	17
117	BG505_gp41_6_Q	aggaattctacgctgagtGGGGGAGGAGGTTCGGGCGGTGGGGGAAGTGCAGTTGGAATAGGACAGGTCTTCCTTGGGTTCTTAGGAGCAGCAGGAAGCACTATGGGCGCGtgatagcaagcttgcc	1	2	0	0	57	46
118	BG505_gp41_6_H	aggaattctacgctgagtGGGGGAGGAGGTTCGGGCGGTGGGGGAAGTGCAGTTGGAATAGGACACGTCTTCCTTGGGTTCTTAGGAGCAGCAGGAAGCACTATGGGCGCGtgatagcaagcttgcc	0	0	1	0	15	22
119	BG505_gp41_6_P	aggaattctacgctgagtGGGGGAGGAGGTTCGGGCGGTGGGGGAAGTGCAGTTGGAATAGGACCGGTCTTCCTTGGGTTCTTAGGAGCAGCAGGAAGCACTATGGGCGCGtgatagcaagcttgcc	1	2	3	5	26	23
120	BG505_gp41_7_G	aggaattctacgctgagtGGAGGAGGTTCGGGCGGTGGGGGAAGTGCAGTTGGAATAGGAGCTGGTTTCCTTGGGTTCTTAGGAGCAGCAGGAAGCACTATGGGCGCGGCGtgatagcaagcttgcc	0	1	0	1	8	14
121	BG505_gp41_7_E	aggaattctacgctgagtGGAGGAGGTTCGGGCGGTGGGGGAAGTGCAGTTGGAATAGGAGCTGAGTTCCTTGGGTTCTTAGGAGCAGCAGGAAGCACTATGGGCGCGGCGtgatagcaagcttgcc	1	0	1	0	33	43
122	BG505_gp41_7_D	aggaattctacgctgagtGGAGGAGGTTCGGGCGGTGGGGGAAGTGCAGTTGGAATAGGAGCTGACTTCCTTGGGTTCTTAGGAGCAGCAGGAAGCACTATGGGCGCGGCGtgatagcaagcttgcc	3	3	1	2	73	127
123	BG505_gp41_7_V	aggaattctacgctgagtGGAGGAGGTTCGGGCGGTGGGGGAAGTGCAGTTGGAATAGGAGCTGTTTTCCTTGGGTTCTTAGGAGCAGCAGGAAGCACTATGGGCGCGGCGtgatagcaagcttgcc	0	1	0	0	8	16
124	BG505_gp41_7_A	aggaattctacgctgagtGGAGGAGGTTCGGGCGGTGGGGGAAGTGCAGTTGGAATAGGAGCTGCTTTCCTTGGGTTCTTAGGAGCAGCAGGAAGCACTATGGGCGCGGCGtgatagcaagcttgcc	1	2	5	0	21	39
125	BG505_gp41_7_R	aggaattctacgctgagtGGAGGAGGTTCGGGCGGTGGGGGAAGTGCAGTTGGAATAGGAGCTCGTTTCCTTGGGTTCTTAGGAGCAGCAGGAAGCACTATGGGCGCGGCGtgatagcaagcttgcc	0	1	0	0	5	7
126	BG505_gp41_7_S	aggaattctacgctgagtGGAGGAGGTTCGGGCGGTGGGGGAAGTGCAGTTGGAATAGGAGCTTCTTTCCTTGGGTTCTTAGGAGCAGCAGGAAGCACTATGGGCGCGGCGtgatagcaagcttgcc	6	12	5	7	169	272
127	BG505_gp41_7_K	aggaattctacgctgagtGGAGGAGGTTCGGGCGGTGGGGGAAGTGCAGTTGGAATAGGAGCTAAATTCCTTGGGTTCTTAGGAGCAGCAGGAAGCACTATGGGCGCGGCGtgatagcaagcttgcc	0	0	0	0	8	11
128	BG505_gp41_7_N	aggaattctacgctgagtGGAGGAGGTTCGGGCGGTGGGGGAAGTGCAGTTGGAATAGGAGCTAACTTCCTTGGGTTCTTAGGAGCAGCAGGAAGCACTATGGGCGCGGCGtgatagcaagcttgcc	2	3	3	7	70	113
129	BG505_gp41_7_M	aggaattctacgctgagtGGAGGAGGTTCGGGCGGTGGGGGAAGTGCAGTTGGAATAGGAGCTATGTTCCTTGGGTTCTTAGGAGCAGCAGGAAGCACTATGGGCGCGGCGtgatagcaagcttgcc	1	2	2	1	12	22
130	BG505_gp41_7_I	aggaattctacgctgagtGGAGGAGGTTCGGGCGGTGGGGGAAGTGCAGTTGGAATAGGAGCTATCTTCCTTGGGTTCTTAGGAGCAGCAGGAAGCACTATGGGCGCGGCGtgatagcaagcttgcc	0	1	0	0	9	18
131	BG505_gp41_7_T	aggaattctacgctgagtGGAGGAGGTTCGGGCGGTGGGGGAAGTGCAGTTGGAATAGGAGCTACCTTCCTTGGGTTCTTAGGAGCAGCAGGAAGCACTATGGGCGCGGCGtgatagcaagcttgcc	0	0	0	0	3	4
132	BG505_gp41_7_W	aggaattctacgctgagtGGAGGAGGTTCGGGCGGTGGGGGAAGTGCAGTTGGAATAGGAGCTTGGTTCCTTGGGTTCTTAGGAGCAGCAGGAAGCACTATGGGCGCGGCGtgatagcaagcttgcc	0	2	4	0	40	51
133	BG505_gp41_7_C	aggaattctacgctgagtGGAGGAGGTTCGGGCGGTGGGGGAAGTGCAGTTGGAATAGGAGCTTGCTTCCTTGGGTTCTTAGGAGCAGCAGGAAGCACTATGGGCGCGGCGtgatagcaagcttgcc	0	0	0	0	4	9
134	BG505_gp41_7_Y	aggaattctacgctgagtGGAGGAGGTTCGGGCGGTGGGGGAAGTGCAGTTGGAATAGGAGCTTACTTCCTTGGGTTCTTAGGAGCAGCAGGAAGCACTATGGGCGCGGCGtgatagcaagcttgcc	0	2	0	1	37	47
135	BG505_gp41_7_L	aggaattctacgctgagtGGAGGAGGTTCGGGCGGTGGGGGAAGTGCAGTTGGAATAGGAGCTCTGTTCCTTGGGTTCTTAGGAGCAGCAGGAAGCACTATGGGCGCGGCGtgatagcaagcttgcc	2	3	5	1	79	100
136	BG505_gp41_7_F	aggaattctacgctgagtGGAGGAGGTTCGGGCGGTGGGGGAAGTGCAGTTGGAATAGGAGCTTTCTTCCTTGGGTTCTTAGGAGCAGCAGGAAGCACTATGGGCGCGGCGtgatagcaagcttgcc	0	0	0	0	0	0
137	BG505_gp41_7_Q	aggaattctacgctgagtGGAGGAGGTTCGGGCGGTGGGGGAAGTGCAGTTGGAATAGGAGCTCAGTTCCTTGGGTTCTTAGGAGCAGCAGGAAGCACTATGGGCGCGGCGtgatagcaagcttgcc	2	5	2	2	75	103
138	BG505_gp41_7_H	aggaattctacgctgagtGGAGGAGGTTCGGGCGGTGGGGGAAGTGCAGTTGGAATAGGAGCTCACTTCCTTGGGTTCTTAGGAGCAGCAGGAAGCACTATGGGCGCGGCGtgatagcaagcttgcc	0	5	0	2	60	112
139	BG505_gp41_7_P	aggaattctacgctgagtGGAGGAGGTTCGGGCGGTGGGGGAAGTGCAGTTGGAATAGGAGCTCCGTTCCTTGGGTTCTTAGGAGCAGCAGGAAGCACTATGGGCGCGGCGtgatagcaagcttgcc	1	1	0	0	9	17
140	BG505_gp41_8_G	aggaattctacgctgagtGGAGGTTCGGGCGGTGGGGGAAGTGCAGTTGGAATAGGAGCTGTCGGTCTTGGGTTCTTAGGAGCAGCAGGAAGCACTATGGGCGCGGCGTCAtgatagcaagcttgcc	2	5	0	0	9	44
141	BG505_gp41_8_E	aggaattctacgctgagtGGAGGTTCGGGCGGTGGGGGAAGTGCAGTTGGAATAGGAGCTGTCGAACTTGGGTTCTTAGGAGCAGCAGGAAGCACTATGGGCGCGGCGTCAtgatagcaagcttgcc	0	2	1	0	21	34
142	BG505_gp41_8_D	aggaattctacgctgagtGGAGGTTCGGGCGGTGGGGGAAGTGCAGTTGGAATAGGAGCTGTCGACCTTGGGTTCTTAGGAGCAGCAGGAAGCACTATGGGCGCGGCGTCAtgatagcaagcttgcc	2	4	0	3	27	60
143	BG505_gp41_8_V	aggaattctacgctgagtGGAGGTTCGGGCGGTGGGGGAAGTGCAGTTGGAATAGGAGCTGTCGTTCTTGGGTTCTTAGGAGCAGCAGGAAGCACTATGGGCGCGGCGTCAtgatagcaagcttgcc	0	0	1	0	9	14
144	BG505_gp41_8_A	aggaattctacgctgagtGGAGGTTCGGGCGGTGGGGGAAGTGCAGTTGGAATAGGAGCTGTCGCTCTTGGGTTCTTAGGAGCAGCAGGAAGCACTATGGGCGCGGCGTCAtgatagcaagcttgcc	2	5	1	2	29	65
145	BG505_gp41_8_R	aggaattctacgctgagtGGAGGTTCGGGCGGTGGGGGAAGTGCAGTTGGAATAGGAGCTGTCCGTCTTGGGTTCTTAGGAGCAGCAGGAAGCACTATGGGCGCGGCGTCAtgatagcaagcttgcc	1	0	1	2	29	36
146	BG505_gp41_8_S	aggaattctacgctgagtGGAGGTTCGGGCGGTGGGGGAAGTGCAGTTGGAATAGGAGCTGTCTCTCTTGGGTTCTTAGGAGCAGCAGGAAGCACTATGGGCGCGGCGTCAtgatagcaagcttgcc	0	0	0	0	19	19
147	BG505_gp41_8_K	aggaattctacgctgagtGGAGGTTCGGGCGGTGGGGGAAGTGCAGTTGGAATAGGAGCTGTCAAACTTGGGTTCTTAGGAGCAGCAGGAAGCACTATGGGCGCGGCGTCAtgatagcaagcttgcc	1	2	0	0	30	58
148	BG505_gp41_8_N	aggaattctacgctgagtGGAGGTTCGGGCGGTGGGGGAAGTGCAGTTGGAATAGGAGCTGTCAACCTTGGGTTCTTAGGAGCAGCAGGAAGCACTATGGGCGCGGCGTCAtgatagcaagcttgcc	0	0	2	0	38	48
149	BG505_gp41_8_M	aggaattctacgctgagtGGAGGTTCGGGCGGTGGGGGAAGTGCAGTTGGAATAGGAGCTGTCATGCTTGGGTTCTTAGGAGCAGCAGGAAGCACTATGGGCGCGGCGTCAtgatagcaagcttgcc	0	0	0	0	6	2
150	BG505_gp41_8_I	aggaattctacgctgagtGGAGGTTCGGGCGGTGGGGGAAGTGCAGTTGGAATAGGAGCTGTCATCCTTGGGTTCTTAGGAGCAGCAGGAAGCACTATGGGCGCGGCGTCAtgatagcaagcttgcc	3	1	2	0	27	48
151	BG505_gp41_8_T	aggaattctacgctgagtGGAGGTTCGGGCGGTGGGGGAAGTGCAGTTGGAATAGGAGCTGTCACCCTTGGGTTCTTAGGAGCAGCAGGAAGCACTATGGGCGCGGCGTCAtgatagcaagcttgcc	0	0	1	3	10	10
152	BG505_gp41_8_W	aggaattctacgctgagtGGAGGTTCGGGCGGTGGGGGAAGTGCAGTTGGAATAGGAGCTGTCTGGCTTGGGTTCTTAGGAGCAGCAGGAAGCACTATGGGCGCGGCGTCAtgatagcaagcttgcc	1	2	6	0	94	162
153	BG505_gp41_8_C	aggaattctacgctgagtGGAGGTTCGGGCGGTGGGGGAAGTGCAGTTGGAATAGGAGCTGTCTGCCTTGGGTTCTTAGGAGCAGCAGGAAGCACTATGGGCGCGGCGTCAtgatagcaagcttgcc	0	0	0	1	25	29
154	BG505_gp41_8_Y	aggaattctacgctgagtGGAGGTTCGGGCGGTGGGGGAAGTGCAGTTGGAATAGGAGCTGTCTACCTTGGGTTCTTAGGAGCAGCAGGAAGCACTATGGGCGCGGCGTCAtgatagcaagcttgcc	0	1	0	1	11	10
155	BG505_gp41_8_L	aggaattctacgctgagtGGAGGTTCGGGCGGTGGGGGAAGTGCAGTTGGAATAGGAGCTGTCCTGCTTGGGTTCTTAGGAGCAGCAGGAAGCACTATGGGCGCGGCGTCAtgatagcaagcttgcc	8	9	4	5	115	141
156	BG505_gp41_8_F	aggaattctacgctgagtGGAGGTTCGGGCGGTGGGGGAAGTGCAGTTGGAATAGGAGCTGTCTTCCTTGGGTTCTTAGGAGCAGCAGGAAGCACTATGGGCGCGGCGTCAtgatagcaagcttgcc	2	2	1	0	23	19
157	BG505_gp41_8_Q	aggaattctacgctgagtGGAGGTTCGGGCGGTGGGGGAAGTGCAGTTGGAATAGGAGCTGTCCAGCTTGGGTTCTTAGGAGCAGCAGGAAGCACTATGGGCGCGGCGTCAtgatagcaagcttgcc	2	2	2	1	52	88
158	BG505_gp41_8_H	aggaattctacgctgagtGGAGGTTCGGGCGGTGGGGGAAGTGCAGTTGGAATAGGAGCTGTCCACCTTGGGTTCTTAGGAGCAGCAGGAAGCACTATGGGCGCGGCGTCAtgatagcaagcttgcc	2	1	0	1	49	67
159	BG505_gp41_8_P	aggaattctacgctgagtGGAGGTTCGGGCGGTGGGGGAAGTGCAGTTGGAATAGGAGCTGTCCCGCTTGGGTTCTTAGGAGCAGCAGGAAGCACTATGGGCGCGGCGTCAtgatagcaagcttgcc	2	1	1	3	31	44
160	BG505_gp41_9_G	aggaattctacgctgagtGGTTCGGGCGGTGGGGGAAGTGCAGTTGGAATAGGAGCTGTCTTCGGTGGGTTCTTAGGAGCAGCAGGAAGCACTATGGGCGCGGCGTCAATGtgatagcaagcttgcc	0	0	0	3	15	15
161	BG505_gp41_9_E	aggaattctacgctgagtGGTTCGGGCGGTGGGGGAAGTGCAGTTGGAATAGGAGCTGTCTTCGAAGGGTTCTTAGGAGCAGCAGGAAGCACTATGGGCGCGGCGTCAATGtgatagcaagcttgcc	1	1	0	0	12	36
162	BG505_gp41_9_D	aggaattctacgctgagtGGTTCGGGCGGTGGGGGAAGTGCAGTTGGAATAGGAGCTGTCTTCGACGGGTTCTTAGGAGCAGCAGGAAGCACTATGGGCGCGGCGTCAATGtgatagcaagcttgcc	1	2	1	3	50	73
163	BG505_gp41_9_V	aggaattctacgctgagtGGTTCGGGCGGTGGGGGAAGTGCAGTTGGAATAGGAGCTGTCTTCGTTGGGTTCTTAGGAGCAGCAGGAAGCACTATGGGCGCGGCGTCAATGtgatagcaagcttgcc	4	2	4	1	58	92
164	BG505_gp41_9_A	aggaattctacgctgagtGGTTCGGGCGGTGGGGGAAGTGCAGTTGGAATAGGAGCTGTCTTCGCTGGGTTCTTAGGAGCAGCAGGAAGCACTATGGGCGCGGCGTCAATGtgatagcaagcttgcc	0	3	0	1	30	59
165	BG505_gp41_9_R	aggaattctacgctgagtGGTTCGGGCGGTGGGGGAAGTGCAGTTGGAATAGGAGCTGTCTTCCGTGGGTTCTTAGGAGCAGCAGGAAGCACTATGGGCGCGGCGTCAATGtgatagcaagcttgcc	2	1	7	1	70	89
166	BG505_gp41_9_S	aggaattctacgctgagtGGTTCGGGCGGTGGGGGAAGTGCAGTTGGAATAGGAGCTGTCTTCTCTGGGTTCTTAGGAGCAGCAGGAAGCACTATGGGCGCGGCGTCAATGtgatagcaagcttgcc	7	5	7	7	118	183
167	BG505_gp41_9_K	aggaattctacgctgagtGGTTCGGGCGGTGGGGGAAGTGCAGTTGGAATAGGAGCTGTCTTCAAAGGGTTCTTAGGAGCAGCAGGAAGCACTATGGGCGCGGCGTCAATGtgatagcaagcttgcc	0	2	0	2	45	84
168	BG505_gp41_9_N	aggaattctacgctgagtGGTTCGGGCGGTGGGGGAAGTGCAGTTGGAATAGGAGCTGTCTTCAACGGGTTCTTAGGAGCAGCAGGAAGCACTATGGGCGCGGCGTCAATGtgatagcaagcttgcc	1	1	3	5	70	96
169	BG505_gp41_9_M	aggaattctacgctgagtGGTTCGGGCGGTGGGGGAAGTGCAGTTGGAATAGGAGCTGTCTTCATGGGGTTCTTAGGAGCAGCAGGAAGCACTATGGGCGCGGCGTCAATGtgatagcaagcttgcc	1	1	0	0	21	23
170	BG505_gp41_9_I	aggaattctacgctgagtGGTTCGGGCGGTGGGGGAAGTGCAGTTGGAATAGGAGCTGTCTTCATCGGGTTCTTAGGAGCAGCAGGAAGCACTATGGGCGCGGCGTCAATGtgatagcaagcttgcc	1	2	1	1	46	66
171	BG505_gp41_9_T	aggaattctacgctgagtGGTTCGGGCGGTGGGGGAAGTGCAGTTGGAATAGGAGCTGTCTTCACCGGGTTCTTAGGAGCAGCAGGAAGCACTATGGGCGCGGCGTCAATGtgatagcaagcttgcc	2	1	0	2	43	74
172	BG505_gp41_9_W	aggaattctacgctgagtGGTTCGGGCGGTGGGGGAAGTGCAGTTGGAATAGGAGCTGTCTTCTGGGGGTTCTTAGGAGCAGCAGGAAGCACTATGGGCGCGGCGTCAATGtgatagcaagcttgcc	2	1	1	0	10	10
173	BG505_gp41_9_C	aggaattctacgctgagtGGTTCGGGCGGTGGGGGAAGTGCAGTTGGAATAGGAGCTGTCTTCTGCGGGTTCTTAGGAGCAGCAGGAAGCACTATGGGCGCGGCGTCAATGtgatagcaagcttgcc	1	0	0	0	32	31
174	BG505_gp41_9_Y	aggaattctacgctgagtGGTTCGGGCGGTGGGGGAAGTGCAGTTGGAATAGGAGCTGTCTTCTACGGGTTCTTAGGAGCAGCAGGAAGCACTATGGGCGCGGCGTCAATGtgatagcaagcttgcc	1	1	2	2	23	25
175	BG505_gp41_9_L	aggaattctacgctgagtGGTTCGGGCGGTGGGGGAAGTGCAGTTGGAATAGGAGCTGTCTTCCTGGGGTTCTTAGGAGCAGCAGGAAGCACTATGGGCGCGGCGTCAATGtgatagcaagcttgcc	0	0	1	1	10	41
176	BG505_gp41_9_F	aggaattctacgctgagtGGTTCGGGCGGTGGGGGAAGTGCAGTTGGAATAGGAGCTGTCTTCTTCGGGTTCTTAGGAGCAGCAGGAAGCACTATGGGCGCGGCGTCAATGtgatagcaagcttgcc	2	1	3	1	18	21
177	BG505_gp41_9_Q	aggaattctacgctgagtGGTTCGGGCGGTGGGGGAAGTGCAGTTGGAATAGGAGCTGTCTTCCAGGGGTTCTTAGGAGCAGCAGGAAGCACTATGGGCGCGGCGTCAATGtgatagcaagcttgcc	1	1	2	3	30	50
178	BG505_gp41_9_H	aggaattctacgctgagtGGTTCGGGCGGTGGGGGAAGTGCAGTTGGAATAGGAGCTGTCTTCCACGGGTTCTTAGGAGCAGCAGGAAGCACTATGGGCGCGGCGTCAATGtgatagcaagcttgcc	0	1	0	3	17	28
179	BG505_gp41_9_P	aggaattctacgctgagtGGTTCGGGCGGTGGGGGAAGTGCAGTTGGAATAGGAGCTGTCTTCCCGGGGTTCTTAGGAGCAGCAGGAAGCACTATGGGCGCGGCGTCAATGtgatagcaagcttgcc	3	4	1	7	87	134
180	BG505_gp41_10_G	aggaattctacgctgagtTCGGGCGGTGGGGGAAGTGCAGTTGGAATAGGAGCTGTCTTCCTTGGTTTCTTAGGAGCAGCAGGAAGCACTATGGGCGCGGCGTCAATGACGtgatagcaagcttgcc	3	1	5	7	70	97
181	BG505_gp41_10_E	aggaattctacgctgagtTCGGGCGGTGGGGGAAGTGCAGTTGGAATAGGAGCTGTCTTCCTTGAGTTCTTAGGAGCAGCAGGAAGCACTATGGGCGCGGCGTCAATGACGtgatagcaagcttgcc	1	2	2	8	54	69
182	BG505_gp41_10_D	aggaattctacgctgagtTCGGGCGGTGGGGGAAGTGCAGTTGGAATAGGAGCTGTCTTCCTTGACTTCTTAGGAGCAGCAGGAAGCACTATGGGCGCGGCGTCAATGACGtgatagcaagcttgcc	4	4	1	4	43	76
183	BG505_gp41_10_V	aggaattctacgctgagtTCGGGCGGTGGGGGAAGTGCAGTTGGAATAGGAGCTGTCTTCCTTGTTTTCTTAGGAGCAGCAGGAAGCACTATGGGCGCGGCGTCAATGACGtgatagcaagcttgcc	2	0	0	0	9	17
184	BG505_gp41_10_A	aggaattctacgctgagtTCGGGCGGTGGGGGAAGTGCAGTTGGAATAGGAGCTGTCTTCCTTGCTTTCTTAGGAGCAGCAGGAAGCACTATGGGCGCGGCGTCAATGACGtgatagcaagcttgcc	0	2	0	0	1	16
185	BG505_gp41_10_R	aggaattctacgctgagtTCGGGCGGTGGGGGAAGTGCAGTTGGAATAGGAGCTGTCTTCCTTCGTTTCTTAGGAGCAGCAGGAAGCACTATGGGCGCGGCGTCAATGACGtgatagcaagcttgcc	2	1	1	0	14	19
186	BG505_gp41_10_S	aggaattctacgctgagtTCGGGCGGTGGGGGAAGTGCAGTTGGAATAGGAGCTGTCTTCCTTTCTTTCTTAGGAGCAGCAGGAAGCACTATGGGCGCGGCGTCAATGACGtgatagcaagcttgcc	2	2	2	2	42	46
187	BG505_gp41_10_K	aggaattctacgctgagtTCGGGCGGTGGGGGAAGTGCAGTTGGAATAGGAGCTGTCTTCCTTAAATTCTTAGGAGCAGCAGGAAGCACTATGGGCGCGGCGTCAATGACGtgatagcaagcttgcc	2	1	2	4	34	87
188	BG505_gp41_10_N	aggaattctacgctgagtTCGGGCGGTGGGGGAAGTGCAGTTGGAATAGGAGCTGTCTTCCTTAACTTCTTAGGAGCAGCAGGAAGCACTATGGGCGCGGCGTCAATGACGtgatagcaagcttgcc	0	1	0	1	9	18
189	BG505_gp41_10_M	aggaattctacgctgagtTCGGGCGGTGGGGGAAGTGCAGTTGGAATAGGAGCTGTCTTCCTTATGTTCTTAGGAGCAGCAGGAAGCACTATGGGCGCGGCGTCAATGACGtgatagcaagcttgcc	0	3	1	4	91	114
190	BG505_gp41_10_I	aggaattctacgctgagtTCGGGCGGTGGGGGAAGTGCAGTTGGAATAGGAGCTGTCTTCCTTATCTTCTTAGGAGCAGCAGGAAGCACTATGGGCGCGGCGTCAATGACGtgatagcaagcttgcc	1	0	1	0	26	54
191	BG505_gp41_10_T	aggaattctacgctgagtTCGGGCGGTGGGGGAAGTGCAGTTGGAATAGGAGCTGTCTTCCTTACCTTCTTAGGAGCAGCAGGAAGCACTATGGGCGCGGCGTCAATGACGtgatagcaagcttgcc	2	5	0	0	15	24
192	BG505_gp41_10_W	aggaattctacgctgagtTCGGGCGGTGGGGGAAGTGCAGTTGGAATAGGAGCTGTCTTCCTTTGGTTCTTAGGAGCAGCAGGAAGCACTATGGGCGCGGCGTCAATGACGtgatagcaagcttgcc	2	0	1	2	109	151
193	BG505_gp41_10_C	aggaattctacgctgagtTCGGGCGGTGGGGGAAGTGCAGTTGGAATAGGAGCTGTCTTCCTTTGCTTCTTAGGAGCAGCAGGAAGCACTATGGGCGCGGCGTCAATGACGtgatagcaagcttgcc	0	2	1	1	27	34
194	BG505_gp41_10_Y	aggaattctacgctgagtTCGGGCGGTGGGGGAAGTGCAGTTGGAATAGGAGCTGTCTTCCTTTACTTCTTAGGAGCAGCAGGAAGCACTATGGGCGCGGCGTCAATGACGtgatagcaagcttgcc	0	0	1	2	18	18
195	BG505_gp41_10_L	aggaattctacgctgagtTCGGGCGGTGGGGGAAGTGCAGTTGGAATAGGAGCTGTCTTCCTTCTGTTCTTAGGAGCAGCAGGAAGCACTATGGGCGCGGCGTCAATGACGtgatagcaagcttgcc	0	0	1	0	11	5
196	BG505_gp41_10_F	aggaattctacgctgagtTCGGGCGGTGGGGGAAGTGCAGTTGGAATAGGAGCTGTCTTCCTTTTCTTCTTAGGAGCAGCAGGAAGCACTATGGGCGCGGCGTCAATGACGtgatagcaagcttgcc	1	0	0	0	14	16
197	BG505_gp41_10_Q	aggaattctacgctgagtTCGGGCGGTGGGGGAAGTGCAGTTGGAATAGGAGCTGTCTTCCTTCAGTTCTTAGGAGCAGCAGGAAGCACTATGGGCGCGGCGTCAATGACGtgatagcaagcttgcc	8	7	16	17	323	500
198	BG505_gp41_10_H	aggaattctacgctgagtTCGGGCGGTGGGGGAAGTGCAGTTGGAATAGGAGCTGTCTTCCTTCACTTCTTAGGAGCAGCAGGAAGCACTATGGGCGCGGCGTCAATGACGtgatagcaagcttgcc	2	3	2	3	64	111
199	BG505_gp41_10_P	aggaattctacgctgagtTCGGGCGGTGGGGGAAGTGCAGTTGGAATAGGAGCTGTCTTCCTTCCGTTCTTAGGAGCAGCAGGAAGCACTATGGGCGCGGCGTCAATGACGtgatagcaagcttgcc	0	0	1	0	21	19
200	BG505_gp41_11_G	aggaattctacgctgagtGGCGGTGGGGGAAGTGCAGTTGGAATAGGAGCTGTCTTCCTTGGGGGTTTAGGAGCAGCAGGAAGCACTATGGGCGCGGCGTCAATGACGCTGtgatagcaagcttgcc	5	2	3	4	70	91
201	BG505_gp41_11_E	aggaattctacgctgagtGGCGGTGGGGGAAGTGCAGTTGGAATAGGAGCTGTCTTCCTTGGGGAATTAGGAGCAGCAGGAAGCACTATGGGCGCGGCGTCAATGACGCTGtgatagcaagcttgcc	6	9	10	9	146	250
202	BG505_gp41_11_D	aggaattctacgctgagtGGCGGTGGGGGAAGTGCAGTTGGAATAGGAGCTGTCTTCCTTGGGGACTTAGGAGCAGCAGGAAGCACTATGGGCGCGGCGTCAATGACGCTGtgatagcaagcttgcc	2	2	2	7	102	145
203	BG505_gp41_11_V	aggaattctacgctgagtGGCGGTGGGGGAAGTGCAGTTGGAATAGGAGCTGTCTTCCTTGGGGTTTTAGGAGCAGCAGGAAGCACTATGGGCGCGGCGTCAATGACGCTGtgatagcaagcttgcc	2	6	4	1	74	115
204	BG505_gp41_11_A	aggaattctacgctgagtGGCGGTGGGGGAAGTGCAGTTGGAATAGGAGCTGTCTTCCTTGGGGCTTTAGGAGCAGCAGGAAGCACTATGGGCGCGGCGTCAATGACGCTGtgatagcaagcttgcc	9	8	12	7	251	353
205	BG505_gp41_11_R	aggaattctacgctgagtGGCGGTGGGGGAAGTGCAGTTGGAATAGGAGCTGTCTTCCTTGGGCGTTTAGGAGCAGCAGGAAGCACTATGGGCGCGGCGTCAATGACGCTGtgatagcaagcttgcc	10	16	13	20	186	296
206	BG505_gp41_11_S	aggaattctacgctgagtGGCGGTGGGGGAAGTGCAGTTGGAATAGGAGCTGTCTTCCTTGGGTCTTTAGGAGCAGCAGGAAGCACTATGGGCGCGGCGTCAATGACGCTGtgatagcaagcttgcc	6	5	5	13	132	220
207	BG505_gp41_11_K	aggaattctacgctgagtGGCGGTGGGGGAAGTGCAGTTGGAATAGGAGCTGTCTTCCTTGGGAAATTAGGAGCAGCAGGAAGCACTATGGGCGCGGCGTCAATGACGCTGtgatagcaagcttgcc	2	2	3	4	68	78
208	BG505_gp41_11_N	aggaattctacgctgagtGGCGGTGGGGGAAGTGCAGTTGGAATAGGAGCTGTCTTCCTTGGGAACTTAGGAGCAGCAGGAAGCACTATGGGCGCGGCGTCAATGACGCTGtgatagcaagcttgcc	8	11	12	8	183	259
209	BG505_gp41_11_M	aggaattctacgctgagtGGCGGTGGGGGAAGTGCAGTTGGAATAGGAGCTGTCTTCCTTGGGATGTTAGGAGCAGCAGGAAGCACTATGGGCGCGGCGTCAATGACGCTGtgatagcaagcttgcc	1	2	0	6	63	92
210	BG505_gp41_11_I	aggaattctacgctgagtGGCGGTGGGGGAAGTGCAGTTGGAATAGGAGCTGTCTTCCTTGGGATCTTAGGAGCAGCAGGAAGCACTATGGGCGCGGCGTCAATGACGCTGtgatagcaagcttgcc	22	30	25	40	531	751
211	BG505_gp41_11_T	aggaattctacgctgagtGGCGGTGGGGGAAGTGCAGTTGGAATAGGAGCTGTCTTCCTTGGGACCTTAGGAGCAGCAGGAAGCACTATGGGCGCGGCGTCAATGACGCTGtgatagcaagcttgcc	26	32	49	47	644	974
212	BG505_gp41_11_W	aggaattctacgctgagtGGCGGTGGGGGAAGTGCAGTTGGAATAGGAGCTGTCTTCCTTGGGTGGTTAGGAGCAGCAGGAAGCACTATGGGCGCGGCGTCAATGACGCTGtgatagcaagcttgcc	4	4	1	1	82	107
213	BG505_gp41_11_C	aggaattctacgctgagtGGCGGTGGGGGAAGTGCAGTTGGAATAGGAGCTGTCTTCCTTGGGTGCTTAGGAGCAGCAGGAAGCACTATGGGCGCGGCGTCAATGACGCTGtgatagcaagcttgcc	6	2	8	1	92	143
214	BG505_gp41_11_Y	aggaattctacgctgagtGGCGGTGGGGGAAGTGCAGTTGGAATAGGAGCTGTCTTCCTTGGGTACTTAGGAGCAGCAGGAAGCACTATGGGCGCGGCGTCAATGACGCTGtgatagcaagcttgcc	1	3	5	4	68	100
215	BG505_gp41_11_L	aggaattctacgctgagtGGCGGTGGGGGAAGTGCAGTTGGAATAGGAGCTGTCTTCCTTGGGCTGTTAGGAGCAGCAGGAAGCACTATGGGCGCGGCGTCAATGACGCTGtgatagcaagcttgcc	2	2	3	1	80	137
216	BG505_gp41_11_F	aggaattctacgctgagtGGCGGTGGGGGAAGTGCAGTTGGAATAGGAGCTGTCTTCCTTGGGTTCTTAGGAGCAGCAGGAAGCACTATGGGCGCGGCGTCAATGACGCTGtgatagcaagcttgcc	5	5	8	9	154	229
217	BG505_gp41_11_Q	aggaattctacgctgagtGGCGGTGGGGGAAGTGCAGTTGGAATAGGAGCTGTCTTCCTTGGGCAGTTAGGAGCAGCAGGAAGCACTATGGGCGCGGCGTCAATGACGCTGtgatagcaagcttgcc	4	2	6	5	59	94
218	BG505_gp41_11_H	aggaattctacgctgagtGGCGGTGGGGGAAGTGCAGTTGGAATAGGAGCTGTCTTCCTTGGGCACTTAGGAGCAGCAGGAAGCACTATGGGCGCGGCGTCAATGACGCTGtgatagcaagcttgcc	9	8	10	12	217	322
219	BG505_gp41_11_P	aggaattctacgctgagtGGCGGTGGGGGAAGTGCAGTTGGAATAGGAGCTGTCTTCCTTGGGCCGTTAGGAGCAGCAGGAAGCACTATGGGCGCGGCGTCAATGACGCTGtgatagcaagcttgcc	3	5	2	12	109	155
220	BG505_gp41_12_G	aggaattctacgctgagtGGTGGGGGAAGTGCAGTTGGAATAGGAGCTGTCTTCCTTGGGTTCGGTGGAGCAGCAGGAAGCACTATGGGCGCGGCGTCAATGACGCTGACGtgatagcaagcttgcc	0	0	0	1	0	0
221	BG505_gp41_12_E	aggaattctacgctgagtGGTGGGGGAAGTGCAGTTGGAATAGGAGCTGTCTTCCTTGGGTTCGAAGGAGCAGCAGGAAGCACTATGGGCGCGGCGTCAATGACGCTGACGtgatagcaagcttgcc	0	0	0	0	0	0
222	BG505_gp41_12_D	aggaattctacgctgagtGGTGGGGGAAGTGCAGTTGGAATAGGAGCTGTCTTCCTTGGGTTCGACGGAGCAGCAGGAAGCACTATGGGCGCGGCGTCAATGACGCTGACGtgatagcaagcttgcc	0	0	0	0	0	0
223	BG505_gp41_12_V	aggaattctacgctgagtGGTGGGGGAAGTGCAGTTGGAATAGGAGCTGTCTTCCTTGGGTTCGTTGGAGCAGCAGGAAGCACTATGGGCGCGGCGTCAATGACGCTGACGtgatagcaagcttgcc	0	0	0	0	1	1
224	BG505_gp41_12_A	aggaattctacgctgagtGGTGGGGGAAGTGCAGTTGGAATAGGAGCTGTCTTCCTTGGGTTCGCTGGAGCAGCAGGAAGCACTATGGGCGCGGCGTCAATGACGCTGACGtgatagcaagcttgcc	0	0	0	0	0	0
225	BG505_gp41_12_R	aggaattctacgctgagtGGTGGGGGAAGTGCAGTTGGAATAGGAGCTGTCTTCCTTGGGTTCCGTGGAGCAGCAGGAAGCACTATGGGCGCGGCGTCAATGACGCTGACGtgatagcaagcttgcc	0	0	0	0	0	0
226	BG505_gp41_12_S	aggaattctacgctgagtGGTGGGGGAAGTGCAGTTGGAATAGGAGCTGTCTTCCTTGGGTTCTCTGGAGCAGCAGGAAGCACTATGGGCGCGGCGTCAATGACGCTGACGtgatagcaagcttgcc	0	0	0	0	0	0
227	BG505_gp41_12_K	aggaattctacgctgagtGGTGGGGGAAGTGCAGTTGGAATAGGAGCTGTCTTCCTTGGGTTCAAAGGAGCAGCAGGAAGCACTATGGGCGCGGCGTCAATGACGCTGACGtgatagcaagcttgcc	0	0	0	0	0	0
228	BG505_gp41_12_N	aggaattctacgctgagtGGTGGGGGAAGTGCAGTTGGAATAGGAGCTGTCTTCCTTGGGTTCAACGGAGCAGCAGGAAGCACTATGGGCGCGGCGTCAATGACGCTGACGtgatagcaagcttgcc	0	0	0	0	6	12
229	BG505_gp41_12_M	aggaattctacgctgagtGGTGGGGGAAGTGCAGTTGGAATAGGAGCTGTCTTCCTTGGGTTCATGGGAGCAGCAGGAAGCACTATGGGCGCGGCGTCAATGACGCTGACGtgatagcaagcttgcc	0	0	0	0	0	0
230	BG505_gp41_12_I	aggaattctacgctgagtGGTGGGGGAAGTGCAGTTGGAATAGGAGCTGTCTTCCTTGGGTTCATCGGAGCAGCAGGAAGCACTATGGGCGCGGCGTCAATGACGCTGACGtgatagcaagcttgcc	0	0	0	0	0	0
231	BG505_gp41_12_T	aggaattctacgctgagtGGTGGGGGAAGTGCAGTTGGAATAGGAGCTGTCTTCCTTGGGTTCACCGGAGCAGCAGGAAGCACTATGGGCGCGGCGTCAATGACGCTGACGtgatagcaagcttgcc	0	0	0	0	0	0
232	BG505_gp41_12_W	aggaattctacgctgagtGGTGGGGGAAGTGCAGTTGGAATAGGAGCTGTCTTCCTTGGGTTCTGGGGAGCAGCAGGAAGCACTATGGGCGCGGCGTCAATGACGCTGACGtgatagcaagcttgcc	0	0	0	0	0	0
233	BG505_gp41_12_C	aggaattctacgctgagtGGTGGGGGAAGTGCAGTTGGAATAGGAGCTGTCTTCCTTGGGTTCTGCGGAGCAGCAGGAAGCACTATGGGCGCGGCGTCAATGACGCTGACGtgatagcaagcttgcc	0	0	0	0	0	0
234	BG505_gp41_12_Y	aggaattctacgctgagtGGTGGGGGAAGTGCAGTTGGAATAGGAGCTGTCTTCCTTGGGTTCTACGGAGCAGCAGGAAGCACTATGGGCGCGGCGTCAATGACGCTGACGtgatagcaagcttgcc	0	0	0	0	0	0
235	BG505_gp41_12_L	aggaattctacgctgagtGGTGGGGGAAGTGCAGTTGGAATAGGAGCTGTCTTCCTTGGGTTCCTGGGAGCAGCAGGAAGCACTATGGGCGCGGCGTCAATGACGCTGACGtgatagcaagcttgcc	0	0	0	0	1	0
236	BG505_gp41_12_F	aggaattctacgctgagtGGTGGGGGAAGTGCAGTTGGAATAGGAGCTGTCTTCCTTGGGTTCTTCGGAGCAGCAGGAAGCACTATGGGCGCGGCGTCAATGACGCTGACGtgatagcaagcttgcc	0	0	0	0	0	0
237	BG505_gp41_12_Q	aggaattctacgctgagtGGTGGGGGAAGTGCAGTTGGAATAGGAGCTGTCTTCCTTGGGTTCCAGGGAGCAGCAGGAAGCACTATGGGCGCGGCGTCAATGACGCTGACGtgatagcaagcttgcc	0	0	0	0	0	0
238	BG505_gp41_12_H	aggaattctacgctgagtGGTGGGGGAAGTGCAGTTGGAATAGGAGCTGTCTTCCTTGGGTTCCACGGAGCAGCAGGAAGCACTATGGGCGCGGCGTCAATGACGCTGACGtgatagcaagcttgcc	0	0	0	0	0	0
239	BG505_gp41_12_P	aggaattctacgctgagtGGTGGGGGAAGTGCAGTTGGAATAGGAGCTGTCTTCCTTGGGTTCCCGGGAGCAGCAGGAAGCACTATGGGCGCGGCGTCAATGACGCTGACGtgatagcaagcttgcc	0	0	0	0	0	0
240	BG505_gp41_13_G	aggaattctacgctgagtGGGGGAAGTGCAGTTGGAATAGGAGCTGTCTTCCTTGGGTTCTTAGGTGCAGCAGGAAGCACTATGGGCGCGGCGTCAATGACGCTGACGGTAtgatagcaagcttgcc	8	11	4	6	167	257
241	BG505_gp41_13_E	aggaattctacgctgagtGGGGGAAGTGCAGTTGGAATAGGAGCTGTCTTCCTTGGGTTCTTAGAAGCAGCAGGAAGCACTATGGGCGCGGCGTCAATGACGCTGACGGTAtgatagcaagcttgcc	2	2	4	5	111	176
242	BG505_gp41_13_D	aggaattctacgctgagtGGGGGAAGTGCAGTTGGAATAGGAGCTGTCTTCCTTGGGTTCTTAGACGCAGCAGGAAGCACTATGGGCGCGGCGTCAATGACGCTGACGGTAtgatagcaagcttgcc	7	5	4	6	128	228
243	BG505_gp41_13_V	aggaattctacgctgagtGGGGGAAGTGCAGTTGGAATAGGAGCTGTCTTCCTTGGGTTCTTAGTTGCAGCAGGAAGCACTATGGGCGCGGCGTCAATGACGCTGACGGTAtgatagcaagcttgcc	0	2	3	3	41	57
244	BG505_gp41_13_A	aggaattctacgctgagtGGGGGAAGTGCAGTTGGAATAGGAGCTGTCTTCCTTGGGTTCTTAGCTGCAGCAGGAAGCACTATGGGCGCGGCGTCAATGACGCTGACGGTAtgatagcaagcttgcc	1	2	1	0	20	28
245	BG505_gp41_13_R	aggaattctacgctgagtGGGGGAAGTGCAGTTGGAATAGGAGCTGTCTTCCTTGGGTTCTTACGTGCAGCAGGAAGCACTATGGGCGCGGCGTCAATGACGCTGACGGTAtgatagcaagcttgcc	2	6	8	1	95	150
246	BG505_gp41_13_S	aggaattctacgctgagtGGGGGAAGTGCAGTTGGAATAGGAGCTGTCTTCCTTGGGTTCTTATCTGCAGCAGGAAGCACTATGGGCGCGGCGTCAATGACGCTGACGGTAtgatagcaagcttgcc	2	5	1	2	95	136
247	BG505_gp41_13_K	aggaattctacgctgagtGGGGGAAGTGCAGTTGGAATAGGAGCTGTCTTCCTTGGGTTCTTAAAAGCAGCAGGAAGCACTATGGGCGCGGCGTCAATGACGCTGACGGTAtgatagcaagcttgcc	3	1	1	7	64	101
248	BG505_gp41_13_N	aggaattctacgctgagtGGGGGAAGTGCAGTTGGAATAGGAGCTGTCTTCCTTGGGTTCTTAAACGCAGCAGGAAGCACTATGGGCGCGGCGTCAATGACGCTGACGGTAtgatagcaagcttgcc	10	14	4	10	126	191
249	BG505_gp41_13_M	aggaattctacgctgagtGGGGGAAGTGCAGTTGGAATAGGAGCTGTCTTCCTTGGGTTCTTAATGGCAGCAGGAAGCACTATGGGCGCGGCGTCAATGACGCTGACGGTAtgatagcaagcttgcc	2	1	3	2	55	81
250	BG505_gp41_13_I	aggaattctacgctgagtGGGGGAAGTGCAGTTGGAATAGGAGCTGTCTTCCTTGGGTTCTTAATCGCAGCAGGAAGCACTATGGGCGCGGCGTCAATGACGCTGACGGTAtgatagcaagcttgcc	2	3	1	1	73	98
251	BG505_gp41_13_T	aggaattctacgctgagtGGGGGAAGTGCAGTTGGAATAGGAGCTGTCTTCCTTGGGTTCTTAACCGCAGCAGGAAGCACTATGGGCGCGGCGTCAATGACGCTGACGGTAtgatagcaagcttgcc	5	2	1	2	84	100
252	BG505_gp41_13_W	aggaattctacgctgagtGGGGGAAGTGCAGTTGGAATAGGAGCTGTCTTCCTTGGGTTCTTATGGGCAGCAGGAAGCACTATGGGCGCGGCGTCAATGACGCTGACGGTAtgatagcaagcttgcc	4	6	11	9	167	195
253	BG505_gp41_13_C	aggaattctacgctgagtGGGGGAAGTGCAGTTGGAATAGGAGCTGTCTTCCTTGGGTTCTTATGCGCAGCAGGAAGCACTATGGGCGCGGCGTCAATGACGCTGACGGTAtgatagcaagcttgcc	0	1	2	1	50	90
254	BG505_gp41_13_Y	aggaattctacgctgagtGGGGGAAGTGCAGTTGGAATAGGAGCTGTCTTCCTTGGGTTCTTATACGCAGCAGGAAGCACTATGGGCGCGGCGTCAATGACGCTGACGGTAtgatagcaagcttgcc	1	3	4	1	56	72
255	BG505_gp41_13_L	aggaattctacgctgagtGGGGGAAGTGCAGTTGGAATAGGAGCTGTCTTCCTTGGGTTCTTACTGGCAGCAGGAAGCACTATGGGCGCGGCGTCAATGACGCTGACGGTAtgatagcaagcttgcc	2	3	1	1	23	33
256	BG505_gp41_13_F	aggaattctacgctgagtGGGGGAAGTGCAGTTGGAATAGGAGCTGTCTTCCTTGGGTTCTTATTCGCAGCAGGAAGCACTATGGGCGCGGCGTCAATGACGCTGACGGTAtgatagcaagcttgcc	1	0	2	6	11	24
257	BG505_gp41_13_Q	aggaattctacgctgagtGGGGGAAGTGCAGTTGGAATAGGAGCTGTCTTCCTTGGGTTCTTACAGGCAGCAGGAAGCACTATGGGCGCGGCGTCAATGACGCTGACGGTAtgatagcaagcttgcc	0	4	2	5	33	69
258	BG505_gp41_13_H	aggaattctacgctgagtGGGGGAAGTGCAGTTGGAATAGGAGCTGTCTTCCTTGGGTTCTTACACGCAGCAGGAAGCACTATGGGCGCGGCGTCAATGACGCTGACGGTAtgatagcaagcttgcc	2	5	2	1	46	72
259	BG505_gp41_13_P	aggaattctacgctgagtGGGGGAAGTGCAGTTGGAATAGGAGCTGTCTTCCTTGGGTTCTTACCGGCAGCAGGAAGCACTATGGGCGCGGCGTCAATGACGCTGACGGTAtgatagcaagcttgcc	0	0	0	0	25	41
260	BG505_gp41_14_G	aggaattctacgctgagtGGAAGTGCAGTTGGAATAGGAGCTGTCTTCCTTGGGTTCTTAGGAGGTGCAGGAAGCACTATGGGCGCGGCGTCAATGACGCTGACGGTACAGtgatagcaagcttgcc	2	2	7	3	79	110
261	BG505_gp41_14_E	aggaattctacgctgagtGGAAGTGCAGTTGGAATAGGAGCTGTCTTCCTTGGGTTCTTAGGAGAAGCAGGAAGCACTATGGGCGCGGCGTCAATGACGCTGACGGTACAGtgatagcaagcttgcc	6	6	12	12	205	285
262	BG505_gp41_14_D	aggaattctacgctgagtGGAAGTGCAGTTGGAATAGGAGCTGTCTTCCTTGGGTTCTTAGGAGACGCAGGAAGCACTATGGGCGCGGCGTCAATGACGCTGACGGTACAGtgatagcaagcttgcc	3	0	4	2	113	145
263	BG505_gp41_14_V	aggaattctacgctgagtGGAAGTGCAGTTGGAATAGGAGCTGTCTTCCTTGGGTTCTTAGGAGTTGCAGGAAGCACTATGGGCGCGGCGTCAATGACGCTGACGGTACAGtgatagcaagcttgcc	3	2	1	7	61	77
264	BG505_gp41_14_A	aggaattctacgctgagtGGAAGTGCAGTTGGAATAGGAGCTGTCTTCCTTGGGTTCTTAGGAGCTGCAGGAAGCACTATGGGCGCGGCGTCAATGACGCTGACGGTACAGtgatagcaagcttgcc	4	5	3	6	128	197
265	BG505_gp41_14_R	aggaattctacgctgagtGGAAGTGCAGTTGGAATAGGAGCTGTCTTCCTTGGGTTCTTAGGACGTGCAGGAAGCACTATGGGCGCGGCGTCAATGACGCTGACGGTACAGtgatagcaagcttgcc	1	2	3	4	76	95
266	BG505_gp41_14_S	aggaattctacgctgagtGGAAGTGCAGTTGGAATAGGAGCTGTCTTCCTTGGGTTCTTAGGATCTGCAGGAAGCACTATGGGCGCGGCGTCAATGACGCTGACGGTACAGtgatagcaagcttgcc	4	2	2	2	67	117
267	BG505_gp41_14_K	aggaattctacgctgagtGGAAGTGCAGTTGGAATAGGAGCTGTCTTCCTTGGGTTCTTAGGAAAAGCAGGAAGCACTATGGGCGCGGCGTCAATGACGCTGACGGTACAGtgatagcaagcttgcc	5	3	1	5	67	118
268	BG505_gp41_14_N	aggaattctacgctgagtGGAAGTGCAGTTGGAATAGGAGCTGTCTTCCTTGGGTTCTTAGGAAACGCAGGAAGCACTATGGGCGCGGCGTCAATGACGCTGACGGTACAGtgatagcaagcttgcc	1	1	1	2	20	31
269	BG505_gp41_14_M	aggaattctacgctgagtGGAAGTGCAGTTGGAATAGGAGCTGTCTTCCTTGGGTTCTTAGGAATGGCAGGAAGCACTATGGGCGCGGCGTCAATGACGCTGACGGTACAGtgatagcaagcttgcc	4	11	11	13	219	370
270	BG505_gp41_14_I	aggaattctacgctgagtGGAAGTGCAGTTGGAATAGGAGCTGTCTTCCTTGGGTTCTTAGGAATCGCAGGAAGCACTATGGGCGCGGCGTCAATGACGCTGACGGTACAGtgatagcaagcttgcc	3	5	4	1	66	115
271	BG505_gp41_14_T	aggaattctacgctgagtGGAAGTGCAGTTGGAATAGGAGCTGTCTTCCTTGGGTTCTTAGGAACCGCAGGAAGCACTATGGGCGCGGCGTCAATGACGCTGACGGTACAGtgatagcaagcttgcc	4	4	5	2	65	76
272	BG505_gp41_14_W	aggaattctacgctgagtGGAAGTGCAGTTGGAATAGGAGCTGTCTTCCTTGGGTTCTTAGGATGGGCAGGAAGCACTATGGGCGCGGCGTCAATGACGCTGACGGTACAGtgatagcaagcttgcc	1	3	2	0	53	69
273	BG505_gp41_14_C	aggaattctacgctgagtGGAAGTGCAGTTGGAATAGGAGCTGTCTTCCTTGGGTTCTTAGGATGCGCAGGAAGCACTATGGGCGCGGCGTCAATGACGCTGACGGTACAGtgatagcaagcttgcc	1	5	5	8	140	259
274	BG505_gp41_14_Y	aggaattctacgctgagtGGAAGTGCAGTTGGAATAGGAGCTGTCTTCCTTGGGTTCTTAGGATACGCAGGAAGCACTATGGGCGCGGCGTCAATGACGCTGACGGTACAGtgatagcaagcttgcc	2	4	0	1	63	104
275	BG505_gp41_14_L	aggaattctacgctgagtGGAAGTGCAGTTGGAATAGGAGCTGTCTTCCTTGGGTTCTTAGGACTGGCAGGAAGCACTATGGGCGCGGCGTCAATGACGCTGACGGTACAGtgatagcaagcttgcc	1	1	7	2	51	56
276	BG505_gp41_14_F	aggaattctacgctgagtGGAAGTGCAGTTGGAATAGGAGCTGTCTTCCTTGGGTTCTTAGGATTCGCAGGAAGCACTATGGGCGCGGCGTCAATGACGCTGACGGTACAGtgatagcaagcttgcc	0	1	3	0	36	57
277	BG505_gp41_14_Q	aggaattctacgctgagtGGAAGTGCAGTTGGAATAGGAGCTGTCTTCCTTGGGTTCTTAGGACAGGCAGGAAGCACTATGGGCGCGGCGTCAATGACGCTGACGGTACAGtgatagcaagcttgcc	1	1	4	4	73	110
278	BG505_gp41_14_H	aggaattctacgctgagtGGAAGTGCAGTTGGAATAGGAGCTGTCTTCCTTGGGTTCTTAGGACACGCAGGAAGCACTATGGGCGCGGCGTCAATGACGCTGACGGTACAGtgatagcaagcttgcc	0	4	4	3	47	69
279	BG505_gp41_14_P	aggaattctacgctgagtGGAAGTGCAGTTGGAATAGGAGCTGTCTTCCTTGGGTTCTTAGGACCGGCAGGAAGCACTATGGGCGCGGCGTCAATGACGCTGACGGTACAGtgatagcaagcttgcc	0	0	0	1	9	9
280	BG505_gp41_15_G	aggaattctacgctgagtAGTGCAGTTGGAATAGGAGCTGTCTTCCTTGGGTTCTTAGGAGCAGGTGGAAGCACTATGGGCGCGGCGTCAATGACGCTGACGGTACAGGCCtgatagcaagcttgcc	2	1	2	0	49	90
281	BG505_gp41_15_E	aggaattctacgctgagtAGTGCAGTTGGAATAGGAGCTGTCTTCCTTGGGTTCTTAGGAGCAGAAGGAAGCACTATGGGCGCGGCGTCAATGACGCTGACGGTACAGGCCtgatagcaagcttgcc	3	7	6	0	57	101
282	BG505_gp41_15_D	aggaattctacgctgagtAGTGCAGTTGGAATAGGAGCTGTCTTCCTTGGGTTCTTAGGAGCAGACGGAAGCACTATGGGCGCGGCGTCAATGACGCTGACGGTACAGGCCtgatagcaagcttgcc	3	10	8	10	141	172
283	BG505_gp41_15_V	aggaattctacgctgagtAGTGCAGTTGGAATAGGAGCTGTCTTCCTTGGGTTCTTAGGAGCAGTTGGAAGCACTATGGGCGCGGCGTCAATGACGCTGACGGTACAGGCCtgatagcaagcttgcc	0	3	1	4	68	123
284	BG505_gp41_15_A	aggaattctacgctgagtAGTGCAGTTGGAATAGGAGCTGTCTTCCTTGGGTTCTTAGGAGCAGCTGGAAGCACTATGGGCGCGGCGTCAATGACGCTGACGGTACAGGCCtgatagcaagcttgcc	8	13	10	8	269	432
285	BG505_gp41_15_R	aggaattctacgctgagtAGTGCAGTTGGAATAGGAGCTGTCTTCCTTGGGTTCTTAGGAGCACGTGGAAGCACTATGGGCGCGGCGTCAATGACGCTGACGGTACAGGCCtgatagcaagcttgcc	1	8	6	2	65	109
286	BG505_gp41_15_S	aggaattctacgctgagtAGTGCAGTTGGAATAGGAGCTGTCTTCCTTGGGTTCTTAGGAGCATCTGGAAGCACTATGGGCGCGGCGTCAATGACGCTGACGGTACAGGCCtgatagcaagcttgcc	4	4	4	2	81	105
287	BG505_gp41_15_K	aggaattctacgctgagtAGTGCAGTTGGAATAGGAGCTGTCTTCCTTGGGTTCTTAGGAGCAAAAGGAAGCACTATGGGCGCGGCGTCAATGACGCTGACGGTACAGGCCtgatagcaagcttgcc	11	9	6	6	123	223
288	BG505_gp41_15_N	aggaattctacgctgagtAGTGCAGTTGGAATAGGAGCTGTCTTCCTTGGGTTCTTAGGAGCAAACGGAAGCACTATGGGCGCGGCGTCAATGACGCTGACGGTACAGGCCtgatagcaagcttgcc	3	6	6	8	105	188
289	BG505_gp41_15_M	aggaattctacgctgagtAGTGCAGTTGGAATAGGAGCTGTCTTCCTTGGGTTCTTAGGAGCAATGGGAAGCACTATGGGCGCGGCGTCAATGACGCTGACGGTACAGGCCtgatagcaagcttgcc	1	2	0	1	37	58
290	BG505_gp41_15_I	aggaattctacgctgagtAGTGCAGTTGGAATAGGAGCTGTCTTCCTTGGGTTCTTAGGAGCAATCGGAAGCACTATGGGCGCGGCGTCAATGACGCTGACGGTACAGGCCtgatagcaagcttgcc	3	2	4	3	63	129
291	BG505_gp41_15_T	aggaattctacgctgagtAGTGCAGTTGGAATAGGAGCTGTCTTCCTTGGGTTCTTAGGAGCAACCGGAAGCACTATGGGCGCGGCGTCAATGACGCTGACGGTACAGGCCtgatagcaagcttgcc	2	5	3	3	77	101
292	BG505_gp41_15_W	aggaattctacgctgagtAGTGCAGTTGGAATAGGAGCTGTCTTCCTTGGGTTCTTAGGAGCATGGGGAAGCACTATGGGCGCGGCGTCAATGACGCTGACGGTACAGGCCtgatagcaagcttgcc	1	0	0	1	16	33
293	BG505_gp41_15_C	aggaattctacgctgagtAGTGCAGTTGGAATAGGAGCTGTCTTCCTTGGGTTCTTAGGAGCATGCGGAAGCACTATGGGCGCGGCGTCAATGACGCTGACGGTACAGGCCtgatagcaagcttgcc	0	0	0	0	9	22
294	BG505_gp41_15_Y	aggaattctacgctgagtAGTGCAGTTGGAATAGGAGCTGTCTTCCTTGGGTTCTTAGGAGCATACGGAAGCACTATGGGCGCGGCGTCAATGACGCTGACGGTACAGGCCtgatagcaagcttgcc	9	13	7	6	154	258
295	BG505_gp41_15_L	aggaattctacgctgagtAGTGCAGTTGGAATAGGAGCTGTCTTCCTTGGGTTCTTAGGAGCACTGGGAAGCACTATGGGCGCGGCGTCAATGACGCTGACGGTACAGGCCtgatagcaagcttgcc	0	2	0	3	32	36
296	BG505_gp41_15_F	aggaattctacgctgagtAGTGCAGTTGGAATAGGAGCTGTCTTCCTTGGGTTCTTAGGAGCATTCGGAAGCACTATGGGCGCGGCGTCAATGACGCTGACGGTACAGGCCtgatagcaagcttgcc	2	0	1	2	36	45
297	BG505_gp41_15_Q	aggaattctacgctgagtAGTGCAGTTGGAATAGGAGCTGTCTTCCTTGGGTTCTTAGGAGCACAGGGAAGCACTATGGGCGCGGCGTCAATGACGCTGACGGTACAGGCCtgatagcaagcttgcc	6	3	2	2	88	108
298	BG505_gp41_15_H	aggaattctacgctgagtAGTGCAGTTGGAATAGGAGCTGTCTTCCTTGGGTTCTTAGGAGCACACGGAAGCACTATGGGCGCGGCGTCAATGACGCTGACGGTACAGGCCtgatagcaagcttgcc	4	4	0	10	109	115
299	BG505_gp41_15_P	aggaattctacgctgagtAGTGCAGTTGGAATAGGAGCTGTCTTCCTTGGGTTCTTAGGAGCACCGGGAAGCACTATGGGCGCGGCGTCAATGACGCTGACGGTACAGGCCtgatagcaagcttgcc	2	3	6	10	107	144
300	BG505_gp41_16_G	aggaattctacgctgagtGCAGTTGGAATAGGAGCTGTCTTCCTTGGGTTCTTAGGAGCAGCAGGTAGCACTATGGGCGCGGCGTCAATGACGCTGACGGTACAGGCCAGAtgatagcaagcttgcc	0	0	0	1	33	37
301	BG505_gp41_16_E	aggaattctacgctgagtGCAGTTGGAATAGGAGCTGTCTTCCTTGGGTTCTTAGGAGCAGCAGAAAGCACTATGGGCGCGGCGTCAATGACGCTGACGGTACAGGCCAGAtgatagcaagcttgcc	12	10	21	18	342	513
302	BG505_gp41_16_D	aggaattctacgctgagtGCAGTTGGAATAGGAGCTGTCTTCCTTGGGTTCTTAGGAGCAGCAGACAGCACTATGGGCGCGGCGTCAATGACGCTGACGGTACAGGCCAGAtgatagcaagcttgcc	6	6	7	1	111	178
303	BG505_gp41_16_V	aggaattctacgctgagtGCAGTTGGAATAGGAGCTGTCTTCCTTGGGTTCTTAGGAGCAGCAGTTAGCACTATGGGCGCGGCGTCAATGACGCTGACGGTACAGGCCAGAtgatagcaagcttgcc	6	12	13	14	240	357
304	BG505_gp41_16_A	aggaattctacgctgagtGCAGTTGGAATAGGAGCTGTCTTCCTTGGGTTCTTAGGAGCAGCAGCTAGCACTATGGGCGCGGCGTCAATGACGCTGACGGTACAGGCCAGAtgatagcaagcttgcc	0	1	0	2	16	16
305	BG505_gp41_16_R	aggaattctacgctgagtGCAGTTGGAATAGGAGCTGTCTTCCTTGGGTTCTTAGGAGCAGCACGTAGCACTATGGGCGCGGCGTCAATGACGCTGACGGTACAGGCCAGAtgatagcaagcttgcc	16	25	22	12	437	697
306	BG505_gp41_16_S	aggaattctacgctgagtGCAGTTGGAATAGGAGCTGTCTTCCTTGGGTTCTTAGGAGCAGCATCTAGCACTATGGGCGCGGCGTCAATGACGCTGACGGTACAGGCCAGAtgatagcaagcttgcc	6	8	5	0	128	174
307	BG505_gp41_16_K	aggaattctacgctgagtGCAGTTGGAATAGGAGCTGTCTTCCTTGGGTTCTTAGGAGCAGCAAAAAGCACTATGGGCGCGGCGTCAATGACGCTGACGGTACAGGCCAGAtgatagcaagcttgcc	1	3	2	3	52	88
308	BG505_gp41_16_N	aggaattctacgctgagtGCAGTTGGAATAGGAGCTGTCTTCCTTGGGTTCTTAGGAGCAGCAAACAGCACTATGGGCGCGGCGTCAATGACGCTGACGGTACAGGCCAGAtgatagcaagcttgcc	5	9	8	8	174	287
309	BG505_gp41_16_M	aggaattctacgctgagtGCAGTTGGAATAGGAGCTGTCTTCCTTGGGTTCTTAGGAGCAGCAATGAGCACTATGGGCGCGGCGTCAATGACGCTGACGGTACAGGCCAGAtgatagcaagcttgcc	3	1	0	4	59	109
310	BG505_gp41_16_I	aggaattctacgctgagtGCAGTTGGAATAGGAGCTGTCTTCCTTGGGTTCTTAGGAGCAGCAATCAGCACTATGGGCGCGGCGTCAATGACGCTGACGGTACAGGCCAGAtgatagcaagcttgcc	0	0	0	0	21	31
311	BG505_gp41_16_T	aggaattctacgctgagtGCAGTTGGAATAGGAGCTGTCTTCCTTGGGTTCTTAGGAGCAGCAACCAGCACTATGGGCGCGGCGTCAATGACGCTGACGGTACAGGCCAGAtgatagcaagcttgcc	0	0	0	0	33	43
312	BG505_gp41_16_W	aggaattctacgctgagtGCAGTTGGAATAGGAGCTGTCTTCCTTGGGTTCTTAGGAGCAGCATGGAGCACTATGGGCGCGGCGTCAATGACGCTGACGGTACAGGCCAGAtgatagcaagcttgcc	0	4	0	3	47	70
313	BG505_gp41_16_C	aggaattctacgctgagtGCAGTTGGAATAGGAGCTGTCTTCCTTGGGTTCTTAGGAGCAGCATGCAGCACTATGGGCGCGGCGTCAATGACGCTGACGGTACAGGCCAGAtgatagcaagcttgcc	1	3	1	1	37	69
314	BG505_gp41_16_Y	aggaattctacgctgagtGCAGTTGGAATAGGAGCTGTCTTCCTTGGGTTCTTAGGAGCAGCATACAGCACTATGGGCGCGGCGTCAATGACGCTGACGGTACAGGCCAGAtgatagcaagcttgcc	10	10	11	13	299	446
315	BG505_gp41_16_L	aggaattctacgctgagtGCAGTTGGAATAGGAGCTGTCTTCCTTGGGTTCTTAGGAGCAGCACTGAGCACTATGGGCGCGGCGTCAATGACGCTGACGGTACAGGCCAGAtgatagcaagcttgcc	1	3	2	6	41	64
316	BG505_gp41_16_F	aggaattctacgctgagtGCAGTTGGAATAGGAGCTGTCTTCCTTGGGTTCTTAGGAGCAGCATTCAGCACTATGGGCGCGGCGTCAATGACGCTGACGGTACAGGCCAGAtgatagcaagcttgcc	1	1	4	1	80	113
317	BG505_gp41_16_Q	aggaattctacgctgagtGCAGTTGGAATAGGAGCTGTCTTCCTTGGGTTCTTAGGAGCAGCACAGAGCACTATGGGCGCGGCGTCAATGACGCTGACGGTACAGGCCAGAtgatagcaagcttgcc	2	2	3	11	104	155
318	BG505_gp41_16_H	aggaattctacgctgagtGCAGTTGGAATAGGAGCTGTCTTCCTTGGGTTCTTAGGAGCAGCACACAGCACTATGGGCGCGGCGTCAATGACGCTGACGGTACAGGCCAGAtgatagcaagcttgcc	5	9	5	7	139	207
319	BG505_gp41_16_P	aggaattctacgctgagtGCAGTTGGAATAGGAGCTGTCTTCCTTGGGTTCTTAGGAGCAGCACCGAGCACTATGGGCGCGGCGTCAATGACGCTGACGGTACAGGCCAGAtgatagcaagcttgcc	12	15	17	24	420	703
320	BG505_gp41_17_G	aggaattctacgctgagtGTTGGAATAGGAGCTGTCTTCCTTGGGTTCTTAGGAGCAGCAGGAGGTACTATGGGCGCGGCGTCAATGACGCTGACGGTACAGGCCAGAAATtgatagcaagcttgcc	0	0	0	0	0	0
321	BG505_gp41_17_E	aggaattctacgctgagtGTTGGAATAGGAGCTGTCTTCCTTGGGTTCTTAGGAGCAGCAGGAGAAACTATGGGCGCGGCGTCAATGACGCTGACGGTACAGGCCAGAAATtgatagcaagcttgcc	0	0	0	0	5	2
322	BG505_gp41_17_D	aggaattctacgctgagtGTTGGAATAGGAGCTGTCTTCCTTGGGTTCTTAGGAGCAGCAGGAGACACTATGGGCGCGGCGTCAATGACGCTGACGGTACAGGCCAGAAATtgatagcaagcttgcc	0	0	0	0	6	7
323	BG505_gp41_17_V	aggaattctacgctgagtGTTGGAATAGGAGCTGTCTTCCTTGGGTTCTTAGGAGCAGCAGGAGTTACTATGGGCGCGGCGTCAATGACGCTGACGGTACAGGCCAGAAATtgatagcaagcttgcc	0	0	0	0	3	10
324	BG505_gp41_17_A	aggaattctacgctgagtGTTGGAATAGGAGCTGTCTTCCTTGGGTTCTTAGGAGCAGCAGGAGCTACTATGGGCGCGGCGTCAATGACGCTGACGGTACAGGCCAGAAATtgatagcaagcttgcc	0	0	0	0	0	1
325	BG505_gp41_17_R	aggaattctacgctgagtGTTGGAATAGGAGCTGTCTTCCTTGGGTTCTTAGGAGCAGCAGGACGTACTATGGGCGCGGCGTCAATGACGCTGACGGTACAGGCCAGAAATtgatagcaagcttgcc	1	0	0	0	14	32
326	BG505_gp41_17_S	aggaattctacgctgagtGTTGGAATAGGAGCTGTCTTCCTTGGGTTCTTAGGAGCAGCAGGATCTACTATGGGCGCGGCGTCAATGACGCTGACGGTACAGGCCAGAAATtgatagcaagcttgcc	0	0	0	0	9	4
327	BG505_gp41_17_K	aggaattctacgctgagtGTTGGAATAGGAGCTGTCTTCCTTGGGTTCTTAGGAGCAGCAGGAAAAACTATGGGCGCGGCGTCAATGACGCTGACGGTACAGGCCAGAAATtgatagcaagcttgcc	0	0	0	0	0	1
328	BG505_gp41_17_N	aggaattctacgctgagtGTTGGAATAGGAGCTGTCTTCCTTGGGTTCTTAGGAGCAGCAGGAAACACTATGGGCGCGGCGTCAATGACGCTGACGGTACAGGCCAGAAATtgatagcaagcttgcc	0	0	0	0	9	6
329	BG505_gp41_17_M	aggaattctacgctgagtGTTGGAATAGGAGCTGTCTTCCTTGGGTTCTTAGGAGCAGCAGGAATGACTATGGGCGCGGCGTCAATGACGCTGACGGTACAGGCCAGAAATtgatagcaagcttgcc	0	0	0	0	2	2
330	BG505_gp41_17_I	aggaattctacgctgagtGTTGGAATAGGAGCTGTCTTCCTTGGGTTCTTAGGAGCAGCAGGAATCACTATGGGCGCGGCGTCAATGACGCTGACGGTACAGGCCAGAAATtgatagcaagcttgcc	0	0	0	0	5	5
331	BG505_gp41_17_T	aggaattctacgctgagtGTTGGAATAGGAGCTGTCTTCCTTGGGTTCTTAGGAGCAGCAGGAACCACTATGGGCGCGGCGTCAATGACGCTGACGGTACAGGCCAGAAATtgatagcaagcttgcc	0	0	0	0	1	3
332	BG505_gp41_17_W	aggaattctacgctgagtGTTGGAATAGGAGCTGTCTTCCTTGGGTTCTTAGGAGCAGCAGGATGGACTATGGGCGCGGCGTCAATGACGCTGACGGTACAGGCCAGAAATtgatagcaagcttgcc	0	0	0	0	7	13
333	BG505_gp41_17_C	aggaattctacgctgagtGTTGGAATAGGAGCTGTCTTCCTTGGGTTCTTAGGAGCAGCAGGATGCACTATGGGCGCGGCGTCAATGACGCTGACGGTACAGGCCAGAAATtgatagcaagcttgcc	0	0	0	0	2	1
334	BG505_gp41_17_Y	aggaattctacgctgagtGTTGGAATAGGAGCTGTCTTCCTTGGGTTCTTAGGAGCAGCAGGATACACTATGGGCGCGGCGTCAATGACGCTGACGGTACAGGCCAGAAATtgatagcaagcttgcc	0	0	0	0	5	5
335	BG505_gp41_17_L	aggaattctacgctgagtGTTGGAATAGGAGCTGTCTTCCTTGGGTTCTTAGGAGCAGCAGGACTGACTATGGGCGCGGCGTCAATGACGCTGACGGTACAGGCCAGAAATtgatagcaagcttgcc	0	0	0	0	0	0
336	BG505_gp41_17_F	aggaattctacgctgagtGTTGGAATAGGAGCTGTCTTCCTTGGGTTCTTAGGAGCAGCAGGATTCACTATGGGCGCGGCGTCAATGACGCTGACGGTACAGGCCAGAAATtgatagcaagcttgcc	0	0	0	0	0	2
337	BG505_gp41_17_Q	aggaattctacgctgagtGTTGGAATAGGAGCTGTCTTCCTTGGGTTCTTAGGAGCAGCAGGACAGACTATGGGCGCGGCGTCAATGACGCTGACGGTACAGGCCAGAAATtgatagcaagcttgcc	0	0	0	1	1	3
338	BG505_gp41_17_H	aggaattctacgctgagtGTTGGAATAGGAGCTGTCTTCCTTGGGTTCTTAGGAGCAGCAGGACACACTATGGGCGCGGCGTCAATGACGCTGACGGTACAGGCCAGAAATtgatagcaagcttgcc	0	0	0	0	4	15
339	BG505_gp41_17_P	aggaattctacgctgagtGTTGGAATAGGAGCTGTCTTCCTTGGGTTCTTAGGAGCAGCAGGACCGACTATGGGCGCGGCGTCAATGACGCTGACGGTACAGGCCAGAAATtgatagcaagcttgcc	1	0	1	0	15	21
340	BG505_gp41_18_G	aggaattctacgctgagtGGAATAGGAGCTGTCTTCCTTGGGTTCTTAGGAGCAGCAGGAAGCGGTATGGGCGCGGCGTCAATGACGCTGACGGTACAGGCCAGAAATTTAtgatagcaagcttgcc	0	0	0	0	6	7
341	BG505_gp41_18_E	aggaattctacgctgagtGGAATAGGAGCTGTCTTCCTTGGGTTCTTAGGAGCAGCAGGAAGCGAAATGGGCGCGGCGTCAATGACGCTGACGGTACAGGCCAGAAATTTAtgatagcaagcttgcc	0	2	3	2	26	36
342	BG505_gp41_18_D	aggaattctacgctgagtGGAATAGGAGCTGTCTTCCTTGGGTTCTTAGGAGCAGCAGGAAGCGACATGGGCGCGGCGTCAATGACGCTGACGGTACAGGCCAGAAATTTAtgatagcaagcttgcc	0	1	1	4	56	59
343	BG505_gp41_18_V	aggaattctacgctgagtGGAATAGGAGCTGTCTTCCTTGGGTTCTTAGGAGCAGCAGGAAGCGTTATGGGCGCGGCGTCAATGACGCTGACGGTACAGGCCAGAAATTTAtgatagcaagcttgcc	2	1	0	4	55	79
344	BG505_gp41_18_A	aggaattctacgctgagtGGAATAGGAGCTGTCTTCCTTGGGTTCTTAGGAGCAGCAGGAAGCGCTATGGGCGCGGCGTCAATGACGCTGACGGTACAGGCCAGAAATTTAtgatagcaagcttgcc	3	2	2	0	45	74
345	BG505_gp41_18_R	aggaattctacgctgagtGGAATAGGAGCTGTCTTCCTTGGGTTCTTAGGAGCAGCAGGAAGCCGTATGGGCGCGGCGTCAATGACGCTGACGGTACAGGCCAGAAATTTAtgatagcaagcttgcc	4	1	7	3	113	170
346	BG505_gp41_18_S	aggaattctacgctgagtGGAATAGGAGCTGTCTTCCTTGGGTTCTTAGGAGCAGCAGGAAGCTCTATGGGCGCGGCGTCAATGACGCTGACGGTACAGGCCAGAAATTTAtgatagcaagcttgcc	3	0	4	3	90	100
347	BG505_gp41_18_K	aggaattctacgctgagtGGAATAGGAGCTGTCTTCCTTGGGTTCTTAGGAGCAGCAGGAAGCAAAATGGGCGCGGCGTCAATGACGCTGACGGTACAGGCCAGAAATTTAtgatagcaagcttgcc	2	1	1	2	46	67
348	BG505_gp41_18_N	aggaattctacgctgagtGGAATAGGAGCTGTCTTCCTTGGGTTCTTAGGAGCAGCAGGAAGCAACATGGGCGCGGCGTCAATGACGCTGACGGTACAGGCCAGAAATTTAtgatagcaagcttgcc	1	1	0	0	21	30
349	BG505_gp41_18_M	aggaattctacgctgagtGGAATAGGAGCTGTCTTCCTTGGGTTCTTAGGAGCAGCAGGAAGCATGATGGGCGCGGCGTCAATGACGCTGACGGTACAGGCCAGAAATTTAtgatagcaagcttgcc	3	2	2	1	88	131
350	BG505_gp41_18_I	aggaattctacgctgagtGGAATAGGAGCTGTCTTCCTTGGGTTCTTAGGAGCAGCAGGAAGCATCATGGGCGCGGCGTCAATGACGCTGACGGTACAGGCCAGAAATTTAtgatagcaagcttgcc	2	1	1	2	77	122
351	BG505_gp41_18_T	aggaattctacgctgagtGGAATAGGAGCTGTCTTCCTTGGGTTCTTAGGAGCAGCAGGAAGCACCATGGGCGCGGCGTCAATGACGCTGACGGTACAGGCCAGAAATTTAtgatagcaagcttgcc	0	0	0	0	23	28
352	BG505_gp41_18_W	aggaattctacgctgagtGGAATAGGAGCTGTCTTCCTTGGGTTCTTAGGAGCAGCAGGAAGCTGGATGGGCGCGGCGTCAATGACGCTGACGGTACAGGCCAGAAATTTAtgatagcaagcttgcc	0	0	0	0	39	55
353	BG505_gp41_18_C	aggaattctacgctgagtGGAATAGGAGCTGTCTTCCTTGGGTTCTTAGGAGCAGCAGGAAGCTGCATGGGCGCGGCGTCAATGACGCTGACGGTACAGGCCAGAAATTTAtgatagcaagcttgcc	0	0	0	3	31	49
354	BG505_gp41_18_Y	aggaattctacgctgagtGGAATAGGAGCTGTCTTCCTTGGGTTCTTAGGAGCAGCAGGAAGCTACATGGGCGCGGCGTCAATGACGCTGACGGTACAGGCCAGAAATTTAtgatagcaagcttgcc	0	1	2	2	19	20
355	BG505_gp41_18_L	aggaattctacgctgagtGGAATAGGAGCTGTCTTCCTTGGGTTCTTAGGAGCAGCAGGAAGCCTGATGGGCGCGGCGTCAATGACGCTGACGGTACAGGCCAGAAATTTAtgatagcaagcttgcc	0	0	1	0	19	22
356	BG505_gp41_18_F	aggaattctacgctgagtGGAATAGGAGCTGTCTTCCTTGGGTTCTTAGGAGCAGCAGGTAGCTTCATGGGCGCGGCGTCAATGACGCTGACGGTACAGGCCAGAAATTTAtgatagcaagcttgcc	0	0	0	0	6	7
357	BG505_gp41_18_Q	aggaattctacgctgagtGGAATAGGAGCTGTCTTCCTTGGGTTCTTAGGAGCAGCAGGAAGCCAGATGGGCGCGGCGTCAATGACGCTGACGGTACAGGCCAGAAATTTAtgatagcaagcttgcc	3	4	7	5	100	190
358	BG505_gp41_18_H	aggaattctacgctgagtGGAATAGGAGCTGTCTTCCTTGGGTTCTTAGGAGCAGCAGGAAGCCACATGGGCGCGGCGTCAATGACGCTGACGGTACAGGCCAGAAATTTAtgatagcaagcttgcc	0	1	0	1	43	56
359	BG505_gp41_18_P	aggaattctacgctgagtGGAATAGGAGCTGTCTTCCTTGGGTTCTTAGGAGCAGCAGGAAGCCCGATGGGCGCGGCGTCAATGACGCTGACGGTACAGGCCAGAAATTTAtgatagcaagcttgcc	0	3	2	7	34	50
360	BG505_gp41_19_G	aggaattctacgctgagtATAGGAGCTGTCTTCCTTGGGTTCTTAGGAGCAGCAGGAAGCACTGGTGGCGCGGCGTCAATGACGCTGACGGTACAGGCCAGAAATTTATTAtgatagcaagcttgcc	0	2	0	3	19	30
361	BG505_gp41_19_E	aggaattctacgctgagtATAGGAGCTGTCTTCCTTGGGTTCTTAGGAGCAGCAGGAAGCACTGAAGGCGCGGCGTCAATGACGCTGACGGTACAGGCCAGAAATTTATTAtgatagcaagcttgcc	3	3	2	3	42	68
362	BG505_gp41_19_D	aggaattctacgctgagtATAGGAGCTGTCTTCCTTGGGTTCTTAGGAGCAGCAGGAAGCACTGACGGCGCGGCGTCAATGACGCTGACGGTACAGGCCAGAAATTTATTAtgatagcaagcttgcc	1	1	0	2	50	67
363	BG505_gp41_19_V	aggaattctacgctgagtATAGGAGCTGTCTTCCTTGGGTTCTTAGGAGCAGCAGGAAGCACTGTTGGCGCGGCGTCAATGACGCTGACGGTACAGGCCAGAAATTTATTAtgatagcaagcttgcc	0	0	0	0	6	6
364	BG505_gp41_19_A	aggaattctacgctgagtATAGGAGCTGTCTTCCTTGGGTTCTTAGGAGCAGCAGGAAGCACTGCTGGCGCGGCGTCAATGACGCTGACGGTACAGGCCAGAAATTTATTAtgatagcaagcttgcc	2	1	0	0	32	42
365	BG505_gp41_19_R	aggaattctacgctgagtATAGGAGCTGTCTTCCTTGGGTTCTTAGGAGCAGCAGGAAGCACTCGTGGCGCGGCGTCAATGACGCTGACGGTACAGGCCAGAAATTTATTAtgatagcaagcttgcc	1	1	0	2	33	57
366	BG505_gp41_19_S	aggaattctacgctgagtATAGGAGCTGTCTTCCTTGGGTTCTTAGGAGCAGCAGGAAGCACTTCTGGCGCGGCGTCAATGACGCTGACGGTACAGGCCAGAAATTTATTAtgatagcaagcttgcc	1	0	3	1	25	49
367	BG505_gp41_19_K	aggaattctacgctgagtATAGGAGCTGTCTTCCTTGGGTTCTTAGGAGCAGCAGGAAGCACTAAAGGCGCGGCGTCAATGACGCTGACGGTACAGGCCAGAAATTTATTAtgatagcaagcttgcc	1	2	2	0	25	37
368	BG505_gp41_19_N	aggaattctacgctgagtATAGGAGCTGTCTTCCTTGGGTTCTTAGGAGCAGCAGGAAGCACTAACGGCGCGGCGTCAATGACGCTGACGGTACAGGCCAGAAATTTATTAtgatagcaagcttgcc	0	0	0	0	10	19
369	BG505_gp41_19_M	aggaattctacgctgagtATAGGAGCTGTCTTCCTTGGGTTCTTAGGAGCAGCAGGAAGCACTATGGGCGCGGCGTCAATGACGCTGACGGTACAGGCCAGAAATTTATTAtgatagcaagcttgcc	0	1	0	0	4	9
370	BG505_gp41_19_I	aggaattctacgctgagtATAGGAGCTGTCTTCCTTGGGTTCTTAGGAGCAGCAGGAAGCACTATCGGCGCGGCGTCAATGACGCTGACGGTACAGGCCAGAAATTTATTAtgatagcaagcttgcc	0	0	0	0	8	12
371	BG505_gp41_19_T	aggaattctacgctgagtATAGGAGCTGTCTTCCTTGGGTTCTTAGGAGCAGCAGGAAGCACTACCGGCGCGGCGTCAATGACGCTGACGGTACAGGCCAGAAATTTATTAtgatagcaagcttgcc	0	0	0	0	2	3
372	BG505_gp41_19_W	aggaattctacgctgagtATAGGAGCTGTCTTCCTTGGGTTCTTAGGAGCAGCAGGAAGCACTTGGGGCGCGGCGTCAATGACGCTGACGGTACAGGCCAGAAATTTATTAtgatagcaagcttgcc	0	0	0	0	8	20
373	BG505_gp41_19_C	aggaattctacgctgagtATAGGAGCTGTCTTCCTTGGGTTCTTAGGAGCAGCAGGAAGCACTTGCGGCGCGGCGTCAATGACGCTGACGGTACAGGCCAGAAATTTATTAtgatagcaagcttgcc	1	1	4	2	42	69
374	BG505_gp41_19_Y	aggaattctacgctgagtATAGGAGCTGTCTTCCTTGGGTTCTTAGGAGCAGCAGGAAGCACTTACGGCGCGGCGTCAATGACGCTGACGGTACAGGCCAGAAATTTATTAtgatagcaagcttgcc	1	0	1	2	30	45
375	BG505_gp41_19_L	aggaattctacgctgagtATAGGAGCTGTCTTCCTTGGGTTCTTAGGAGCAGCAGGAAGCACTCTGGGCGCGGCGTCAATGACGCTGACGGTACAGGCCAGAAATTTATTAtgatagcaagcttgcc	0	1	0	0	18	36
376	BG505_gp41_19_F	aggaattctacgctgagtATAGGAGCTGTCTTCCTTGGGTTCTTAGGAGCAGCAGGAAGCACTTTCGGCGCGGCGTCAATGACGCTGACGGTACAGGCCAGAAATTTATTAtgatagcaagcttgcc	2	0	0	1	11	29
377	BG505_gp41_19_Q	aggaattctacgctgagtATAGGAGCTGTCTTCCTTGGGTTCTTAGGAGCAGCAGGAAGCACTCAGGGCGCGGCGTCAATGACGCTGACGGTACAGGCCAGAAATTTATTAtgatagcaagcttgcc	1	0	0	0	12	9
378	BG505_gp41_19_H	aggaattctacgctgagtATAGGAGCTGTCTTCCTTGGGTTCTTAGGAGCAGCAGGAAGCACTCACGGCGCGGCGTCAATGACGCTGACGGTACAGGCCAGAAATTTATTAtgatagcaagcttgcc	0	2	0	1	24	27
379	BG505_gp41_19_P	aggaattctacgctgagtATAGGAGCTGTCTTCCTTGGGTTCTTAGGAGCAGCAGGAAGCACTCCGGGCGCGGCGTCAATGACGCTGACGGTACAGGCCAGAAATTTATTAtgatagcaagcttgcc	0	3	0	1	21	30
380	BG505_gp41_20_G	aggaattctacgctgagtGGAGCTGTCTTCCTTGGGTTCTTAGGAGCAGCAGGAAGCACTATGGGTGCGGCGTCAATGACGCTGACGGTACAGGCCAGAAATTTATTATCTtgatagcaagcttgcc	1	0	2	2	42	62
381	BG505_gp41_20_E	aggaattctacgctgagtGGAGCTGTCTTCCTTGGGTTCTTAGGAGCAGCAGGAAGCACTATGGAAGCGGCGTCAATGACGCTGACGGTACAGGCCAGAAATTTATTATCTtgatagcaagcttgcc	9	5	8	2	179	242
382	BG505_gp41_20_D	aggaattctacgctgagtGGAGCTGTCTTCCTTGGGTTCTTAGGAGCAGCAGGAAGCACTATGGACGCGGCGTCAATGACGCTGACGGTACAGGCCAGAAATTTATTATCTtgatagcaagcttgcc	4	0	2	3	133	207
383	BG505_gp41_20_V	aggaattctacgctgagtGGAGCTGTCTTCCTTGGGTTCTTAGGAGCAGCAGGAAGCACTATGGTTGCGGCGTCAATGACGCTGACGGTACAGGCCAGAAATTTATTATCTtgatagcaagcttgcc	0	0	2	2	23	18
384	BG505_gp41_20_A	aggaattctacgctgagtGGAGCTGTCTTCCTTGGGTTCTTAGGAGCAGCAGGAAGCACTATGGCTGCGGCGTCAATGACGCTGACGGTACAGGCCAGAAATTTATTATCTtgatagcaagcttgcc	0	1	2	1	37	81
385	BG505_gp41_20_R	aggaattctacgctgagtGGAGCTGTCTTCCTTGGGTTCTTAGGAGCAGCAGGAAGCACTATGCGTGCGGCGTCAATGACGCTGACGGTACAGGCCAGAAATTTATTATCTtgatagcaagcttgcc	5	5	2	3	78	129
386	BG505_gp41_20_S	aggaattctacgctgagtGGAGCTGTCTTCCTTGGGTTCTTAGGAGCAGCAGGAAGCACTATGTCTGCGGCGTCAATGACGCTGACGGTACAGGCCAGAAATTTATTATCTtgatagcaagcttgcc	2	0	3	0	50	73
387	BG505_gp41_20_K	aggaattctacgctgagtGGAGCTGTCTTCCTTGGGTTCTTAGGAGCAGCAGGAAGCACTATGAAAGCGGCGTCAATGACGCTGACGGTACAGGCCAGAAATTTATTATCTtgatagcaagcttgcc	6	7	8	12	261	337
388	BG505_gp41_20_N	aggaattctacgctgagtGGAGCTGTCTTCCTTGGGTTCTTAGGAGCAGCAGGAAGCACTATGAACGCGGCGTCAATGACGCTGACGGTACAGGCCAGAAATTTATTATCTtgatagcaagcttgcc	2	6	5	8	166	262
389	BG505_gp41_20_M	aggaattctacgctgagtGGAGCTGTCTTCCTTGGGTTCTTAGGAGCAGCAGGAAGCACTATGATGGCGGCGTCAATGACGCTGACGGTACAGGCCAGAAATTTATTATCTtgatagcaagcttgcc	4	2	3	3	134	182
390	BG505_gp41_20_I	aggaattctacgctgagtGGAGCTGTCTTCCTTGGGTTCTTAGGAGCAGCAGGAAGCACTATGATCGCGGCGTCAATGACGCTGACGGTACAGGCCAGAAATTTATTATCTtgatagcaagcttgcc	2	1	1	3	53	63
391	BG505_gp41_20_T	aggaattctacgctgagtGGAGCTGTCTTCCTTGGGTTCTTAGGAGCAGCAGGAAGCACTATGACCGCGGCGTCAATGACGCTGACGGTACAGGCCAGAAATTTATTATCTtgatagcaagcttgcc	1	0	0	2	42	72
392	BG505_gp41_20_W	aggaattctacgctgagtGGAGCTGTCTTCCTTGGGTTCTTAGGAGCAGCAGGAAGCACTATGTGGGCGGCGTCAATGACGCTGACGGTACAGGCCAGAAATTTATTATCTtgatagcaagcttgcc	0	0	0	0	2	7
393	BG505_gp41_20_C	aggaattctacgctgagtGGAGCTGTCTTCCTTGGGTTCTTAGGAGCAGCAGGAAGCACTATGTGCGCGGCGTCAATGACGCTGACGGTACAGGCCAGAAATTTATTATCTtgatagcaagcttgcc	0	1	2	4	49	91
394	BG505_gp41_20_Y	aggaattctacgctgagtGGAGCTGTCTTCCTTGGGTTCTTAGGAGCAGCAGGAAGCACTATGTACGCGGCGTCAATGACGCTGACGGTACAGGCCAGAAATTTATTATCTtgatagcaagcttgcc	0	1	0	0	37	42
395	BG505_gp41_20_L	aggaattctacgctgagtGGAGCTGTCTTCCTTGGGTTCTTAGGAGCAGCAGGAAGCACTATGCTGGCGGCGTCAATGACGCTGACGGTACAGGCCAGAAATTTATTATCTtgatagcaagcttgcc	0	1	1	0	9	20
396	BG505_gp41_20_F	aggaattctacgctgagtGGAGCTGTCTTCCTTGGGTTCTTAGGAGCAGCAGGAAGCACTATGTTCGCGGCGTCAATGACGCTGACGGTACAGGCCAGAAATTTATTATCTtgatagcaagcttgcc	0	0	1	1	7	6
397	BG505_gp41_20_Q	aggaattctacgctgagtGGAGCTGTCTTCCTTGGGTTCTTAGGAGCAGCAGGAAGCACTATGCAGGCGGCGTCAATGACGCTGACGGTACAGGCCAGAAATTTATTATCTtgatagcaagcttgcc	1	1	1	3	42	50
398	BG505_gp41_20_H	aggaattctacgctgagtGGAGCTGTCTTCCTTGGGTTCTTAGGAGCAGCAGGAAGCACTATGCACGCGGCGTCAATGACGCTGACGGTACAGGCCAGAAATTTATTATCTtgatagcaagcttgcc	5	6	1	2	124	177
399	BG505_gp41_20_P	aggaattctacgctgagtGGAGCTGTCTTCCTTGGGTTCTTAGGAGCAGCAGGAAGCACTATGCCGGCGGCGTCAATGACGCTGACGGTACAGGCCAGAAATTTATTATCTtgatagcaagcttgcc	1	1	5	6	81	113
400	BG505_gp41_21_G	aggaattctacgctgagtGCTGTCTTCCTTGGGTTCTTAGGAGCAGCAGGAAGCACTATGGGCGGTGCGTCAATGACGCTGACGGTACAGGCCAGAAATTTATTATCTGGCtgatagcaagcttgcc	2	1	0	1	74	88
401	BG505_gp41_21_E	aggaattctacgctgagtGCTGTCTTCCTTGGGTTCTTAGGAGCAGCAGGAAGCACTATGGGCGAAGCGTCAATGACGCTGACGGTACAGGCCAGAAATTTATTATCTGGCtgatagcaagcttgcc	2	11	11	6	150	203
402	BG505_gp41_21_D	aggaattctacgctgagtGCTGTCTTCCTTGGGTTCTTAGGAGCAGCAGGAAGCACTATGGGCGACGCGTCAATGACGCTGACGGTACAGGCCAGAAATTTATTATCTGGCtgatagcaagcttgcc	2	4	1	1	100	141
403	BG505_gp41_21_V	aggaattctacgctgagtGCTGTCTTCCTTGGGTTCTTAGGAGCAGCAGGAAGCACTATGGGCGTTGCGTCAATGACGCTGACGGTACAGGCCAGAAATTTATTATCTGGCtgatagcaagcttgcc	2	2	2	1	52	94
404	BG505_gp41_21_A	aggaattctacgctgagtGCTGTCTTCCTTGGGTTCTTAGGAGCAGCAGGAAGCACTATGGGCGCTGCGTCAATGACGCTGACGGTACAGGCCAGAAATTTATTATCTGGCtgatagcaagcttgcc	3	5	3	3	121	148
405	BG505_gp41_21_R	aggaattctacgctgagtGCTGTCTTCCTTGGGTTCTTAGGAGCAGCAGGAAGCACTATGGGCCGTGCGTCAATGACGCTGACGGTACAGGCCAGAAATTTATTATCTGGCtgatagcaagcttgcc	7	5	5	9	103	198
406	BG505_gp41_21_S	aggaattctacgctgagtGCTGTCTTCCTTGGGTTCTTAGGAGCAGCAGGAAGCACTATGGGCTCTGCGTCAATGACGCTGACGGTACAGGCCAGAAATTTATTATCTGGCtgatagcaagcttgcc	5	3	8	5	114	145
407	BG505_gp41_21_K	aggaattctacgctgagtGCTGTCTTCCTTGGGTTCTTAGGAGCAGCAGGAAGCACTATGGGCAAAGCGTCAATGACGCTGACGGTACAGGCCAGAAATTTATTATCTGGCtgatagcaagcttgcc	7	16	19	19	503	667
408	BG505_gp41_21_N	aggaattctacgctgagtGCTGTCTTCCTTGGGTTCTTAGGAGCAGCAGGAAGCACTATGGGCAACGCGTCAATGACGCTGACGGTACAGGCCAGAAATTTATTATCTGGCtgatagcaagcttgcc	5	2	6	2	118	145
409	BG505_gp41_21_M	aggaattctacgctgagtGCTGTCTTCCTTGGGTTCTTAGGAGCAGCAGGAAGCACTATGGGCATGGCGTCAATGACGCTGACGGTACAGGCCAGAAATTTATTATCTGGCtgatagcaagcttgcc	6	4	3	5	207	256
410	BG505_gp41_21_I	aggaattctacgctgagtGCTGTCTTCCTTGGGTTCTTAGGAGCAGCAGGAAGCACTATGGGCATCGCGTCAATGACGCTGACGGTACAGGCCAGAAATTTATTATCTGGCtgatagcaagcttgcc	0	1	0	0	51	82
411	BG505_gp41_21_T	aggaattctacgctgagtGCTGTCTTCCTTGGGTTCTTAGGAGCAGCAGGAAGCACTATGGGCACCGCGTCAATGACGCTGACGGTACAGGCCAGAAATTTATTATCTGGCtgatagcaagcttgcc	0	0	2	2	42	66
412	BG505_gp41_21_W	aggaattctacgctgagtGCTGTCTTCCTTGGGTTCTTAGGAGCAGCAGGAAGCACTATGGGCTGGGCGTCAATGACGCTGACGGTACAGGCCAGAAATTTATTATCTGGCtgatagcaagcttgcc	2	0	1	3	56	53
413	BG505_gp41_21_C	aggaattctacgctgagtGCTGTCTTCCTTGGGTTCTTAGGAGCAGCAGGAAGCACTATGGGCTGCGCGTCAATGACGCTGACGGTACAGGCCAGAAATTTATTATCTGGCtgatagcaagcttgcc	1	0	2	1	61	90
414	BG505_gp41_21_Y	aggaattctacgctgagtGCTGTCTTCCTTGGGTTCTTAGGAGCAGCAGGAAGCACTATGGGCTACGCGTCAATGACGCTGACGGTACAGGCCAGAAATTTATTATCTGGCtgatagcaagcttgcc	1	1	0	1	49	48
415	BG505_gp41_21_L	aggaattctacgctgagtGCTGTCTTCCTTGGGTTCTTAGGAGCAGCAGGAAGCACTATGGGCCTGGCGTCAATGACGCTGACGGTACAGGCCAGAAATTTATTATCTGGCtgatagcaagcttgcc	0	3	1	1	50	74
416	BG505_gp41_21_F	aggaattctacgctgagtGCTGTCTTCCTTGGGTTCTTAGGAGCAGCAGGAAGCACTATGGGCTTCGCGTCAATGACGCTGACGGTACAGGCCAGAAATTTATTATCTGGCtgatagcaagcttgcc	0	1	0	2	50	85
417	BG505_gp41_21_Q	aggaattctacgctgagtGCTGTCTTCCTTGGGTTCTTAGGAGCAGCAGGAAGCACTATGGGCCAGGCGTCAATGACGCTGACGGTACAGGCCAGAAATTTATTATCTGGCtgatagcaagcttgcc	1	1	4	3	79	110
418	BG505_gp41_21_H	aggaattctacgctgagtGCTGTCTTCCTTGGGTTCTTAGGAGCAGCAGGAAGCACTATGGGCCACGCGTCAATGACGCTGACGGTACAGGCCAGAAATTTATTATCTGGCtgatagcaagcttgcc	4	2	8	7	169	255
419	BG505_gp41_21_P	aggaattctacgctgagtGCTGTCTTCCTTGGGTTCTTAGGAGCAGCAGGAAGCACTATGGGCCCGGCGTCAATGACGCTGACGGTACAGGCCAGAAATTTATTATCTGGCtgatagcaagcttgcc	7	1	6	7	84	127
420	BG505_gp41_22_G	aggaattctacgctgagtGTCTTCCTTGGGTTCTTAGGAGCAGCAGGAAGCACTATGGGCGCGGGTTCAATGACGCTGACGGTACAGGCCAGAAATTTATTATCTGGCATAtgatagcaagcttgcc	2	3	3	2	90	115
421	BG505_gp41_22_E	aggaattctacgctgagtGTCTTCCTTGGGTTCTTAGGAGCAGCAGGAAGCACTATGGGCGCGGAATCAATGACGCTGACGGTACAGGCCAGAAATTTATTATCTGGCATAtgatagcaagcttgcc	4	5	5	5	157	222
422	BG505_gp41_22_D	aggaattctacgctgagtGTCTTCCTTGGGTTCTTAGGAGCAGCAGGAAGCACTATGGGCGCGGACTCAATGACGCTGACGGTACAGGCCAGAAATTTATTATCTGGCATAtgatagcaagcttgcc	2	1	3	3	119	185
423	BG505_gp41_22_V	aggaattctacgctgagtGTCTTCCTTGGGTTCTTAGGAGCAGCAGGAAGCACTATGGGCGCGGTTTCAATGACGCTGACGGTACAGGCCAGAAATTTATTATCTGGCATAtgatagcaagcttgcc	0	2	2	2	57	51
424	BG505_gp41_22_A	aggaattctacgctgagtGTCTTCCTTGGGTTCTTAGGAGCAGCAGGAAGCACTATGGGCGCGGCTTCAATGACGCTGACGGTACAGGCCAGAAATTTATTATCTGGCATAtgatagcaagcttgcc	2	2	2	4	74	130
425	BG505_gp41_22_R	aggaattctacgctgagtGTCTTCCTTGGGTTCTTAGGAGCAGCAGGAAGCACTATGGGCGCGCGTTCAATGACGCTGACGGTACAGGCCAGAAATTTATTATCTGGCATAtgatagcaagcttgcc	11	12	16	6	246	376
426	BG505_gp41_22_S	aggaattctacgctgagtGTCTTCCTTGGGTTCTTAGGAGCAGCAGGAAGCACTATGGGCGCGTCTTCAATGACGCTGACGGTACAGGCCAGAAATTTATTATCTGGCATAtgatagcaagcttgcc	5	11	4	6	189	292
427	BG505_gp41_22_K	aggaattctacgctgagtGTCTTCCTTGGGTTCTTAGGAGCAGCAGGAAGCACTATGGGCGCGAAATCAATGACGCTGACGGTACAGGCCAGAAATTTATTATCTGGCATAtgatagcaagcttgcc	4	2	6	12	241	322
428	BG505_gp41_22_N	aggaattctacgctgagtGTCTTCCTTGGGTTCTTAGGAGCAGCAGGAAGCACTATGGGCGCGAACTCAATGACGCTGACGGTACAGGCCAGAAATTTATTATCTGGCATAtgatagcaagcttgcc	0	4	11	6	125	201
429	BG505_gp41_22_M	aggaattctacgctgagtGTCTTCCTTGGGTTCTTAGGAGCAGCAGGAAGCACTATGGGCGCGATGTCAATGACGCTGACGGTACAGGCCAGAAATTTATTATCTGGCATAtgatagcaagcttgcc	2	1	5	0	29	51
430	BG505_gp41_22_I	aggaattctacgctgagtGTCTTCCTTGGGTTCTTAGGAGCAGCAGGAAGCACTATGGGCGCGATCTCAATGACGCTGACGGTACAGGCCAGAAATTTATTATCTGGCATAtgatagcaagcttgcc	1	0	0	2	28	59
431	BG505_gp41_22_T	aggaattctacgctgagtGTCTTCCTTGGGTTCTTAGGAGCAGCAGGAAGCACTATGGGCGCGACCTCAATGACGCTGACGGTACAGGCCAGAAATTTATTATCTGGCATAtgatagcaagcttgcc	3	1	2	1	100	133
432	BG505_gp41_22_W	aggaattctacgctgagtGTCTTCCTTGGGTTCTTAGGAGCAGCAGGAAGCACTATGGGCGCGTGGTCAATGACGCTGACGGTACAGGCCAGAAATTTATTATCTGGCATAtgatagcaagcttgcc	2	1	0	0	16	46
433	BG505_gp41_22_C	aggaattctacgctgagtGTCTTCCTTGGGTTCTTAGGAGCAGCAGGAAGCACTATGGGCGCGTGCTCAATGACGCTGACGGTACAGGCCAGAAATTTATTATCTGGCATAtgatagcaagcttgcc	0	1	2	0	50	48
434	BG505_gp41_22_Y	aggaattctacgctgagtGTCTTCCTTGGGTTCTTAGGAGCAGCAGGAAGCACTATGGGCGCGTACTCAATGACGCTGACGGTACAGGCCAGAAATTTATTATCTGGCATAtgatagcaagcttgcc	3	1	4	2	63	108
435	BG505_gp41_22_L	aggaattctacgctgagtGTCTTCCTTGGGTTCTTAGGAGCAGCAGGAAGCACTATGGGCGCGCTGTCAATGACGCTGACGGTACAGGCCAGAAATTTATTATCTGGCATAtgatagcaagcttgcc	0	0	0	0	11	6
436	BG505_gp41_22_F	aggaattctacgctgagtGTCTTCCTTGGGTTCTTAGGAGCAGCAGGAAGCACTATGGGCGCGTTCTCAATGACGCTGACGGTACAGGCCAGAAATTTATTATCTGGCATAtgatagcaagcttgcc	2	2	2	0	25	39
437	BG505_gp41_22_Q	aggaattctacgctgagtGTCTTCCTTGGGTTCTTAGGAGCAGCAGGAAGCACTATGGGCGCGCAGTCAATGACGCTGACGGTACAGGCCAGAAATTTATTATCTGGCATAtgatagcaagcttgcc	0	0	1	2	26	38
438	BG505_gp41_22_H	aggaattctacgctgagtGTCTTCCTTGGGTTCTTAGGAGCAGCAGGAAGCACTATGGGCGCGCACTCAATGACGCTGACGGTACAGGCCAGAAATTTATTATCTGGCATAtgatagcaagcttgcc	0	0	1	0	10	22
439	BG505_gp41_22_P	aggaattctacgctgagtGTCTTCCTTGGGTTCTTAGGAGCAGCAGGAAGCACTATGGGCGCGCCGTCAATGACGCTGACGGTACAGGCCAGAAATTTATTATCTGGCATAtgatagcaagcttgcc	1	1	5	5	123	184
440	BG505_gp41_23_G	aggaattctacgctgagtTTCCTTGGGTTCTTAGGAGCAGCAGGAAGCACTATGGGCGCGGCGGGTATGACGCTGACGGTACAGGCCAGAAATTTATTATCTGGCATAGTGtgatagcaagcttgcc	1	1	2	0	45	34
441	BG505_gp41_23_E	aggaattctacgctgagtTTCCTTGGGTTCTTAGGAGCAGCAGGAAGCACTATGGGCGCGGCGGAAATGACGCTGACGGTACAGGCCAGAAATTTATTATCTGGCATAGTGtgatagcaagcttgcc	1	0	2	0	54	95
442	BG505_gp41_23_D	aggaattctacgctgagtTTCCTTGGGTTCTTAGGAGCAGCAGGAAGCACTATGGGCGCGGCGGACATGACGCTGACGGTACAGGCCAGAAATTTATTATCTGGCATAGTGtgatagcaagcttgcc	0	0	1	0	9	12
443	BG505_gp41_23_V	aggaattctacgctgagtTTCCTTGGGTTCTTAGGAGCAGCAGGAAGCACTATGGGCGCGGCGGTTATGACGCTGACGGTACAGGCCAGAAATTTATTATCTGGCATAGTGtgatagcaagcttgcc	0	1	0	2	50	74
444	BG505_gp41_23_A	aggaattctacgctgagtTTCCTTGGGTTCTTAGGAGCAGCAGGAAGCACTATGGGCGCGGCGGCTATGACGCTGACGGTACAGGCCAGAAATTTATTATCTGGCATAGTGtgatagcaagcttgcc	0	1	1	0	7	15
445	BG505_gp41_23_R	aggaattctacgctgagtTTCCTTGGGTTCTTAGGAGCAGCAGGAAGCACTATGGGCGCGGCGCGTATGACGCTGACGGTACAGGCCAGAAATTTATTATCTGGCATAGTGtgatagcaagcttgcc	1	0	0	0	15	15
446	BG505_gp41_23_S	aggaattctacgctgagtTTCCTTGGGTTCTTAGGAGCAGCAGGAAGCACTATGGGCGCGGCGTCTATGACGCTGACGGTACAGGCCAGAAATTTATTATCTGGCATAGTGtgatagcaagcttgcc	1	0	0	0	7	12
447	BG505_gp41_23_K	aggaattctacgctgagtTTCCTTGGGTTCTTAGGAGCAGCAGGAAGCACTATGGGCGCGGCGAAAATGACGCTGACGGTACAGGCCAGAAATTTATTATCTGGCATAGTGtgatagcaagcttgcc	0	2	1	3	68	98
448	BG505_gp41_23_N	aggaattctacgctgagtTTCCTTGGGTTCTTAGGAGCAGCAGGAAGCACTATGGGCGCGGCGAACATGACGCTGACGGTACAGGCCAGAAATTTATTATCTGGCATAGTGtgatagcaagcttgcc	0	0	0	0	2	6
449	BG505_gp41_23_M	aggaattctacgctgagtTTCCTTGGGTTCTTAGGAGCAGCAGGAAGCACTATGGGCGCGGCGATGATGACGCTGACGGTACAGGCCAGAAATTTATTATCTGGCATAGTGtgatagcaagcttgcc	0	1	1	1	7	14
450	BG505_gp41_23_I	aggaattctacgctgagtTTCCTTGGGTTCTTAGGAGCAGCAGGAAGCACTATGGGCGCGGCGATCATGACGCTGACGGTACAGGCCAGAAATTTATTATCTGGCATAGTGtgatagcaagcttgcc	0	0	0	0	0	1
451	BG505_gp41_23_T	aggaattctacgctgagtTTCCTTGGGTTCTTAGGAGCAGCAGGAAGCACTATGGGCGCGGCGACCATGACGCTGACGGTACAGGCCAGAAATTTATTATCTGGCATAGTGtgatagcaagcttgcc	0	1	0	0	14	26
452	BG505_gp41_23_W	aggaattctacgctgagtTTCCTTGGGTTCTTAGGAGCAGCAGGAAGCACTATGGGCGCGGCGTGGATGACGCTGACGGTACAGGCCAGAAATTTATTATCTGGCATAGTGtgatagcaagcttgcc	0	2	3	2	45	60
453	BG505_gp41_23_C	aggaattctacgctgagtTTCCTTGGGTTCTTAGGAGCAGCAGGAAGCACTATGGGCGCGGCGTGCATGACGCTGACGGTACAGGCCAGAAATTTATTATCTGGCATAGTGtgatagcaagcttgcc	2	0	0	0	12	30
454	BG505_gp41_23_Y	aggaattctacgctgagtTTCCTTGGGTTCTTAGGAGCAGCAGGAAGCACTATGGGCGCGGCGTACATGACGCTGACGGTACAGGCCAGAAATTTATTATCTGGCATAGTGtgatagcaagcttgcc	0	0	0	0	0	0
455	BG505_gp41_23_L	aggaattctacgctgagtTTCCTTGGGTTCTTAGGAGCAGCAGGAAGCACTATGGGCGCGGCGCTGATGACGCTGACGGTACAGGCCAGAAATTTATTATCTGGCATAGTGtgatagcaagcttgcc	0	2	0	0	7	9
456	BG505_gp41_23_F	aggaattctacgctgagtTTCCTTGGGTTCTTAGGAGCAGCAGGAAGCACTATGGGCGCGGCGTTCATGACGCTGACGGTACAGGCCAGAAATTTATTATCTGGCATAGTGtgatagcaagcttgcc	1	1	0	1	10	20
457	BG505_gp41_23_Q	aggaattctacgctgagtTTCCTTGGGTTCTTAGGAGCAGCAGGAAGCACTATGGGCGCGGCGCAGATGACGCTGACGGTACAGGCCAGAAATTTATTATCTGGCATAGTGtgatagcaagcttgcc	1	1	0	1	44	75
458	BG505_gp41_23_H	aggaattctacgctgagtTTCCTTGGGTTCTTAGGAGCAGCAGGAAGCACTATGGGCGCGGCGCACATGACGCTGACGGTACAGGCCAGAAATTTATTATCTGGCATAGTGtgatagcaagcttgcc	0	0	1	1	32	49
459	BG505_gp41_23_P	aggaattctacgctgagtTTCCTTGGGTTCTTAGGAGCAGCAGGAAGCACTATGGGCGCGGCGCCGATGACGCTGACGGTACAGGCCAGAAATTTATTATCTGGCATAGTGtgatagcaagcttgcc	1	1	0	3	72	116
460	BG505_gp41_24_G	aggaattctacgctgagtCTTGGGTTCTTAGGAGCAGCAGGAAGCACTATGGGCGCGGCGTCAGGTACGCTGACGGTACAGGCCAGAAATTTATTATCTGGCATAGTGCAAtgatagcaagcttgcc	7	3	9	14	218	302
461	BG505_gp41_24_E	aggaattctacgctgagtCTTGGGTTCTTAGGAGCAGCAGGAAGCACTATGGGCGCGGCGTCAGAAACGCTGACGGTACAGGCCAGAAATTTATTATCTGGCATAGTGCAAtgatagcaagcttgcc	3	2	1	4	42	90
462	BG505_gp41_24_D	aggaattctacgctgagtCTTGGGTTCTTAGGAGCAGCAGGAAGCACTATGGGCGCGGCGTCAGACACGCTGACGGTACAGGCCAGAAATTTATTATCTGGCATAGTGCAAtgatagcaagcttgcc	4	5	1	5	101	130
463	BG505_gp41_24_V	aggaattctacgctgagtCTTGGGTTCTTAGGAGCAGCAGGAAGCACTATGGGCGCGGCGTCAGTTACGCTGACGGTACAGGCCAGAAATTTATTATCTGGCATAGTGCAAtgatagcaagcttgcc	1	2	0	1	25	43
464	BG505_gp41_24_A	aggaattctacgctgagtCTTGGGTTCTTAGGAGCAGCAGGAAGCACTATGGGCGCGGCGTCAGCTACGCTGACGGTACAGGCCAGAAATTTATTATCTGGCATAGTGCAAtgatagcaagcttgcc	1	2	0	4	76	109
465	BG505_gp41_24_R	aggaattctacgctgagtCTTGGGTTCTTAGGAGCAGCAGGAAGCACTATGGGCGCGGCGTCACGTACGCTGACGGTACAGGCCAGAAATTTATTATCTGGCATAGTGCAAtgatagcaagcttgcc	0	0	0	1	60	68
466	BG505_gp41_24_S	aggaattctacgctgagtCTTGGGTTCTTAGGAGCAGCAGGAAGCACTATGGGCGCGGCGTCATCTACGCTGACGGTACAGGCCAGAAATTTATTATCTGGCATAGTGCAAtgatagcaagcttgcc	0	1	2	0	16	46
467	BG505_gp41_24_K	aggaattctacgctgagtCTTGGGTTCTTAGGAGCAGCAGGAAGCACTATGGGCGCGGCGTCAAAAACGCTGACGGTACAGGCCAGAAATTTATTATCTGGCATAGTGCAAtgatagcaagcttgcc	0	2	1	2	70	114
468	BG505_gp41_24_N	aggaattctacgctgagtCTTGGGTTCTTAGGAGCAGCAGGAAGCACTATGGGCGCGGCGTCAAACACGCTGACGGTACAGGCCAGAAATTTATTATCTGGCATAGTGCAAtgatagcaagcttgcc	1	5	2	4	133	220
469	BG505_gp41_24_M	aggaattctacgctgagtCTTGGGTTCTTAGGAGCAGCAGGAAGCACTATGGGCGCGGCGTCAATGACGCTGACGGTACAGGCCAGAAATTTATTATCTGGCATAGTGCAAtgatagcaagcttgcc	4	4	2	6	136	191
470	BG505_gp41_24_I	aggaattctacgctgagtCTTGGGTTCTTAGGAGCAGCAGGAAGCACTATGGGCGCGGCGTCAATCACGCTGACGGTACAGGCCAGAAATTTATTATCTGGCATAGTGCAAtgatagcaagcttgcc	0	0	0	2	6	8
471	BG505_gp41_24_T	aggaattctacgctgagtCTTGGGTTCTTAGGAGCAGCAGGAAGCACTATGGGCGCGGCGTCAACCACGCTGACGGTACAGGCCAGAAATTTATTATCTGGCATAGTGCAAtgatagcaagcttgcc	0	0	0	0	11	21
472	BG505_gp41_24_W	aggaattctacgctgagtCTTGGGTTCTTAGGAGCAGCAGGAAGCACTATGGGCGCGGCGTCATGGACGCTGACGGTACAGGCCAGAAATTTATTATCTGGCATAGTGCAAtgatagcaagcttgcc	1	5	3	2	37	43
473	BG505_gp41_24_C	aggaattctacgctgagtCTTGGGTTCTTAGGAGCAGCAGGAAGCACTATGGGCGCGGCGTCATGCACGCTGACGGTACAGGCCAGAAATTTATTATCTGGCATAGTGCAAtgatagcaagcttgcc	0	0	0	3	32	42
474	BG505_gp41_24_Y	aggaattctacgctgagtCTTGGGTTCTTAGGAGCAGCAGGAAGCACTATGGGCGCGGCGTCATACACGCTGACGGTACAGGCCAGAAATTTATTATCTGGCATAGTGCAAtgatagcaagcttgcc	3	3	1	1	69	67
475	BG505_gp41_24_L	aggaattctacgctgagtCTTGGGTTCTTAGGAGCAGCAGGAAGCACTATGGGCGCGGCGTCACTGACGCTGACGGTACAGGCCAGAAATTTATTATCTGGCATAGTGCAAtgatagcaagcttgcc	1	1	0	2	49	62
476	BG505_gp41_24_F	aggaattctacgctgagtCTTGGGTTCTTAGGAGCAGCAGGAAGCACTATGGGCGCGGCGTCATTCACGCTGACGGTACAGGCCAGAAATTTATTATCTGGCATAGTGCAAtgatagcaagcttgcc	1	0	3	2	42	57
477	BG505_gp41_24_Q	aggaattctacgctgagtCTTGGGTTCTTAGGAGCAGCAGGAAGCACTATGGGCGCGGCGTCACAGACGCTGACGGTACAGGCCAGAAATTTATTATCTGGCATAGTGCAAtgatagcaagcttgcc	0	1	0	3	35	63
478	BG505_gp41_24_H	aggaattctacgctgagtCTTGGGTTCTTAGGAGCAGCAGGAAGCACTATGGGCGCGGCGTCACACACGCTGACGGTACAGGCCAGAAATTTATTATCTGGCATAGTGCAAtgatagcaagcttgcc	0	1	1	2	60	102
479	BG505_gp41_24_P	aggaattctacgctgagtCTTGGGTTCTTAGGAGCAGCAGGAAGCACTATGGGCGCGGCGTCACCGACGCTGACGGTACAGGCCAGAAATTTATTATCTGGCATAGTGCAAtgatagcaagcttgcc	0	1	1	1	63	83
480	BG505_gp41_25_G	aggaattctacgctgagtGGGTTCTTAGGAGCAGCAGGAAGCACTATGGGCGCGGCGTCAATGGGTCTGACGGTACAGGCCAGAAATTTATTATCTGGCATAGTGCAACAGtgatagcaagcttgcc	2	1	3	0	29	53
481	BG505_gp41_25_E	aggaattctacgctgagtGGGTTCTTAGGAGCAGCAGGAAGCACTATGGGCGCGGCGTCAATGGAACTGACGGTACAGGCCAGAAATTTATTATCTGGCATAGTGCAACAGtgatagcaagcttgcc	0	1	0	0	3	11
482	BG505_gp41_25_D	aggaattctacgctgagtGGGTTCTTAGGAGCAGCAGGAAGCACTATGGGCGCGGCGTCAATGGACCTGACGGTACAGGCCAGAAATTTATTATCTGGCATAGTGCAACAGtgatagcaagcttgcc	2	2	5	3	122	151
483	BG505_gp41_25_V	aggaattctacgctgagtGGGTTCTTAGGAGCAGCAGGAAGCACTATGGGCGCGGCGTCAATGGTTCTGACGGTACAGGCCAGAAATTTATTATCTGGCATAGTGCAACAGtgatagcaagcttgcc	5	1	5	4	111	161
484	BG505_gp41_25_A	aggaattctacgctgagtGGGTTCTTAGGAGCAGCAGGAAGCACTATGGGCGCGGCGTCAATGGCTCTGACGGTACAGGCCAGAAATTTATTATCTGGCATAGTGCAACAGtgatagcaagcttgcc	4	7	6	6	167	210
485	BG505_gp41_25_R	aggaattctacgctgagtGGGTTCTTAGGAGCAGCAGGAAGCACTATGGGCGCGGCGTCAATGCGTCTGACGGTACAGGCCAGAAATTTATTATCTGGCATAGTGCAACAGtgatagcaagcttgcc	1	0	0	2	19	30
486	BG505_gp41_25_S	aggaattctacgctgagtGGGTTCTTAGGAGCAGCAGGAAGCACTATGGGCGCGGCGTCAATGTCTCTGACGGTACAGGCCAGAAATTTATTATCTGGCATAGTGCAACAGtgatagcaagcttgcc	1	3	2	1	18	16
487	BG505_gp41_25_K	aggaattctacgctgagtGGGTTCTTAGGAGCAGCAGGAAGCACTATGGGCGCGGCGTCAATGAAACTGACGGTACAGGCCAGAAATTTATTATCTGGCATAGTGCAACAGtgatagcaagcttgcc	1	1	0	0	33	52
488	BG505_gp41_25_N	aggaattctacgctgagtGGGTTCTTAGGAGCAGCAGGAAGCACTATGGGCGCGGCGTCAATGAACCTGACGGTACAGGCCAGAAATTTATTATCTGGCATAGTGCAACAGtgatagcaagcttgcc	4	1	1	4	91	151
489	BG505_gp41_25_M	aggaattctacgctgagtGGGTTCTTAGGAGCAGCAGGAAGCACTATGGGCGCGGCGTCAATGATGCTGACGGTACAGGCCAGAAATTTATTATCTGGCATAGTGCAACAGtgatagcaagcttgcc	0	3	1	5	51	76
490	BG505_gp41_25_I	aggaattctacgctgagtGGGTTCTTAGGAGCAGCAGGAAGCACTATGGGCGCGGCGTCAATGATCCTGACGGTACAGGCCAGAAATTTATTATCTGGCATAGTGCAACAGtgatagcaagcttgcc	1	1	1	0	15	24
491	BG505_gp41_25_T	aggaattctacgctgagtGGGTTCTTAGGAGCAGCAGGAAGCACTATGGGCGCGGCGTCAATGACCCTGACGGTACAGGCCAGAAATTTATTATCTGGCATAGTGCAACAGtgatagcaagcttgcc	0	0	0	0	8	8
492	BG505_gp41_25_W	aggaattctacgctgagtGGGTTCTTAGGAGCAGCAGGAAGCACTATGGGCGCGGCGTCAATGTGGCTGACGGTACAGGCCAGAAATTTATTATCTGGCATAGTGCAACAGtgatagcaagcttgcc	1	0	1	1	16	40
493	BG505_gp41_25_C	aggaattctacgctgagtGGGTTCTTAGGAGCAGCAGGAAGCACTATGGGCGCGGCGTCAATGTGCCTGACGGTACAGGCCAGAAATTTATTATCTGGCATAGTGCAACAGtgatagcaagcttgcc	1	0	1	0	22	27
494	BG505_gp41_25_Y	aggaattctacgctgagtGGGTTCTTAGGAGCAGCAGGAAGCACTATGGGCGCGGCGTCAATGTACCTGACGGTACAGGCCAGAAATTTATTATCTGGCATAGTGCAACAGtgatagcaagcttgcc	0	0	0	1	13	23
495	BG505_gp41_25_L	aggaattctacgctgagtGGGTTCTTAGGAGCAGCAGGAAGCACTATGGGCGCGGCGTCAATGCTGCTGACGGTACAGGCCAGAAATTTATTATCTGGCATAGTGCAACAGtgatagcaagcttgcc	1	0	2	2	28	47
496	BG505_gp41_25_F	aggaattctacgctgagtGGGTTCTTAGGAGCAGCAGGAAGCACTATGGGCGCGGCGTCAATGTTCCTGACGGTACAGGCCAGAAATTTATTATCTGGCATAGTGCAACAGtgatagcaagcttgcc	1	0	0	6	33	28
497	BG505_gp41_25_Q	aggaattctacgctgagtGGGTTCTTAGGAGCAGCAGGAAGCACTATGGGCGCGGCGTCAATGCAGCTGACGGTACAGGCCAGAAATTTATTATCTGGCATAGTGCAACAGtgatagcaagcttgcc	1	0	0	0	40	49
498	BG505_gp41_25_H	aggaattctacgctgagtGGGTTCTTAGGAGCAGCAGGAAGCACTATGGGCGCGGCGTCAATGCACCTGACGGTACAGGCCAGAAATTTATTATCTGGCATAGTGCAACAGtgatagcaagcttgcc	1	1	0	0	28	62
499	BG505_gp41_25_P	aggaattctacgctgagtGGGTTCTTAGGAGCAGCAGGAAGCACTATGGGCGCGGCGTCAATGCCGCTGACGGTACAGGCCAGAAATTTATTATCTGGCATAGTGCAACAGtgatagcaagcttgcc	1	4	7	8	100	119
500	BG505_gp41_26_G	aggaattctacgctgagtTTCTTAGGAGCAGCAGGAAGCACTATGGGCGCGGCGTCAATGACGGGTACGGTACAGGCCAGAAATTTATTATCTGGCATAGTGCAACAGCAAtgatagcaagcttgcc	0	1	0	1	26	27
501	BG505_gp41_26_E	aggaattctacgctgagtTTCTTAGGAGCAGCAGGAAGCACTATGGGCGCGGCGTCAATGACGGAAACGGTACAGGCCAGAAATTTATTATCTGGCATAGTGCAACAGCAAtgatagcaagcttgcc	0	1	0	0	22	38
502	BG505_gp41_26_D	aggaattctacgctgagtTTCTTAGGAGCAGCAGGAAGCACTATGGGCGCGGCGTCAATGACGGACACGGTACAGGCCAGAAATTTATTATCTGGCATAGTGCAACAGCAAtgatagcaagcttgcc	0	0	5	5	79	104
503	BG505_gp41_26_V	aggaattctacgctgagtTTCTTAGGAGCAGCAGGAAGCACTATGGGCGCGGCGTCAATGACGGTTACGGTACAGGCCAGAAATTTATTATCTGGCATAGTGCAACAGCAAtgatagcaagcttgcc	1	4	1	1	42	78
504	BG505_gp41_26_A	aggaattctacgctgagtTTCTTAGGAGCAGCAGGAAGCACTATGGGCGCGGCGTCAATGACGGCTACGGTACAGGCCAGAAATTTATTATCTGGCATAGTGCAACAGCAAtgatagcaagcttgcc	0	2	2	2	69	97
505	BG505_gp41_26_R	aggaattctacgctgagtTTCTTAGGAGCAGCAGGAAGCACTATGGGCGCGGCGTCAATGACGCGTACGGTACAGGCCAGAAATTTATTATCTGGCATAGTGCAACAGCAAtgatagcaagcttgcc	1	3	5	7	93	154
506	BG505_gp41_26_S	aggaattctacgctgagtTTCTTAGGAGCAGCAGGAAGCACTATGGGCGCGGCGTCAATGACGTCTACGGTACAGGCCAGAAATTTATTATCTGGCATAGTGCAACAGCAAtgatagcaagcttgcc	1	0	1	4	86	101
507	BG505_gp41_26_K	aggaattctacgctgagtTTCTTAGGAGCAGCAGGAAGCACTATGGGCGCGGCGTCAATGACGAAAACGGTACAGGCCAGAAATTTATTATCTGGCATAGTGCAACAGCAAtgatagcaagcttgcc	1	3	2	2	114	166
508	BG505_gp41_26_N	aggaattctacgctgagtTTCTTAGGAGCAGCAGGAAGCACTATGGGCGCGGCGTCAATGACGAACACGGTACAGGCCAGAAATTTATTATCTGGCATAGTGCAACAGCAAtgatagcaagcttgcc	4	5	3	4	99	128
509	BG505_gp41_26_M	aggaattctacgctgagtTTCTTAGGAGCAGCAGGAAGCACTATGGGCGCGGCGTCAATGACGATGACGGTACAGGCCAGAAATTTATTATCTGGCATAGTGCAACAGCAAtgatagcaagcttgcc	2	3	0	0	73	90
510	BG505_gp41_26_I	aggaattctacgctgagtTTCTTAGGAGCAGCAGGAAGCACTATGGGCGCGGCGTCAATGACGATCACGGTACAGGCCAGAAATTTATTATCTGGCATAGTGCAACAGCAAtgatagcaagcttgcc	3	0	1	5	122	151
511	BG505_gp41_26_T	aggaattctacgctgagtTTCTTAGGAGCAGCAGGAAGCACTATGGGCGCGGCGTCAATGACGACCACGGTACAGGCCAGAAATTTATTATCTGGCATAGTGCAACAGCAAtgatagcaagcttgcc	0	2	1	3	19	48
512	BG505_gp41_26_W	aggaattctacgctgagtTTCTTAGGAGCAGCAGGAAGCACTATGGGCGCGGCGTCAATGACGTGGACGGTACAGGCCAGAAATTTATTATCTGGCATAGTGCAACAGCAAtgatagcaagcttgcc	7	7	3	6	158	215
513	BG505_gp41_26_C	aggaattctacgctgagtTTCTTAGGAGCAGCAGGAAGCACTATGGGCGCGGCGTCAATGACGTGCACGGTACAGGCCAGAAATTTATTATCTGGCATAGTGCAACAGCAAtgatagcaagcttgcc	7	2	2	5	69	126
514	BG505_gp41_26_Y	aggaattctacgctgagtTTCTTAGGAGCAGCAGGAAGCACTATGGGCGCGGCGTCAATGACGTACACGGTACAGGCCAGAAATTTATTATCTGGCATAGTGCAACAGCAAtgatagcaagcttgcc	2	5	4	9	196	288
515	BG505_gp41_26_L	aggaattctacgctgagtTTCTTAGGAGCAGCAGGAAGCACTATGGGCGCGGCGTCAATGACGCTGACGGTACAGGCCAGAAATTTATTATCTGGCATAGTGCAACAGCAAtgatagcaagcttgcc	3	3	2	3	87	116
516	BG505_gp41_26_F	aggaattctacgctgagtTTCTTAGGAGCAGCAGGAAGCACTATGGGCGCGGCGTCAATGACGTTCACGGTACAGGCCAGAAATTTATTATCTGGCATAGTGCAACAGCAAtgatagcaagcttgcc	1	0	2	2	18	30
517	BG505_gp41_26_Q	aggaattctacgctgagtTTCTTAGGAGCAGCAGGAAGCACTATGGGCGCGGCGTCAATGACGCAGACGGTACAGGCCAGAAATTTATTATCTGGCATAGTGCAACAGCAAtgatagcaagcttgcc	2	3	3	3	123	157
518	BG505_gp41_26_H	aggaattctacgctgagtTTCTTAGGAGCAGCAGGAAGCACTATGGGCGCGGCGTCAATGACGCACACGGTACAGGCCAGAAATTTATTATCTGGCATAGTGCAACAGCAAtgatagcaagcttgcc	0	0	0	1	18	39
519	BG505_gp41_26_P	aggaattctacgctgagtTTCTTAGGAGCAGCAGGAAGCACTATGGGCGCGGCGTCAATGACGCCGACGGTACAGGCCAGAAATTTATTATCTGGCATAGTGCAACAGCAAtgatagcaagcttgcc	0	0	0	1	11	25
520	BG505_gp41_27_G	aggaattctacgctgagtTTAGGAGCAGCAGGAAGCACTATGGGCGCGGCGTCAATGACGCTGGGTGTACAGGCCAGAAATTTATTATCTGGCATAGTGCAACAGCAAAGCtgatagcaagcttgcc	3	4	2	2	58	84
521	BG505_gp41_27_E	aggaattctacgctgagtTTAGGAGCAGCAGGAAGCACTATGGGCGCGGCGTCAATGACGCTGGAAGTACAGGCCAGAAATTTATTATCTGGCATAGTGCAACAGCAAAGCtgatagcaagcttgcc	0	0	0	0	34	42
522	BG505_gp41_27_D	aggaattctacgctgagtTTAGGAGCAGCAGGAAGCACTATGGGCGCGGCGTCAATGACGCTGGACGTACAGGCCAGAAATTTATTATCTGGCATAGTGCAACAGCAAAGCtgatagcaagcttgcc	6	3	5	3	79	97
523	BG505_gp41_27_V	aggaattctacgctgagtTTAGGAGCAGCAGGAAGCACTATGGGCGCGGCGTCAATGACGCTGGTTGTACAGGCCAGAAATTTATTATCTGGCATAGTGCAACAGCAAAGCtgatagcaagcttgcc	2	3	3	1	48	64
524	BG505_gp41_27_A	aggaattctacgctgagtTTAGGAGCAGCAGGAAGCACTATGGGCGCGGCGTCAATGACGCTGGCTGTACAGGCCAGAAATTTATTATCTGGCATAGTGCAACAGCAAAGCtgatagcaagcttgcc	1	2	2	2	88	123
525	BG505_gp41_27_R	aggaattctacgctgagtTTAGGAGCAGCAGGAAGCACTATGGGCGCGGCGTCAATGACGCTGCGTGTACAGGCCAGAAATTTATTATCTGGCATAGTGCAACAGCAAAGCtgatagcaagcttgcc	4	8	3	13	227	350
526	BG505_gp41_27_S	aggaattctacgctgagtTTAGGAGCAGCAGGAAGCACTATGGGCGCGGCGTCAATGACGCTGTCTGTACAGGCCAGAAATTTATTATCTGGCATAGTGCAACAGCAAAGCtgatagcaagcttgcc	0	0	2	0	47	60
527	BG505_gp41_27_K	aggaattctacgctgagtTTAGGAGCAGCAGGAAGCACTATGGGCGCGGCGTCAATGACGCTGAAAGTACAGGCCAGAAATTTATTATCTGGCATAGTGCAACAGCAAAGCtgatagcaagcttgcc	3	8	12	4	113	166
528	BG505_gp41_27_N	aggaattctacgctgagtTTAGGAGCAGCAGGAAGCACTATGGGCGCGGCGTCAATGACGCTGAACGTACAGGCCAGAAATTTATTATCTGGCATAGTGCAACAGCAAAGCtgatagcaagcttgcc	3	0	2	4	101	190
529	BG505_gp41_27_M	aggaattctacgctgagtTTAGGAGCAGCAGGAAGCACTATGGGCGCGGCGTCAATGACGCTGATGGTACAGGCCAGAAATTTATTATCTGGCATAGTGCAACAGCAAAGCtgatagcaagcttgcc	2	3	8	2	82	149
530	BG505_gp41_27_I	aggaattctacgctgagtTTAGGAGCAGCAGGAAGCACTATGGGCGCGGCGTCAATGACGCTGATCGTACAGGCCAGAAATTTATTATCTGGCATAGTGCAACAGCAAAGCtgatagcaagcttgcc	3	4	7	5	135	195
531	BG505_gp41_27_T	aggaattctacgctgagtTTAGGAGCAGCAGGAAGCACTATGGGCGCGGCGTCAATGACGCTGACCGTACAGGCCAGAAATTTATTATCTGGCATAGTGCAACAGCAAAGCtgatagcaagcttgcc	3	3	7	8	105	143
532	BG505_gp41_27_W	aggaattctacgctgagtTTAGGAGCAGCAGGAAGCACTATGGGCGCGGCGTCAATGACGCTGTGGGTACAGGCCAGAAATTTATTATCTGGCATAGTGCAACAGCAAAGCtgatagcaagcttgcc	2	2	0	2	46	69
533	BG505_gp41_27_C	aggaattctacgctgagtTTAGGAGCAGCAGGAAGCACTATGGGCGCGGCGTCAATGACGCTGTGCGTACAGGCCAGAAATTTATTATCTGGCATAGTGCAACAGCAAAGCtgatagcaagcttgcc	2	0	7	4	120	159
534	BG505_gp41_27_Y	aggaattctacgctgagtTTAGGAGCAGCAGGAAGCACTATGGGCGCGGCGTCAATGACGCTGTACGTACAGGCCAGAAATTTATTATCTGGCATAGTGCAACAGCAAAGCtgatagcaagcttgcc	1	3	1	6	60	78
535	BG505_gp41_27_L	aggaattctacgctgagtTTAGGAGCAGCAGGAAGCACTATGGGCGCGGCGTCAATGACGCTGCTGGTACAGGCCAGAAATTTATTATCTGGCATAGTGCAACAGCAAAGCtgatagcaagcttgcc	1	3	0	1	25	51
536	BG505_gp41_27_F	aggaattctacgctgagtTTAGGAGCAGCAGGAAGCACTATGGGCGCGGCGTCAATGACGCTGTTCGTACAGGCCAGAAATTTATTATCTGGCATAGTGCAACAGCAAAGCtgatagcaagcttgcc	0	0	0	0	0	1
537	BG505_gp41_27_Q	aggaattctacgctgagtTTAGGAGCAGCAGGAAGCACTATGGGCGCGGCGTCAATGACGCTGCAGGTACAGGCCAGAAATTTATTATCTGGCATAGTGCAACAGCAAAGCtgatagcaagcttgcc	6	7	11	6	182	238
538	BG505_gp41_27_H	aggaattctacgctgagtTTAGGAGCAGCAGGAAGCACTATGGGCGCGGCGTCAATGACGCTGCACGTACAGGCCAGAAATTTATTATCTGGCATAGTGCAACAGCAAAGCtgatagcaagcttgcc	2	3	6	6	199	267
539	BG505_gp41_27_P	aggaattctacgctgagtTTAGGAGCAGCAGGAAGCACTATGGGCGCGGCGTCAATGACGCTGCCGGTACAGGCCAGAAATTTATTATCTGGCATAGTGCAACAGCAAAGCtgatagcaagcttgcc	0	0	3	1	29	51
540	BG505_gp41_28_G	aggaattctacgctgagtGGAGCAGCAGGAAGCACTATGGGCGCGGCGTCAATGACGCTGACGGGTCAGGCCAGAAATTTATTATCTGGCATAGTGCAACAGCAAAGCAATtgatagcaagcttgcc	4	5	3	3	118	158
541	BG505_gp41_28_E	aggaattctacgctgagtGGAGCAGCAGGAAGCACTATGGGCGCGGCGTCAATGACGCTGACGGAACAGGCCAGAAATTTATTATCTGGCATAGTGCAACAGCAAAGCAATtgatagcaagcttgcc	0	1	0	1	30	50
542	BG505_gp41_28_D	aggaattctacgctgagtGGAGCAGCAGGAAGCACTATGGGCGCGGCGTCAATGACGCTGACGGACCAGGCCAGAAATTTATTATCTGGCATAGTGCAACAGCAAAGCAATtgatagcaagcttgcc	4	6	5	7	212	320
543	BG505_gp41_28_V	aggaattctacgctgagtGGAGCAGCAGGAAGCACTATGGGCGCGGCGTCAATGACGCTGACGGTTCAGGCCAGAAATTTATTATCTGGCATAGTGCAACAGCAAAGCAATtgatagcaagcttgcc	2	2	0	2	104	158
544	BG505_gp41_28_A	aggaattctacgctgagtGGAGCAGCAGGAAGCACTATGGGCGCGGCGTCAATGACGCTGACGGCTCAGGCCAGAAATTTATTATCTGGCATAGTGCAACAGCAAAGCAATtgatagcaagcttgcc	1	4	7	0	75	101
545	BG505_gp41_28_R	aggaattctacgctgagtGGAGCAGCAGGAAGCACTATGGGCGCGGCGTCAATGACGCTGACGCGTCAGGCCAGAAATTTATTATCTGGCATAGTGCAACAGCAAAGCAATtgatagcaagcttgcc	2	6	1	6	133	161
546	BG505_gp41_28_S	aggaattctacgctgagtGGAGCAGCAGGAAGCACTATGGGCGCGGCGTCAATGACGCTGACGTCTCAGGCCAGAAATTTATTATCTGGCATAGTGCAACAGCAAAGCAATtgatagcaagcttgcc	6	4	10	10	199	272
547	BG505_gp41_28_K	aggaattctacgctgagtGGAGCAGCAGGAAGCACTATGGGCGCGGCGTCAATGACGCTGACGAAACAGGCCAGAAATTTATTATCTGGCATAGTGCAACAGCAAAGCAATtgatagcaagcttgcc	6	14	10	9	166	242
548	BG505_gp41_28_N	aggaattctacgctgagtGGAGCAGCAGGAAGCACTATGGGCGCGGCGTCAATGACGCTGACGAACCAGGCCAGAAATTTATTATCTGGCATAGTGCAACAGCAAAGCAATtgatagcaagcttgcc	7	6	7	9	340	476
549	BG505_gp41_28_M	aggaattctacgctgagtGGAGCAGCAGGAAGCACTATGGGCGCGGCGTCAATGACGCTGACGATGCAGGCCAGAAATTTATTATCTGGCATAGTGCAACAGCAAAGCAATtgatagcaagcttgcc	8	12	8	14	332	431
550	BG505_gp41_28_I	aggaattctacgctgagtGGAGCAGCAGGAAGCACTATGGGCGCGGCGTCAATGACGCTGACGATCCAGGCCAGAAATTTATTATCTGGCATAGTGCAACAGCAAAGCAATtgatagcaagcttgcc	7	8	7	7	311	445
551	BG505_gp41_28_T	aggaattctacgctgagtGGAGCAGCAGGAAGCACTATGGGCGCGGCGTCAATGACGCTGACGACCCAGGCCAGAAATTTATTATCTGGCATAGTGCAACAGCAAAGCAATtgatagcaagcttgcc	3	3	4	10	186	253
552	BG505_gp41_28_W	aggaattctacgctgagtGGAGCAGCAGGAAGCACTATGGGCGCGGCGTCAATGACGCTGACGTGGCAGGCCAGAAATTTATTATCTGGCATAGTGCAACAGCAAAGCAATtgatagcaagcttgcc	1	0	1	4	76	126
553	BG505_gp41_28_C	aggaattctacgctgagtGGAGCAGCAGGAAGCACTATGGGCGCGGCGTCAATGACGCTGACGTGCCAGGCCAGAAATTTATTATCTGGCATAGTGCAACAGCAAAGCAATtgatagcaagcttgcc	0	1	2	2	75	144
554	BG505_gp41_28_Y	aggaattctacgctgagtGGAGCAGCAGGAAGCACTATGGGCGCGGCGTCAATGACGCTGACGTACCAGGCCAGAAATTTATTATCTGGCATAGTGCAACAGCAAAGCAATtgatagcaagcttgcc	3	2	5	6	202	267
555	BG505_gp41_28_L	aggaattctacgctgagtGGAGCAGCAGGAAGCACTATGGGCGCGGCGTCAATGACGCTGACGCTGCAGGCCAGAAATTTATTATCTGGCATAGTGCAACAGCAAAGCAATtgatagcaagcttgcc	1	1	2	2	65	88
556	BG505_gp41_28_F	aggaattctacgctgagtGGAGCAGCAGGAAGCACTATGGGCGCGGCGTCAATGACGCTGACGTTCCAGGCCAGAAATTTATTATCTGGCATAGTGCAACAGCAAAGCAATtgatagcaagcttgcc	3	13	9	9	306	432
557	BG505_gp41_28_Q	aggaattctacgctgagtGGAGCAGCAGGAAGCACTATGGGCGCGGCGTCAATGACGCTGACGCAGCAGGCCAGAAATTTATTATCTGGCATAGTGCAACAGCAAAGCAATtgatagcaagcttgcc	3	3	3	5	140	181
558	BG505_gp41_28_H	aggaattctacgctgagtGGAGCAGCAGGAAGCACTATGGGCGCGGCGTCAATGACGCTGACGCACCAGGCCAGAAATTTATTATCTGGCATAGTGCAACAGCAAAGCAATtgatagcaagcttgcc	3	4	5	1	77	129
559	BG505_gp41_28_P	aggaattctacgctgagtGGAGCAGCAGGAAGCACTATGGGCGCGGCGTCAATGACGCTGACGCCGCAGGCCAGAAATTTATTATCTGGCATAGTGCAACAGCAAAGCAATtgatagcaagcttgcc	11	4	9	2	203	307
560	BG505_gp41_29_G	aggaattctacgctgagtGCAGCAGGAAGCACTATGGGCGCGGCGTCAATGACGCTGACGGTAGGTGCCAGAAATTTATTATCTGGCATAGTGCAACAGCAAAGCAATTTGtgatagcaagcttgcc	14	7	9	6	269	456
561	BG505_gp41_29_E	aggaattctacgctgagtGCAGCAGGAAGCACTATGGGCGCGGCGTCAATGACGCTGACGGTAGAAGCCAGAAATTTATTATCTGGCATAGTGCAACAGCAAAGCAATTTGtgatagcaagcttgcc	4	4	8	9	203	309
562	BG505_gp41_29_D	aggaattctacgctgagtGCAGCAGGAAGCACTATGGGCGCGGCGTCAATGACGCTGACGGTAGACGCCAGAAATTTATTATCTGGCATAGTGCAACAGCAAAGCAATTTGtgatagcaagcttgcc	13	11	23	18	480	702
563	BG505_gp41_29_V	aggaattctacgctgagtGCAGCAGGAAGCACTATGGGCGCGGCGTCAATGACGCTGACGGTAGTTGCCAGAAATTTATTATCTGGCATAGTGCAACAGCAAAGCAATTTGtgatagcaagcttgcc	23	25	31	32	738	1119
564	BG505_gp41_29_A	aggaattctacgctgagtGCAGCAGGAAGCACTATGGGCGCGGCGTCAATGACGCTGACGGTAGCTGCCAGAAATTTATTATCTGGCATAGTGCAACAGCAAAGCAATTTGtgatagcaagcttgcc	23	19	20	22	561	807
565	BG505_gp41_29_R	aggaattctacgctgagtGCAGCAGGAAGCACTATGGGCGCGGCGTCAATGACGCTGACGGTACGTGCCAGAAATTTATTATCTGGCATAGTGCAACAGCAAAGCAATTTGtgatagcaagcttgcc	6	8	17	10	210	293
566	BG505_gp41_29_S	aggaattctacgctgagtGCAGCAGGAAGCACTATGGGCGCGGCGTCAATGACGCTGACGGTATCTGCCAGAAATTTATTATCTGGCATAGTGCAACAGCAAAGCAATTTGtgatagcaagcttgcc	15	47	45	47	1129	1688
567	BG505_gp41_29_K	aggaattctacgctgagtGCAGCAGGAAGCACTATGGGCGCGGCGTCAATGACGCTGACGGTAAAAGCCAGAAATTTATTATCTGGCATAGTGCAACAGCAAAGCAATTTGtgatagcaagcttgcc	7	11	7	14	364	537
568	BG505_gp41_29_N	aggaattctacgctgagtGCAGCAGGAAGCACTATGGGCGCGGCGTCAATGACGCTGACGGTAAACGCCAGAAATTTATTATCTGGCATAGTGCAACAGCAAAGCAATTTGtgatagcaagcttgcc	12	7	12	22	310	506
569	BG505_gp41_29_M	aggaattctacgctgagtGCAGCAGGAAGCACTATGGGCGCGGCGTCAATGACGCTGACGGTAATGGCCAGAAATTTATTATCTGGCATAGTGCAACAGCAAAGCAATTTGtgatagcaagcttgcc	7	8	23	10	414	653
570	BG505_gp41_29_I	aggaattctacgctgagtGCAGCAGGAAGCACTATGGGCGCGGCGTCAATGACGCTGACGGTAATCGCCAGAAATTTATTATCTGGCATAGTGCAACAGCAAAGCAATTTGtgatagcaagcttgcc	4	13	5	27	364	576
571	BG505_gp41_29_T	aggaattctacgctgagtGCAGCAGGAAGCACTATGGGCGCGGCGTCAATGACGCTGACGGTAACCGCCAGAAATTTATTATCTGGCATAGTGCAACAGCAAAGCAATTTGtgatagcaagcttgcc	12	17	23	19	330	535
572	BG505_gp41_29_W	aggaattctacgctgagtGCAGCAGGAAGCACTATGGGCGCGGCGTCAATGACGCTGACGGTATGGGCCAGAAATTTATTATCTGGCATAGTGCAACAGCAAAGCAATTTGtgatagcaagcttgcc	19	18	24	35	704	980
573	BG505_gp41_29_C	aggaattctacgctgagtGCAGCAGGAAGCACTATGGGCGCGGCGTCAATGACGCTGACGGTATGCGCCAGAAATTTATTATCTGGCATAGTGCAACAGCAAAGCAATTTGtgatagcaagcttgcc	3	5	5	4	184	277
574	BG505_gp41_29_Y	aggaattctacgctgagtGCAGCAGGAAGCACTATGGGCGCGGCGTCAATGACGCTGACGGTATACGCCAGAAATTTATTATCTGGCATAGTGCAACAGCAAAGCAATTTGtgatagcaagcttgcc	7	8	11	9	292	406
575	BG505_gp41_29_L	aggaattctacgctgagtGCAGCAGGAAGCACTATGGGCGCGGCGTCAATGACGCTGACGGTACTGGCCAGAAATTTATTATCTGGCATAGTGCAACAGCAAAGCAATTTGtgatagcaagcttgcc	6	6	6	11	202	346
576	BG505_gp41_29_F	aggaattctacgctgagtGCAGCAGGAAGCACTATGGGCGCGGCGTCAATGACGCTGACGGTATTCGCCAGAAATTTATTATCTGGCATAGTGCAACAGCAAAGCAATTTGtgatagcaagcttgcc	4	7	13	9	307	534
577	BG505_gp41_29_Q	aggaattctacgctgagtGCAGCAGGAAGCACTATGGGCGCGGCGTCAATGACGCTGACGGTACAGGCCAGAAATTTATTATCTGGCATAGTGCAACAGCAAAGCAATTTGtgatagcaagcttgcc	8	11	5	11	295	462
578	BG505_gp41_29_H	aggaattctacgctgagtGCAGCAGGAAGCACTATGGGCGCGGCGTCAATGACGCTGACGGTACACGCCAGAAATTTATTATCTGGCATAGTGCAACAGCAAAGCAATTTGtgatagcaagcttgcc	7	8	11	9	181	294
579	BG505_gp41_29_P	aggaattctacgctgagtGCAGCAGGAAGCACTATGGGCGCGGCGTCAATGACGCTGACGGTACCGGCCAGAAATTTATTATCTGGCATAGTGCAACAGCAAAGCAATTTGtgatagcaagcttgcc	11	8	10	13	257	408
580	BG505_gp41_30_G	aggaattctacgctgagtGCAGGAAGCACTATGGGCGCGGCGTCAATGACGCTGACGGTACAGGGTAGAAATTTATTATCTGGCATAGTGCAACAGCAAAGCAATTTGCTGtgatagcaagcttgcc	7	10	13	5	281	470
581	BG505_gp41_30_E	aggaattctacgctgagtGCAGGAAGCACTATGGGCGCGGCGTCAATGACGCTGACGGTACAGGAAAGAAATTTATTATCTGGCATAGTGCAACAGCAAAGCAATTTGCTGtgatagcaagcttgcc	4	16	19	18	367	587
582	BG505_gp41_30_D	aggaattctacgctgagtGCAGGAAGCACTATGGGCGCGGCGTCAATGACGCTGACGGTACAGGACAGAAATTTATTATCTGGCATAGTGCAACAGCAAAGCAATTTGCTGtgatagcaagcttgcc	5	8	8	10	291	459
583	BG505_gp41_30_V	aggaattctacgctgagtGCAGGAAGCACTATGGGCGCGGCGTCAATGACGCTGACGGTACAGGTTAGAAATTTATTATCTGGCATAGTGCAACAGCAAAGCAATTTGCTGtgatagcaagcttgcc	3	6	1	4	124	151
584	BG505_gp41_30_A	aggaattctacgctgagtGCAGGAAGCACTATGGGCGCGGCGTCAATGACGCTGACGGTACAGGCTAGAAATTTATTATCTGGCATAGTGCAACAGCAAAGCAATTTGCTGtgatagcaagcttgcc	11	11	39	17	635	1017
585	BG505_gp41_30_R	aggaattctacgctgagtGCAGGAAGCACTATGGGCGCGGCGTCAATGACGCTGACGGTACAGCGTAGAAATTTATTATCTGGCATAGTGCAACAGCAAAGCAATTTGCTGtgatagcaagcttgcc	1	4	3	7	120	204
586	BG505_gp41_30_S	aggaattctacgctgagtGCAGGAAGCACTATGGGCGCGGCGTCAATGACGCTGACGGTACAGTCTAGAAATTTATTATCTGGCATAGTGCAACAGCAAAGCAATTTGCTGtgatagcaagcttgcc	5	8	15	7	268	416
587	BG505_gp41_30_K	aggaattctacgctgagtGCAGGAAGCACTATGGGCGCGGCGTCAATGACGCTGACGGTACAGAAAAGAAATTTATTATCTGGCATAGTGCAACAGCAAAGCAATTTGCTGtgatagcaagcttgcc	4	1	9	4	150	215
588	BG505_gp41_30_N	aggaattctacgctgagtGCAGGAAGCACTATGGGCGCGGCGTCAATGACGCTGACGGTACAGAACAGAAATTTATTATCTGGCATAGTGCAACAGCAAAGCAATTTGCTGtgatagcaagcttgcc	2	2	3	2	107	166
589	BG505_gp41_30_M	aggaattctacgctgagtGCAGGAAGCACTATGGGCGCGGCGTCAATGACGCTGACGGTACAGATGAGAAATTTATTATCTGGCATAGTGCAACAGCAAAGCAATTTGCTGtgatagcaagcttgcc	1	1	2	2	79	135
590	BG505_gp41_30_I	aggaattctacgctgagtGCAGGAAGCACTATGGGCGCGGCGTCAATGACGCTGACGGTACAGATCAGAAATTTATTATCTGGCATAGTGCAACAGCAAAGCAATTTGCTGtgatagcaagcttgcc	3	3	6	7	109	188
591	BG505_gp41_30_T	aggaattctacgctgagtGCAGGAAGCACTATGGGCGCGGCGTCAATGACGCTGACGGTACAGACCAGAAATTTATTATCTGGCATAGTGCAACAGCAAAGCAATTTGCTGtgatagcaagcttgcc	4	11	7	15	192	366
592	BG505_gp41_30_W	aggaattctacgctgagtGCAGGAAGCACTATGGGCGCGGCGTCAATGACGCTGACGGTACAGTGGAGAAATTTATTATCTGGCATAGTGCAACAGCAAAGCAATTTGCTGtgatagcaagcttgcc	1	2	5	7	54	100
593	BG505_gp41_30_C	aggaattctacgctgagtGCAGGAAGCACTATGGGCGCGGCGTCAATGACGCTGACGGTACAGTGCAGAAATTTATTATCTGGCATAGTGCAACAGCAAAGCAATTTGCTGtgatagcaagcttgcc	4	7	10	14	261	383
594	BG505_gp41_30_Y	aggaattctacgctgagtGCAGGAAGCACTATGGGCGCGGCGTCAATGACGCTGACGGTACAGTACAGAAATTTATTATCTGGCATAGTGCAACAGCAAAGCAATTTGCTGtgatagcaagcttgcc	4	1	6	4	118	173
595	BG505_gp41_30_L	aggaattctacgctgagtGCAGGAAGCACTATGGGCGCGGCGTCAATGACGCTGACGGTACAGCTGAGAAATTTATTATCTGGCATAGTGCAACAGCAAAGCAATTTGCTGtgatagcaagcttgcc	3	7	1	10	134	210
596	BG505_gp41_30_F	aggaattctacgctgagtGCAGGAAGCACTATGGGCGCGGCGTCAATGACGCTGACGGTACAGTTCAGAAATTTATTATCTGGCATAGTGCAACAGCAAAGCAATTTGCTGtgatagcaagcttgcc	3	6	4	4	176	261
597	BG505_gp41_30_Q	aggaattctacgctgagtGCAGGAAGCACTATGGGCGCGGCGTCAATGACGCTGACGGTACAGCAGAGAAATTTATTATCTGGCATAGTGCAACAGCAAAGCAATTTGCTGtgatagcaagcttgcc	8	6	14	7	324	478
598	BG505_gp41_30_H	aggaattctacgctgagtGCAGGAAGCACTATGGGCGCGGCGTCAATGACGCTGACGGTACAGCACAGAAATTTATTATCTGGCATAGTGCAACAGCAAAGCAATTTGCTGtgatagcaagcttgcc	3	2	6	15	252	343
599	BG505_gp41_30_P	aggaattctacgctgagtGCAGGAAGCACTATGGGCGCGGCGTCAATGACGCTGACGGTACAGCCGAGAAATTTATTATCTGGCATAGTGCAACAGCAAAGCAATTTGCTGtgatagcaagcttgcc	16	20	16	20	412	642
600	BG505_gp41_31_G	aggaattctacgctgagtGGAAGCACTATGGGCGCGGCGTCAATGACGCTGACGGTACAGGCCGGTAATTTATTATCTGGCATAGTGCAACAGCAAAGCAATTTGCTGAGGtgatagcaagcttgcc	15	12	11	25	475	785
601	BG505_gp41_31_E	aggaattctacgctgagtGGAAGCACTATGGGCGCGGCGTCAATGACGCTGACGGTACAGGCCGAAAATTTATTATCTGGCATAGTGCAACAGCAAAGCAATTTGCTGAGGtgatagcaagcttgcc	12	10	17	13	380	550
602	BG505_gp41_31_D	aggaattctacgctgagtGGAAGCACTATGGGCGCGGCGTCAATGACGCTGACGGTACAGGCCGACAATTTATTATCTGGCATAGTGCAACAGCAAAGCAATTTGCTGAGGtgatagcaagcttgcc	5	10	11	5	125	194
603	BG505_gp41_31_V	aggaattctacgctgagtGGAAGCACTATGGGCGCGGCGTCAATGACGCTGACGGTACAGGCCGTTAATTTATTATCTGGCATAGTGCAACAGCAAAGCAATTTGCTGAGGtgatagcaagcttgcc	6	4	5	6	292	373
604	BG505_gp41_31_A	aggaattctacgctgagtGGAAGCACTATGGGCGCGGCGTCAATGACGCTGACGGTACAGGCCGCTAATTTATTATCTGGCATAGTGCAACAGCAAAGCAATTTGCTGAGGtgatagcaagcttgcc	3	2	1	1	75	103
605	BG505_gp41_31_R	aggaattctacgctgagtGGAAGCACTATGGGCGCGGCGTCAATGACGCTGACGGTACAGGCCCGTAATTTATTATCTGGCATAGTGCAACAGCAAAGCAATTTGCTGAGGtgatagcaagcttgcc	3	12	9	7	354	513
606	BG505_gp41_31_S	aggaattctacgctgagtGGAAGCACTATGGGCGCGGCGTCAATGACGCTGACGGTACAGGCCTCTAATTTATTATCTGGCATAGTGCAACAGCAAAGCAATTTGCTGAGGtgatagcaagcttgcc	3	3	10	5	183	260
607	BG505_gp41_31_K	aggaattctacgctgagtGGAAGCACTATGGGCGCGGCGTCAATGACGCTGACGGTACAGGCCAAAAATTTATTATCTGGCATAGTGCAACAGCAAAGCAATTTGCTGAGGtgatagcaagcttgcc	4	2	3	7	201	197
608	BG505_gp41_31_N	aggaattctacgctgagtGGAAGCACTATGGGCGCGGCGTCAATGACGCTGACGGTACAGGCCAACAATTTATTATCTGGCATAGTGCAACAGCAAAGCAATTTGCTGAGGtgatagcaagcttgcc	1	1	13	5	101	164
609	BG505_gp41_31_M	aggaattctacgctgagtGGAAGCACTATGGGCGCGGCGTCAATGACGCTGACGGTACAGGCCATGAATTTATTATCTGGCATAGTGCAACAGCAAAGCAATTTGCTGAGGtgatagcaagcttgcc	8	3	5	7	279	416
610	BG505_gp41_31_I	aggaattctacgctgagtGGAAGCACTATGGGCGCGGCGTCAATGACGCTGACGGTACAGGCCATCAATTTATTATCTGGCATAGTGCAACAGCAAAGCAATTTGCTGAGGtgatagcaagcttgcc	4	3	6	3	131	199
611	BG505_gp41_31_T	aggaattctacgctgagtGGAAGCACTATGGGCGCGGCGTCAATGACGCTGACGGTACAGGCCACCAATTTATTATCTGGCATAGTGCAACAGCAAAGCAATTTGCTGAGGtgatagcaagcttgcc	12	9	13	10	299	366
612	BG505_gp41_31_W	aggaattctacgctgagtGGAAGCACTATGGGCGCGGCGTCAATGACGCTGACGGTACAGGCCTGGAATTTATTATCTGGCATAGTGCAACAGCAAAGCAATTTGCTGAGGtgatagcaagcttgcc	15	16	19	21	297	424
613	BG505_gp41_31_C	aggaattctacgctgagtGGAAGCACTATGGGCGCGGCGTCAATGACGCTGACGGTACAGGCCTGCAATTTATTATCTGGCATAGTGCAACAGCAAAGCAATTTGCTGAGGtgatagcaagcttgcc	2	7	4	5	113	190
614	BG505_gp41_31_Y	aggaattctacgctgagtGGAAGCACTATGGGCGCGGCGTCAATGACGCTGACGGTACAGGCCTACAATTTATTATCTGGCATAGTGCAACAGCAAAGCAATTTGCTGAGGtgatagcaagcttgcc	2	9	5	9	210	279
615	BG505_gp41_31_L	aggaattctacgctgagtGGAAGCACTATGGGCGCGGCGTCAATGACGCTGACGGTACAGGCCCTGAATTTATTATCTGGCATAGTGCAACAGCAAAGCAATTTGCTGAGGtgatagcaagcttgcc	4	4	2	4	99	157
616	BG505_gp41_31_F	aggaattctacgctgagtGGAAGCACTATGGGCGCGGCGTCAATGACGCTGACGGTACAGGCCTTCAATTTATTATCTGGCATAGTGCAACAGCAAAGCAATTTGCTGAGGtgatagcaagcttgcc	4	3	1	8	131	168
617	BG505_gp41_31_Q	aggaattctacgctgagtGGAAGCACTATGGGCGCGGCGTCAATGACGCTGACGGTACAGGCCCAGAATTTATTATCTGGCATAGTGCAACAGCAAAGCAATTTGCTGAGGtgatagcaagcttgcc	25	29	19	20	677	1050
618	BG505_gp41_31_H	aggaattctacgctgagtGGAAGCACTATGGGCGCGGCGTCAATGACGCTGACGGTACAGGCCCACAATTTATTATCTGGCATAGTGCAACAGCAAAGCAATTTGCTGAGGtgatagcaagcttgcc	7	11	10	10	236	420
619	BG505_gp41_31_P	aggaattctacgctgagtGGAAGCACTATGGGCGCGGCGTCAATGACGCTGACGGTACAGGCCCCGAATTTATTATCTGGCATAGTGCAACAGCAAAGCAATTTGCTGAGGtgatagcaagcttgcc	4	0	2	3	76	142
620	BG505_gp41_32_G	aggaattctacgctgagtAGCACTATGGGCGCGGCGTCAATGACGCTGACGGTACAGGCCAGAGGTTTATTATCTGGCATAGTGCAACAGCAAAGCAATTTGCTGAGGGCTtgatagcaagcttgcc	1	3	7	4	110	172
621	BG505_gp41_32_E	aggaattctacgctgagtAGCACTATGGGCGCGGCGTCAATGACGCTGACGGTACAGGCCAGAGAATTATTATCTGGCATAGTGCAACAGCAAAGCAATTTGCTGAGGGCTtgatagcaagcttgcc	1	2	1	5	81	108
622	BG505_gp41_32_D	aggaattctacgctgagtAGCACTATGGGCGCGGCGTCAATGACGCTGACGGTACAGGCCAGAGACTTATTATCTGGCATAGTGCAACAGCAAAGCAATTTGCTGAGGGCTtgatagcaagcttgcc	1	2	3	1	100	105
623	BG505_gp41_32_V	aggaattctacgctgagtAGCACTATGGGCGCGGCGTCAATGACGCTGACGGTACAGGCCAGAGTTTTATTATCTGGCATAGTGCAACAGCAAAGCAATTTGCTGAGGGCTtgatagcaagcttgcc	0	1	2	1	22	28
624	BG505_gp41_32_A	aggaattctacgctgagtAGCACTATGGGCGCGGCGTCAATGACGCTGACGGTACAGGCCAGAGCTTTATTATCTGGCATAGTGCAACAGCAAAGCAATTTGCTGAGGGCTtgatagcaagcttgcc	3	0	2	3	52	66
625	BG505_gp41_32_R	aggaattctacgctgagtAGCACTATGGGCGCGGCGTCAATGACGCTGACGGTACAGGCCAGACGTTTATTATCTGGCATAGTGCAACAGCAAAGCAATTTGCTGAGGGCTtgatagcaagcttgcc	1	0	2	1	35	56
626	BG505_gp41_32_S	aggaattctacgctgagtAGCACTATGGGCGCGGCGTCAATGACGCTGACGGTACAGGCCAGATCTTTATTATCTGGCATAGTGCAACAGCAAAGCAATTTGCTGAGGGCTtgatagcaagcttgcc	7	5	12	11	207	315
627	BG505_gp41_32_K	aggaattctacgctgagtAGCACTATGGGCGCGGCGTCAATGACGCTGACGGTACAGGCCAGAAAATTATTATCTGGCATAGTGCAACAGCAAAGCAATTTGCTGAGGGCTtgatagcaagcttgcc	4	0	2	2	75	121
628	BG505_gp41_32_N	aggaattctacgctgagtAGCACTATGGGCGCGGCGTCAATGACGCTGACGGTACAGGCCAGAAACTTATTATCTGGCATAGTGCAACAGCAAAGCAATTTGCTGAGGGCTtgatagcaagcttgcc	13	22	6	13	316	419
629	BG505_gp41_32_M	aggaattctacgctgagtAGCACTATGGGCGCGGCGTCAATGACGCTGACGGTACAGGCCAGAATGTTATTATCTGGCATAGTGCAACAGCAAAGCAATTTGCTGAGGGCTtgatagcaagcttgcc	1	1	0	2	53	79
630	BG505_gp41_32_I	aggaattctacgctgagtAGCACTATGGGCGCGGCGTCAATGACGCTGACGGTACAGGCCAGAATCTTATTATCTGGCATAGTGCAACAGCAAAGCAATTTGCTGAGGGCTtgatagcaagcttgcc	4	3	3	2	74	115
631	BG505_gp41_32_T	aggaattctacgctgagtAGCACTATGGGCGCGGCGTCAATGACGCTGACGGTACAGGCCAGAACCTTATTATCTGGCATAGTGCAACAGCAAAGCAATTTGCTGAGGGCTtgatagcaagcttgcc	3	6	5	8	103	136
632	BG505_gp41_32_W	aggaattctacgctgagtAGCACTATGGGCGCGGCGTCAATGACGCTGACGGTACAGGCCAGATGGTTATTATCTGGCATAGTGCAACAGCAAAGCAATTTGCTGAGGGCTtgatagcaagcttgcc	0	1	0	1	13	11
633	BG505_gp41_32_C	aggaattctacgctgagtAGCACTATGGGCGCGGCGTCAATGACGCTGACGGTACAGGCCAGATGCTTATTATCTGGCATAGTGCAACAGCAAAGCAATTTGCTGAGGGCTtgatagcaagcttgcc	4	3	1	3	104	118
634	BG505_gp41_32_Y	aggaattctacgctgagtAGCACTATGGGCGCGGCGTCAATGACGCTGACGGTACAGGCCAGATACTTATTATCTGGCATAGTGCAACAGCAAAGCAATTTGCTGAGGGCTtgatagcaagcttgcc	2	8	7	8	165	211
635	BG505_gp41_32_L	aggaattctacgctgagtAGCACTATGGGCGCGGCGTCAATGACGCTGACGGTACAGGCCAGACTGTTATTATCTGGCATAGTGCAACAGCAAAGCAATTTGCTGAGGGCTtgatagcaagcttgcc	3	2	3	2	26	66
636	BG505_gp41_32_F	aggaattctacgctgagtAGCACTATGGGCGCGGCGTCAATGACGCTGACGGTACAGGCCAGATTCTTATTATCTGGCATAGTGCAACAGCAAAGCAATTTGCTGAGGGCTtgatagcaagcttgcc	2	1	1	5	75	104
637	BG505_gp41_32_Q	aggaattctacgctgagtAGCACTATGGGCGCGGCGTCAATGACGCTGACGGTACAGGCCAGACAGTTATTATCTGGCATAGTGCAACAGCAAAGCAATTTGCTGAGGGCTtgatagcaagcttgcc	9	8	4	7	232	301
638	BG505_gp41_32_H	aggaattctacgctgagtAGCACTATGGGCGCGGCGTCAATGACGCTGACGGTACAGGCCAGACACTTATTATCTGGCATAGTGCAACAGCAAAGCAATTTGCTGAGGGCTtgatagcaagcttgcc	3	2	6	3	123	138
639	BG505_gp41_32_P	aggaattctacgctgagtAGCACTATGGGCGCGGCGTCAATGACGCTGACGGTACAGGCCAGACCGTTATTATCTGGCATAGTGCAACAGCAAAGCAATTTGCTGAGGGCTtgatagcaagcttgcc	16	15	10	21	320	512
640	BG505_gp41_33_G	aggaattctacgctgagtACTATGGGCGCGGCGTCAATGACGCTGACGGTACAGGCCAGAAATGGTTTATCTGGCATAGTGCAACAGCAAAGCAATTTGCTGAGGGCTATAtgatagcaagcttgcc	16	16	20	15	442	604
641	BG505_gp41_33_E	aggaattctacgctgagtACTATGGGCGCGGCGTCAATGACGCTGACGGTACAGGCCAGAAATGAATTATCTGGCATAGTGCAACAGCAAAGCAATTTGCTGAGGGCTATAtgatagcaagcttgcc	9	8	2	4	128	179
642	BG505_gp41_33_D	aggaattctacgctgagtACTATGGGCGCGGCGTCAATGACGCTGACGGTACAGGCCAGAAATGACTTATCTGGCATAGTGCAACAGCAAAGCAATTTGCTGAGGGCTATAtgatagcaagcttgcc	4	9	13	13	204	325
643	BG505_gp41_33_V	aggaattctacgctgagtACTATGGGCGCGGCGTCAATGACGCTGACGGTACAGGCCAGAAATGTTTTATCTGGCATAGTGCAACAGCAAAGCAATTTGCTGAGGGCTATAtgatagcaagcttgcc	7	7	7	12	216	317
644	BG505_gp41_33_A	aggaattctacgctgagtACTATGGGCGCGGCGTCAATGACGCTGACGGTACAGGCCAGAAATGCTTTATCTGGCATAGTGCAACAGCAAAGCAATTTGCTGAGGGCTATAtgatagcaagcttgcc	5	9	6	8	166	259
645	BG505_gp41_33_R	aggaattctacgctgagtACTATGGGCGCGGCGTCAATGACGCTGACGGTACAGGCCAGAAATCGTTTATCTGGCATAGTGCAACAGCAAAGCAATTTGCTGAGGGCTATAtgatagcaagcttgcc	3	2	1	4	99	162
646	BG505_gp41_33_S	aggaattctacgctgagtACTATGGGCGCGGCGTCAATGACGCTGACGGTACAGGCCAGAAATTCTTTATCTGGCATAGTGCAACAGCAAAGCAATTTGCTGAGGGCTATAtgatagcaagcttgcc	4	6	5	7	127	191
647	BG505_gp41_33_K	aggaattctacgctgagtACTATGGGCGCGGCGTCAATGACGCTGACGGTACAGGCCAGAAATAAATTATCTGGCATAGTGCAACAGCAAAGCAATTTGCTGAGGGCTATAtgatagcaagcttgcc	4	6	4	7	168	229
648	BG505_gp41_33_N	aggaattctacgctgagtACTATGGGCGCGGCGTCAATGACGCTGACGGTACAGGCCAGAAATAACTTATCTGGCATAGTGCAACAGCAAAGCAATTTGCTGAGGGCTATAtgatagcaagcttgcc	13	15	14	21	440	697
649	BG505_gp41_33_M	aggaattctacgctgagtACTATGGGCGCGGCGTCAATGACGCTGACGGTACAGGCCAGAAATATGTTATCTGGCATAGTGCAACAGCAAAGCAATTTGCTGAGGGCTATAtgatagcaagcttgcc	7	8	10	14	321	432
650	BG505_gp41_33_I	aggaattctacgctgagtACTATGGGCGCGGCGTCAATGACGCTGACGGTACAGGCCAGAAATATCTTATCTGGCATAGTGCAACAGCAAAGCAATTTGCTGAGGGCTATAtgatagcaagcttgcc	4	8	9	7	189	244
651	BG505_gp41_33_T	aggaattctacgctgagtACTATGGGCGCGGCGTCAATGACGCTGACGGTACAGGCCAGAAATACCTTATCTGGCATAGTGCAACAGCAAAGCAATTTGCTGAGGGCTATAtgatagcaagcttgcc	3	3	9	18	156	216
652	BG505_gp41_33_W	aggaattctacgctgagtACTATGGGCGCGGCGTCAATGACGCTGACGGTACAGGCCAGAAATTGGTTATCTGGCATAGTGCAACAGCAAAGCAATTTGCTGAGGGCTATAtgatagcaagcttgcc	4	10	3	3	132	250
653	BG505_gp41_33_C	aggaattctacgctgagtACTATGGGCGCGGCGTCAATGACGCTGACGGTACAGGCCAGAAATTGCTTATCTGGCATAGTGCAACAGCAAAGCAATTTGCTGAGGGCTATAtgatagcaagcttgcc	3	2	4	3	124	126
654	BG505_gp41_33_Y	aggaattctacgctgagtACTATGGGCGCGGCGTCAATGACGCTGACGGTACAGGCCAGAAATTACTTATCTGGCATAGTGCAACAGCAAAGCAATTTGCTGAGGGCTATAtgatagcaagcttgcc	9	21	19	25	413	624
655	BG505_gp41_33_L	aggaattctacgctgagtACTATGGGCGCGGCGTCAATGACGCTGACGGTACAGGCCAGAAATCTGTTATCTGGCATAGTGCAACAGCAAAGCAATTTGCTGAGGGCTATAtgatagcaagcttgcc	2	5	3	1	72	122
656	BG505_gp41_33_F	aggaattctacgctgagtACTATGGGCGCGGCGTCAATGACGCTGACGGTACAGGCCAGAAATTTCTTATCTGGCATAGTGCAACAGCAAAGCAATTTGCTGAGGGCTATAtgatagcaagcttgcc	8	9	9	19	304	443
657	BG505_gp41_33_Q	aggaattctacgctgagtACTATGGGCGCGGCGTCAATGACGCTGACGGTACAGGCCAGAAATCAGTTATCTGGCATAGTGCAACAGCAAAGCAATTTGCTGAGGGCTATAtgatagcaagcttgcc	6	8	8	16	195	258
658	BG505_gp41_33_H	aggaattctacgctgagtACTATGGGCGCGGCGTCAATGACGCTGACGGTACAGGCCAGAAATCACTTATCTGGCATAGTGCAACAGCAAAGCAATTTGCTGAGGGCTATAtgatagcaagcttgcc	1	3	2	8	94	126
659	BG505_gp41_33_P	aggaattctacgctgagtACTATGGGCGCGGCGTCAATGACGCTGACGGTACAGGCCAGAAATCCGTTATCTGGCATAGTGCAACAGCAAAGCAATTTGCTGAGGGCTATAtgatagcaagcttgcc	4	6	5	12	229	328
660	BG505_gp41_34_G	aggaattctacgctgagtATGGGCGCGGCGTCAATGACGCTGACGGTACAGGCCAGAAATTTAGGTTCTGGCATAGTGCAACAGCAAAGCAATTTGCTGAGGGCTATAGAGtgatagcaagcttgcc	0	2	6	1	78	122
661	BG505_gp41_34_E	aggaattctacgctgagtATGGGCGCGGCGTCAATGACGCTGACGGTACAGGCCAGAAATTTAGAATCTGGCATAGTGCAACAGCAAAGCAATTTGCTGAGGGCTATAGAGtgatagcaagcttgcc	4	10	5	13	195	349
662	BG505_gp41_34_D	aggaattctacgctgagtATGGGCGCGGCGTCAATGACGCTGACGGTACAGGCCAGAAATTTAGACTCTGGCATAGTGCAACAGCAAAGCAATTTGCTGAGGGCTATAGAGtgatagcaagcttgcc	8	7	11	11	212	272
663	BG505_gp41_34_V	aggaattctacgctgagtATGGGCGCGGCGTCAATGACGCTGACGGTACAGGCCAGAAATTTAGTTTCTGGCATAGTGCAACAGCAAAGCAATTTGCTGAGGGCTATAGAGtgatagcaagcttgcc	7	6	9	12	206	293
664	BG505_gp41_34_A	aggaattctacgctgagtATGGGCGCGGCGTCAATGACGCTGACGGTACAGGCCAGAAATTTAGCTTCTGGCATAGTGCAACAGCAAAGCAATTTGCTGAGGGCTATAGAGtgatagcaagcttgcc	14	11	17	25	462	686
665	BG505_gp41_34_R	aggaattctacgctgagtATGGGCGCGGCGTCAATGACGCTGACGGTACAGGCCAGAAATTTACGTTCTGGCATAGTGCAACAGCAAAGCAATTTGCTGAGGGCTATAGAGtgatagcaagcttgcc	25	30	46	31	970	1436
666	BG505_gp41_34_S	aggaattctacgctgagtATGGGCGCGGCGTCAATGACGCTGACGGTACAGGCCAGAAATTTATCTTCTGGCATAGTGCAACAGCAAAGCAATTTGCTGAGGGCTATAGAGtgatagcaagcttgcc	1	5	3	6	130	232
667	BG505_gp41_34_K	aggaattctacgctgagtATGGGCGCGGCGTCAATGACGCTGACGGTACAGGCCAGAAATTTAAAATCTGGCATAGTGCAACAGCAAAGCAATTTGCTGAGGGCTATAGAGtgatagcaagcttgcc	2	3	7	5	134	209
668	BG505_gp41_34_N	aggaattctacgctgagtATGGGCGCGGCGTCAATGACGCTGACGGTACAGGCCAGAAATTTAAACTCTGGCATAGTGCAACAGCAAAGCAATTTGCTGAGGGCTATAGAGtgatagcaagcttgcc	5	7	5	5	168	198
669	BG505_gp41_34_M	aggaattctacgctgagtATGGGCGCGGCGTCAATGACGCTGACGGTACAGGCCAGAAATTTAATGTCTGGCATAGTGCAACAGCAAAGCAATTTGCTGAGGGCTATAGAGtgatagcaagcttgcc	5	4	6	14	310	429
670	BG505_gp41_34_I	aggaattctacgctgagtATGGGCGCGGCGTCAATGACGCTGACGGTACAGGCCAGAAATTTAATCTCTGGCATAGTGCAACAGCAAAGCAATTTGCTGAGGGCTATAGAGtgatagcaagcttgcc	0	5	2	1	119	150
671	BG505_gp41_34_T	aggaattctacgctgagtATGGGCGCGGCGTCAATGACGCTGACGGTACAGGCCAGAAATTTAACCTCTGGCATAGTGCAACAGCAAAGCAATTTGCTGAGGGCTATAGAGtgatagcaagcttgcc	14	14	14	13	415	597
672	BG505_gp41_34_W	aggaattctacgctgagtATGGGCGCGGCGTCAATGACGCTGACGGTACAGGCCAGAAATTTATGGTCTGGCATAGTGCAACAGCAAAGCAATTTGCTGAGGGCTATAGAGtgatagcaagcttgcc	10	10	19	25	415	565
673	BG505_gp41_34_C	aggaattctacgctgagtATGGGCGCGGCGTCAATGACGCTGACGGTACAGGCCAGAAATTTATGCTCTGGCATAGTGCAACAGCAAAGCAATTTGCTGAGGGCTATAGAGtgatagcaagcttgcc	7	16	11	6	321	426
674	BG505_gp41_34_Y	aggaattctacgctgagtATGGGCGCGGCGTCAATGACGCTGACGGTACAGGCCAGAAATTTATACTCTGGCATAGTGCAACAGCAAAGCAATTTGCTGAGGGCTATAGAGtgatagcaagcttgcc	3	5	5	9	198	301
675	BG505_gp41_34_L	aggaattctacgctgagtATGGGCGCGGCGTCAATGACGCTGACGGTACAGGCCAGAAATTTACTGTCTGGCATAGTGCAACAGCAAAGCAATTTGCTGAGGGCTATAGAGtgatagcaagcttgcc	7	5	8	9	215	366
676	BG505_gp41_34_F	aggaattctacgctgagtATGGGCGCGGCGTCAATGACGCTGACGGTACAGGCCAGAAATTTATTCTCTGGCATAGTGCAACAGCAAAGCAATTTGCTGAGGGCTATAGAGtgatagcaagcttgcc	8	8	8	6	245	350
677	BG505_gp41_34_Q	aggaattctacgctgagtATGGGCGCGGCGTCAATGACGCTGACGGTACAGGCCAGAAATTTACAGTCTGGCATAGTGCAACAGCAAAGCAATTTGCTGAGGGCTATAGAGtgatagcaagcttgcc	11	8	13	10	139	203
678	BG505_gp41_34_H	aggaattctacgctgagtATGGGCGCGGCGTCAATGACGCTGACGGTACAGGCCAGAAATTTACACTCTGGCATAGTGCAACAGCAAAGCAATTTGCTGAGGGCTATAGAGtgatagcaagcttgcc	4	10	2	4	100	169
679	BG505_gp41_34_P	aggaattctacgctgagtATGGGCGCGGCGTCAATGACGCTGACGGTACAGGCCAGAAATTTACCGTCTGGCATAGTGCAACAGCAAAGCAATTTGCTGAGGGCTATAGAGtgatagcaagcttgcc	6	9	4	6	175	253
680	BG505_gp41_35_G	aggaattctacgctgagtGGCGCGGCGTCAATGACGCTGACGGTACAGGCCAGAAATTTATTAGGTGGCATAGTGCAACAGCAAAGCAATTTGCTGAGGGCTATAGAGGCTtgatagcaagcttgcc	1	2	4	3	51	115
681	BG505_gp41_35_E	aggaattctacgctgagtGGCGCGGCGTCAATGACGCTGACGGTACAGGCCAGAAATTTATTAGAAGGCATAGTGCAACAGCAAAGCAATTTGCTGAGGGCTATAGAGGCTtgatagcaagcttgcc	1	0	0	0	12	22
682	BG505_gp41_35_D	aggaattctacgctgagtGGCGCGGCGTCAATGACGCTGACGGTACAGGCCAGAAATTTATTAGACGGCATAGTGCAACAGCAAAGCAATTTGCTGAGGGCTATAGAGGCTtgatagcaagcttgcc	11	9	3	5	173	242
683	BG505_gp41_35_V	aggaattctacgctgagtGGCGCGGCGTCAATGACGCTGACGGTACAGGCCAGAAATTTATTAGTTGGCATAGTGCAACAGCAAAGCAATTTGCTGAGGGCTATAGAGGCTtgatagcaagcttgcc	0	0	5	2	69	93
684	BG505_gp41_35_A	aggaattctacgctgagtGGCGCGGCGTCAATGACGCTGACGGTACAGGCCAGAAATTTATTAGCTGGCATAGTGCAACAGCAAAGCAATTTGCTGAGGGCTATAGAGGCTtgatagcaagcttgcc	5	7	9	2	110	152
685	BG505_gp41_35_R	aggaattctacgctgagtGGCGCGGCGTCAATGACGCTGACGGTACAGGCCAGAAATTTATTACGTGGCATAGTGCAACAGCAAAGCAATTTGCTGAGGGCTATAGAGGCTtgatagcaagcttgcc	2	4	3	3	50	66
686	BG505_gp41_35_S	aggaattctacgctgagtGGCGCGGCGTCAATGACGCTGACGGTACAGGCCAGAAATTTATTATCTGGCATAGTGCAACAGCAAAGCAATTTGCTGAGGGCTATAGAGGCTtgatagcaagcttgcc	1	3	2	1	56	79
687	BG505_gp41_35_K	aggaattctacgctgagtGGCGCGGCGTCAATGACGCTGACGGTACAGGCCAGAAATTTATTAAAAGGCATAGTGCAACAGCAAAGCAATTTGCTGAGGGCTATAGAGGCTtgatagcaagcttgcc	6	1	0	1	57	76
688	BG505_gp41_35_N	aggaattctacgctgagtGGCGCGGCGTCAATGACGCTGACGGTACAGGCCAGAAATTTATTAAACGGCATAGTGCAACAGCAAAGCAATTTGCTGAGGGCTATAGAGGCTtgatagcaagcttgcc	2	5	1	0	29	65
689	BG505_gp41_35_M	aggaattctacgctgagtGGCGCGGCGTCAATGACGCTGACGGTACAGGCCAGAAATTTATTAATGGGCATAGTGCAACAGCAAAGCAATTTGCTGAGGGCTATAGAGGCTtgatagcaagcttgcc	2	2	3	3	58	97
690	BG505_gp41_35_I	aggaattctacgctgagtGGCGCGGCGTCAATGACGCTGACGGTACAGGCCAGAAATTTATTAATCGGCATAGTGCAACAGCAAAGCAATTTGCTGAGGGCTATAGAGGCTtgatagcaagcttgcc	5	3	0	5	62	135
691	BG505_gp41_35_T	aggaattctacgctgagtGGCGCGGCGTCAATGACGCTGACGGTACAGGCCAGAAATTTATTAACCGGCATAGTGCAACAGCAAAGCAATTTGCTGAGGGCTATAGAGGCTtgatagcaagcttgcc	5	7	9	7	163	210
692	BG505_gp41_35_W	aggaattctacgctgagtGGCGCGGCGTCAATGACGCTGACGGTACAGGCCAGAAATTTATTATGGGGCATAGTGCAACAGCAAAGCAATTTGCTGAGGGCTATAGAGGCTtgatagcaagcttgcc	4	3	0	3	30	58
693	BG505_gp41_35_C	aggaattctacgctgagtGGCGCGGCGTCAATGACGCTGACGGTACAGGCCAGAAATTTATTATGCGGCATAGTGCAACAGCAAAGCAATTTGCTGAGGGCTATAGAGGCTtgatagcaagcttgcc	6	5	7	6	133	196
694	BG505_gp41_35_Y	aggaattctacgctgagtGGCGCGGCGTCAATGACGCTGACGGTACAGGCCAGAAATTTATTATACGGCATAGTGCAACAGCAAAGCAATTTGCTGAGGGCTATAGAGGCTtgatagcaagcttgcc	1	3	4	1	63	101
695	BG505_gp41_35_L	aggaattctacgctgagtGGCGCGGCGTCAATGACGCTGACGGTACAGGCCAGAAATTTATTACTGGGCATAGTGCAACAGCAAAGCAATTTGCTGAGGGCTATAGAGGCTtgatagcaagcttgcc	1	0	2	3	86	145
696	BG505_gp41_35_F	aggaattctacgctgagtGGCGCGGCGTCAATGACGCTGACGGTACAGGCCAGAAATTTATTATTCGGCATAGTGCAACAGCAAAGCAATTTGCTGAGGGCTATAGAGGCTtgatagcaagcttgcc	5	5	6	9	123	218
697	BG505_gp41_35_Q	aggaattctacgctgagtGGCGCGGCGTCAATGACGCTGACGGTACAGGCCAGAAATTTATTACAGGGCATAGTGCAACAGCAAAGCAATTTGCTGAGGGCTATAGAGGCTtgatagcaagcttgcc	1	4	6	5	110	182
698	BG505_gp41_35_H	aggaattctacgctgagtGGCGCGGCGTCAATGACGCTGACGGTACAGGCCAGAAATTTATTACACGGCATAGTGCAACAGCAAAGCAATTTGCTGAGGGCTATAGAGGCTtgatagcaagcttgcc	6	4	3	5	94	156
699	BG505_gp41_35_P	aggaattctacgctgagtGGCGCGGCGTCAATGACGCTGACGGTACAGGCCAGAAATTTATTACCGGGCATAGTGCAACAGCAAAGCAATTTGCTGAGGGCTATAGAGGCTtgatagcaagcttgcc	0	0	4	5	130	187
700	BG505_gp41_36_G	aggaattctacgctgagtGCGGCGTCAATGACGCTGACGGTACAGGCCAGAAATTTATTATCTGGTATAGTGCAACAGCAAAGCAATTTGCTGAGGGCTATAGAGGCTCAAtgatagcaagcttgcc	4	10	6	11	173	244
701	BG505_gp41_36_E	aggaattctacgctgagtGCGGCGTCAATGACGCTGACGGTACAGGCCAGAAATTTATTATCTGAAATAGTGCAACAGCAAAGCAATTTGCTGAGGGCTATAGAGGCTCAAtgatagcaagcttgcc	6	11	3	13	255	373
702	BG505_gp41_36_D	aggaattctacgctgagtGCGGCGTCAATGACGCTGACGGTACAGGCCAGAAATTTATTATCTGACATAGTGCAACAGCAAAGCAATTTGCTGAGGGCTATAGAGGCTCAAtgatagcaagcttgcc	6	7	11	16	330	494
703	BG505_gp41_36_V	aggaattctacgctgagtGCGGCGTCAATGACGCTGACGGTACAGGCCAGAAATTTATTATCTGTTATAGTGCAACAGCAAAGCAATTTGCTGAGGGCTATAGAGGCTCAAtgatagcaagcttgcc	1	0	3	2	17	32
704	BG505_gp41_36_A	aggaattctacgctgagtGCGGCGTCAATGACGCTGACGGTACAGGCCAGAAATTTATTATCTGCTATAGTGCAACAGCAAAGCAATTTGCTGAGGGCTATAGAGGCTCAAtgatagcaagcttgcc	8	7	15	10	325	563
705	BG505_gp41_36_R	aggaattctacgctgagtGCGGCGTCAATGACGCTGACGGTACAGGCCAGAAATTTATTATCTCGTATAGTGCAACAGCAAAGCAATTTGCTGAGGGCTATAGAGGCTCAAtgatagcaagcttgcc	7	10	3	9	274	451
706	BG505_gp41_36_S	aggaattctacgctgagtGCGGCGTCAATGACGCTGACGGTACAGGCCAGAAATTTATTATCTTCTATAGTGCAACAGCAAAGCAATTTGCTGAGGGCTATAGAGGCTCAAtgatagcaagcttgcc	4	12	4	10	194	289
707	BG505_gp41_36_K	aggaattctacgctgagtGCGGCGTCAATGACGCTGACGGTACAGGCCAGAAATTTATTATCTAAAATAGTGCAACAGCAAAGCAATTTGCTGAGGGCTATAGAGGCTCAAtgatagcaagcttgcc	4	3	3	6	159	234
708	BG505_gp41_36_N	aggaattctacgctgagtGCGGCGTCAATGACGCTGACGGTACAGGCCAGAAATTTATTATCTAACATAGTGCAACAGCAAAGCAATTTGCTGAGGGCTATAGAGGCTCAAtgatagcaagcttgcc	3	6	18	5	266	400
709	BG505_gp41_36_M	aggaattctacgctgagtGCGGCGTCAATGACGCTGACGGTACAGGCCAGAAATTTATTATCTATGATAGTGCAACAGCAAAGCAATTTGCTGAGGGCTATAGAGGCTCAAtgatagcaagcttgcc	3	6	3	6	173	268
710	BG505_gp41_36_I	aggaattctacgctgagtGCGGCGTCAATGACGCTGACGGTACAGGCCAGAAATTTATTATCTATCATAGTGCAACAGCAAAGCAATTTGCTGAGGGCTATAGAGGCTCAAtgatagcaagcttgcc	3	6	9	12	184	258
711	BG505_gp41_36_T	aggaattctacgctgagtGCGGCGTCAATGACGCTGACGGTACAGGCCAGAAATTTATTATCTACCATAGTGCAACAGCAAAGCAATTTGCTGAGGGCTATAGAGGCTCAAtgatagcaagcttgcc	8	18	11	12	483	703
712	BG505_gp41_36_W	aggaattctacgctgagtGCGGCGTCAATGACGCTGACGGTACAGGCCAGAAATTTATTATCTTGGATAGTGCAACAGCAAAGCAATTTGCTGAGGGCTATAGAGGCTCAAtgatagcaagcttgcc	3	1	9	10	181	280
713	BG505_gp41_36_C	aggaattctacgctgagtGCGGCGTCAATGACGCTGACGGTACAGGCCAGAAATTTATTATCTTGCATAGTGCAACAGCAAAGCAATTTGCTGAGGGCTATAGAGGCTCAAtgatagcaagcttgcc	2	11	7	11	188	213
714	BG505_gp41_36_Y	aggaattctacgctgagtGCGGCGTCAATGACGCTGACGGTACAGGCCAGAAATTTATTATCTTACATAGTGCAACAGCAAAGCAATTTGCTGAGGGCTATAGAGGCTCAAtgatagcaagcttgcc	5	7	8	5	260	413
715	BG505_gp41_36_L	aggaattctacgctgagtGCGGCGTCAATGACGCTGACGGTACAGGCCAGAAATTTATTATCTCTGATAGTGCAACAGCAAAGCAATTTGCTGAGGGCTATAGAGGCTCAAtgatagcaagcttgcc	11	5	8	13	285	403
716	BG505_gp41_36_F	aggaattctacgctgagtGCGGCGTCAATGACGCTGACGGTACAGGCCAGAAATTTATTATCTTTCATAGTGCAACAGCAAAGCAATTTGCTGAGGGCTATAGAGGCTCAAtgatagcaagcttgcc	3	4	9	8	202	294
717	BG505_gp41_36_Q	aggaattctacgctgagtGCGGCGTCAATGACGCTGACGGTACAGGCCAGAAATTTATTATCTCAGATAGTGCAACAGCAAAGCAATTTGCTGAGGGCTATAGAGGCTCAAtgatagcaagcttgcc	8	7	2	6	199	272
718	BG505_gp41_36_H	aggaattctacgctgagtGCGGCGTCAATGACGCTGACGGTACAGGCCAGAAATTTATTATCTCACATAGTGCAACAGCAAAGCAATTTGCTGAGGGCTATAGAGGCTCAAtgatagcaagcttgcc	7	8	11	18	285	411
719	BG505_gp41_36_P	aggaattctacgctgagtGCGGCGTCAATGACGCTGACGGTACAGGCCAGAAATTTATTATCTCCGATAGTGCAACAGCAAAGCAATTTGCTGAGGGCTATAGAGGCTCAAtgatagcaagcttgcc	31	20	44	49	748	1172
720	BG505_gp41_37_G	aggaattctacgctgagtGCGTCAATGACGCTGACGGTACAGGCCAGAAATTTATTATCTGGCGGTGTGCAACAGCAAAGCAATTTGCTGAGGGCTATAGAGGCTCAACAAtgatagcaagcttgcc	24	16	18	21	525	835
721	BG505_gp41_37_E	aggaattctacgctgagtGCGTCAATGACGCTGACGGTACAGGCCAGAAATTTATTATCTGGCGAAGTGCAACAGCAAAGCAATTTGCTGAGGGCTATAGAGGCTCAACAAtgatagcaagcttgcc	11	14	15	13	334	535
722	BG505_gp41_37_D	aggaattctacgctgagtGCGTCAATGACGCTGACGGTACAGGCCAGAAATTTATTATCTGGCGACGTGCAACAGCAAAGCAATTTGCTGAGGGCTATAGAGGCTCAACAAtgatagcaagcttgcc	7	11	16	25	326	417
723	BG505_gp41_37_V	aggaattctacgctgagtGCGTCAATGACGCTGACGGTACAGGCCAGAAATTTATTATCTGGCGTTGTGCAACAGCAAAGCAATTTGCTGAGGGCTATAGAGGCTCAACAAtgatagcaagcttgcc	4	9	13	5	182	274
724	BG505_gp41_37_A	aggaattctacgctgagtGCGTCAATGACGCTGACGGTACAGGCCAGAAATTTATTATCTGGCGCTGTGCAACAGCAAAGCAATTTGCTGAGGGCTATAGAGGCTCAACAAtgatagcaagcttgcc	8	10	12	18	324	483
725	BG505_gp41_37_R	aggaattctacgctgagtGCGTCAATGACGCTGACGGTACAGGCCAGAAATTTATTATCTGGCCGTGTGCAACAGCAAAGCAATTTGCTGAGGGCTATAGAGGCTCAACAAtgatagcaagcttgcc	7	7	9	12	257	374
726	BG505_gp41_37_S	aggaattctacgctgagtGCGTCAATGACGCTGACGGTACAGGCCAGAAATTTATTATCTGGCTCTGTGCAACAGCAAAGCAATTTGCTGAGGGCTATAGAGGCTCAACAAtgatagcaagcttgcc	11	8	8	10	406	544
727	BG505_gp41_37_K	aggaattctacgctgagtGCGTCAATGACGCTGACGGTACAGGCCAGAAATTTATTATCTGGCAAAGTGCAACAGCAAAGCAATTTGCTGAGGGCTATAGAGGCTCAACAAtgatagcaagcttgcc	13	19	16	18	383	581
728	BG505_gp41_37_N	aggaattctacgctgagtGCGTCAATGACGCTGACGGTACAGGCCAGAAATTTATTATCTGGCAACGTGCAACAGCAAAGCAATTTGCTGAGGGCTATAGAGGCTCAACAAtgatagcaagcttgcc	5	3	6	6	262	418
729	BG505_gp41_37_M	aggaattctacgctgagtGCGTCAATGACGCTGACGGTACAGGCCAGAAATTTATTATCTGGCATGGTGCAACAGCAAAGCAATTTGCTGAGGGCTATAGAGGCTCAACAAtgatagcaagcttgcc	7	6	6	16	223	283
730	BG505_gp41_37_I	aggaattctacgctgagtGCGTCAATGACGCTGACGGTACAGGCCAGAAATTTATTATCTGGCATCGTGCAACAGCAAAGCAATTTGCTGAGGGCTATAGAGGCTCAACAAtgatagcaagcttgcc	3	5	6	5	181	305
731	BG505_gp41_37_T	aggaattctacgctgagtGCGTCAATGACGCTGACGGTACAGGCCAGAAATTTATTATCTGGCACCGTGCAACAGCAAAGCAATTTGCTGAGGGCTATAGAGGCTCAACAAtgatagcaagcttgcc	2	5	7	9	206	294
732	BG505_gp41_37_W	aggaattctacgctgagtGCGTCAATGACGCTGACGGTACAGGCCAGAAATTTATTATCTGGCTGGGTGCAACAGCAAAGCAATTTGCTGAGGGCTATAGAGGCTCAACAAtgatagcaagcttgcc	3	5	4	8	138	189
733	BG505_gp41_37_C	aggaattctacgctgagtGCGTCAATGACGCTGACGGTACAGGCCAGAAATTTATTATCTGGCTGCGTGCAACAGCAAAGCAATTTGCTGAGGGCTATAGAGGCTCAACAAtgatagcaagcttgcc	13	15	16	19	341	483
734	BG505_gp41_37_Y	aggaattctacgctgagtGCGTCAATGACGCTGACGGTACAGGCCAGAAATTTATTATCTGGCTACGTGCAACAGCAAAGCAATTTGCTGAGGGCTATAGAGGCTCAACAAtgatagcaagcttgcc	5	8	11	15	281	393
735	BG505_gp41_37_L	aggaattctacgctgagtGCGTCAATGACGCTGACGGTACAGGCCAGAAATTTATTATCTGGCCTGGTGCAACAGCAAAGCAATTTGCTGAGGGCTATAGAGGCTCAACAAtgatagcaagcttgcc	1	4	1	2	158	261
736	BG505_gp41_37_F	aggaattctacgctgagtGCGTCAATGACGCTGACGGTACAGGCCAGAAATTTATTATCTGGCTTCGTGCAACAGCAAAGCAATTTGCTGAGGGCTATAGAGGCTCAACAAtgatagcaagcttgcc	12	13	13	9	301	511
737	BG505_gp41_37_Q	aggaattctacgctgagtGCGTCAATGACGCTGACGGTACAGGCCAGAAATTTATTATCTGGCCAGGTGCAACAGCAAAGCAATTTGCTGAGGGCTATAGAGGCTCAACAAtgatagcaagcttgcc	9	7	10	8	171	238
738	BG505_gp41_37_H	aggaattctacgctgagtGCGTCAATGACGCTGACGGTACAGGCCAGAAATTTATTATCTGGCCACGTGCAACAGCAAAGCAATTTGCTGAGGGCTATAGAGGCTCAACAAtgatagcaagcttgcc	7	10	6	4	227	403
739	BG505_gp41_37_P	aggaattctacgctgagtGCGTCAATGACGCTGACGGTACAGGCCAGAAATTTATTATCTGGCCCGGTGCAACAGCAAAGCAATTTGCTGAGGGCTATAGAGGCTCAACAAtgatagcaagcttgcc	4	6	8	7	237	373
740	BG505_gp41_38_G	aggaattctacgctgagtTCAATGACGCTGACGGTACAGGCCAGAAATTTATTATCTGGCATAGGTCAACAGCAAAGCAATTTGCTGAGGGCTATAGAGGCTCAACAACATtgatagcaagcttgcc	3	8	18	11	297	432
741	BG505_gp41_38_E	aggaattctacgctgagtTCAATGACGCTGACGGTACAGGCCAGAAATTTATTATCTGGCATAGAACAACAGCAAAGCAATTTGCTGAGGGCTATAGAGGCTCAACAACATtgatagcaagcttgcc	2	2	2	0	74	105
742	BG505_gp41_38_D	aggaattctacgctgagtTCAATGACGCTGACGGTACAGGCCAGAAATTTATTATCTGGCATAGACCAACAGCAAAGCAATTTGCTGAGGGCTATAGAGGCTCAACAACATtgatagcaagcttgcc	0	0	2	3	172	227
743	BG505_gp41_38_V	aggaattctacgctgagtTCAATGACGCTGACGGTACAGGCCAGAAATTTATTATCTGGCATAGTTCAACAGCAAAGCAATTTGCTGAGGGCTATAGAGGCTCAACAACATtgatagcaagcttgcc	1	1	2	2	99	131
744	BG505_gp41_38_A	aggaattctacgctgagtTCAATGACGCTGACGGTACAGGCCAGAAATTTATTATCTGGCATAGCTCAACAGCAAAGCAATTTGCTGAGGGCTATAGAGGCTCAACAACATtgatagcaagcttgcc	2	3	8	2	200	303
745	BG505_gp41_38_R	aggaattctacgctgagtTCAATGACGCTGACGGTACAGGCCAGAAATTTATTATCTGGCATACGTCAACAGCAAAGCAATTTGCTGAGGGCTATAGAGGCTCAACAACATtgatagcaagcttgcc	3	4	8	10	273	393
746	BG505_gp41_38_S	aggaattctacgctgagtTCAATGACGCTGACGGTACAGGCCAGAAATTTATTATCTGGCATATCTCAACAGCAAAGCAATTTGCTGAGGGCTATAGAGGCTCAACAACATtgatagcaagcttgcc	6	1	5	11	165	257
747	BG505_gp41_38_K	aggaattctacgctgagtTCAATGACGCTGACGGTACAGGCCAGAAATTTATTATCTGGCATAAAACAACAGCAAAGCAATTTGCTGAGGGCTATAGAGGCTCAACAACATtgatagcaagcttgcc	2	2	2	2	104	152
748	BG505_gp41_38_N	aggaattctacgctgagtTCAATGACGCTGACGGTACAGGCCAGAAATTTATTATCTGGCATAAACCAACAGCAAAGCAATTTGCTGAGGGCTATAGAGGCTCAACAACATtgatagcaagcttgcc	4	2	6	9	296	434
749	BG505_gp41_38_M	aggaattctacgctgagtTCAATGACGCTGACGGTACAGGCCAGAAATTTATTATCTGGCATAATGCAACAGCAAAGCAATTTGCTGAGGGCTATAGAGGCTCAACAACATtgatagcaagcttgcc	3	8	8	12	168	258
750	BG505_gp41_38_I	aggaattctacgctgagtTCAATGACGCTGACGGTACAGGCCAGAAATTTATTATCTGGCATAATCCAACAGCAAAGCAATTTGCTGAGGGCTATAGAGGCTCAACAACATtgatagcaagcttgcc	2	6	11	12	357	537
751	BG505_gp41_38_T	aggaattctacgctgagtTCAATGACGCTGACGGTACAGGCCAGAAATTTATTATCTGGCATAACCCAACAGCAAAGCAATTTGCTGAGGGCTATAGAGGCTCAACAACATtgatagcaagcttgcc	5	1	3	7	146	234
752	BG505_gp41_38_W	aggaattctacgctgagtTCAATGACGCTGACGGTACAGGCCAGAAATTTATTATCTGGCATATGGCAACAGCAAAGCAATTTGCTGAGGGCTATAGAGGCTCAACAACATtgatagcaagcttgcc	3	6	5	5	213	318
753	BG505_gp41_38_C	aggaattctacgctgagtTCAATGACGCTGACGGTACAGGCCAGAAATTTATTATCTGGCATATGCCAACAGCAAAGCAATTTGCTGAGGGCTATAGAGGCTCAACAACATtgatagcaagcttgcc	5	9	5	3	161	268
754	BG505_gp41_38_Y	aggaattctacgctgagtTCAATGACGCTGACGGTACAGGCCAGAAATTTATTATCTGGCATATACCAACAGCAAAGCAATTTGCTGAGGGCTATAGAGGCTCAACAACATtgatagcaagcttgcc	6	3	5	3	140	218
755	BG505_gp41_38_L	aggaattctacgctgagtTCAATGACGCTGACGGTACAGGCCAGAAATTTATTATCTGGCATACTGCAACAGCAAAGCAATTTGCTGAGGGCTATAGAGGCTCAACAACATtgatagcaagcttgcc	2	9	8	12	321	476
756	BG505_gp41_38_F	aggaattctacgctgagtTCAATGACGCTGACGGTACAGGCCAGAAATTTATTATCTGGCATATTCCAACAGCAAAGCAATTTGCTGAGGGCTATAGAGGCTCAACAACATtgatagcaagcttgcc	5	9	8	7	230	339
757	BG505_gp41_38_Q	aggaattctacgctgagtTCAATGACGCTGACGGTACAGGCCAGAAATTTATTATCTGGCATACAGCAACAGCAAAGCAATTTGCTGAGGGCTATAGAGGCTCAACAACATtgatagcaagcttgcc	7	10	13	10	339	567
758	BG505_gp41_38_H	aggaattctacgctgagtTCAATGACGCTGACGGTACAGGCCAGAAATTTATTATCTGGCATACACCAACAGCAAAGCAATTTGCTGAGGGCTATAGAGGCTCAACAACATtgatagcaagcttgcc	2	3	1	5	81	132
759	BG505_gp41_38_P	aggaattctacgctgagtTCAATGACGCTGACGGTACAGGCCAGAAATTTATTATCTGGCATACCGCAACAGCAAAGCAATTTGCTGAGGGCTATAGAGGCTCAACAACATtgatagcaagcttgcc	2	4	3	4	126	212
760	BG505_gp41_39_G	aggaattctacgctgagtATGACGCTGACGGTACAGGCCAGAAATTTATTATCTGGCATAGTGGGTCAGCAAAGCAATTTGCTGAGGGCTATAGAGGCTCAACAACATCTGtgatagcaagcttgcc	9	6	7	4	215	337
761	BG505_gp41_39_E	aggaattctacgctgagtATGACGCTGACGGTACAGGCCAGAAATTTATTATCTGGCATAGTGGAACAGCAAAGCAATTTGCTGAGGGCTATAGAGGCTCAACAACATCTGtgatagcaagcttgcc	11	9	5	10	228	426
762	BG505_gp41_39_D	aggaattctacgctgagtATGACGCTGACGGTACAGGCCAGAAATTTATTATCTGGCATAGTGGACCAGCAAAGCAATTTGCTGAGGGCTATAGAGGCTCAACAACATCTGtgatagcaagcttgcc	5	8	8	12	198	345
763	BG505_gp41_39_V	aggaattctacgctgagtATGACGCTGACGGTACAGGCCAGAAATTTATTATCTGGCATAGTGGTTCAGCAAAGCAATTTGCTGAGGGCTATAGAGGCTCAACAACATCTGtgatagcaagcttgcc	1	2	2	3	88	109
764	BG505_gp41_39_A	aggaattctacgctgagtATGACGCTGACGGTACAGGCCAGAAATTTATTATCTGGCATAGTGGCTCAGCAAAGCAATTTGCTGAGGGCTATAGAGGCTCAACAACATCTGtgatagcaagcttgcc	5	5	8	3	192	327
765	BG505_gp41_39_R	aggaattctacgctgagtATGACGCTGACGGTACAGGCCAGAAATTTATTATCTGGCATAGTGCGTCAGCAAAGCAATTTGCTGAGGGCTATAGAGGCTCAACAACATCTGtgatagcaagcttgcc	12	15	10	12	402	539
766	BG505_gp41_39_S	aggaattctacgctgagtATGACGCTGACGGTACAGGCCAGAAATTTATTATCTGGCATAGTGTCTCAGCAAAGCAATTTGCTGAGGGCTATAGAGGCTCAACAACATCTGtgatagcaagcttgcc	5	9	15	8	383	522
767	BG505_gp41_39_K	aggaattctacgctgagtATGACGCTGACGGTACAGGCCAGAAATTTATTATCTGGCATAGTGAAACAGCAAAGCAATTTGCTGAGGGCTATAGAGGCTCAACAACATCTGtgatagcaagcttgcc	3	5	3	4	142	211
768	BG505_gp41_39_N	aggaattctacgctgagtATGACGCTGACGGTACAGGCCAGAAATTTATTATCTGGCATAGTGAACCAGCAAAGCAATTTGCTGAGGGCTATAGAGGCTCAACAACATCTGtgatagcaagcttgcc	3	4	4	4	187	293
769	BG505_gp41_39_M	aggaattctacgctgagtATGACGCTGACGGTACAGGCCAGAAATTTATTATCTGGCATAGTGATGCAGCAAAGCAATTTGCTGAGGGCTATAGAGGCTCAACAACATCTGtgatagcaagcttgcc	3	0	2	3	121	175
770	BG505_gp41_39_I	aggaattctacgctgagtATGACGCTGACGGTACAGGCCAGAAATTTATTATCTGGCATAGTGATCCAGCAAAGCAATTTGCTGAGGGCTATAGAGGCTCAACAACATCTGtgatagcaagcttgcc	3	3	3	3	107	159
771	BG505_gp41_39_T	aggaattctacgctgagtATGACGCTGACGGTACAGGCCAGAAATTTATTATCTGGCATAGTGACCCAGCAAAGCAATTTGCTGAGGGCTATAGAGGCTCAACAACATCTGtgatagcaagcttgcc	2	5	3	6	112	192
772	BG505_gp41_39_W	aggaattctacgctgagtATGACGCTGACGGTACAGGCCAGAAATTTATTATCTGGCATAGTGTGGCAGCAAAGCAATTTGCTGAGGGCTATAGAGGCTCAACAACATCTGtgatagcaagcttgcc	0	4	2	6	112	143
773	BG505_gp41_39_C	aggaattctacgctgagtATGACGCTGACGGTACAGGCCAGAAATTTATTATCTGGCATAGTGTGCCAGCAAAGCAATTTGCTGAGGGCTATAGAGGCTCAACAACATCTGtgatagcaagcttgcc	6	13	11	12	330	508
774	BG505_gp41_39_Y	aggaattctacgctgagtATGACGCTGACGGTACAGGCCAGAAATTTATTATCTGGCATAGTGTACCAGCAAAGCAATTTGCTGAGGGCTATAGAGGCTCAACAACATCTGtgatagcaagcttgcc	9	16	15	10	455	637
775	BG505_gp41_39_L	aggaattctacgctgagtATGACGCTGACGGTACAGGCCAGAAATTTATTATCTGGCATAGTGCTGCAGCAAAGCAATTTGCTGAGGGCTATAGAGGCTCAACAACATCTGtgatagcaagcttgcc	7	3	8	9	233	359
776	BG505_gp41_39_F	aggaattctacgctgagtATGACGCTGACGGTACAGGCCAGAAATTTATTATCTGGCATAGTGTTCCAGCAAAGCAATTTGCTGAGGGCTATAGAGGCTCAACAACATCTGtgatagcaagcttgcc	3	8	5	2	203	261
777	BG505_gp41_39_Q	aggaattctacgctgagtATGACGCTGACGGTACAGGCCAGAAATTTATTATCTGGCATAGTGCAGCAGCAAAGCAATTTGCTGAGGGCTATAGAGGCTCAACAACATCTGtgatagcaagcttgcc	3	3	0	2	24	28
778	BG505_gp41_39_H	aggaattctacgctgagtATGACGCTGACGGTACAGGCCAGAAATTTATTATCTGGCATAGTGCACCAGCAAAGCAATTTGCTGAGGGCTATAGAGGCTCAACAACATCTGtgatagcaagcttgcc	10	3	11	10	312	456
779	BG505_gp41_39_P	aggaattctacgctgagtATGACGCTGACGGTACAGGCCAGAAATTTATTATCTGGCATAGTGCCGCAGCAAAGCAATTTGCTGAGGGCTATAGAGGCTCAACAACATCTGtgatagcaagcttgcc	5	5	8	5	173	240
780	BG505_gp41_40_G	aggaattctacgctgagtACGCTGACGGTACAGGCCAGAAATTTATTATCTGGCATAGTGCAAGGTCAAAGCAATTTGCTGAGGGCTATAGAGGCTCAACAACATCTGTTGtgatagcaagcttgcc	1	0	0	4	44	50
781	BG505_gp41_40_E	aggaattctacgctgagtACGCTGACGGTACAGGCCAGAAATTTATTATCTGGCATAGTGCAAGAACAAAGCAATTTGCTGAGGGCTATAGAGGCTCAACAACATCTGTTGtgatagcaagcttgcc	0	2	1	2	47	76
782	BG505_gp41_40_D	aggaattctacgctgagtACGCTGACGGTACAGGCCAGAAATTTATTATCTGGCATAGTGCAAGACCAAAGCAATTTGCTGAGGGCTATAGAGGCTCAACAACATCTGTTGtgatagcaagcttgcc	0	1	1	0	31	54
783	BG505_gp41_40_V	aggaattctacgctgagtACGCTGACGGTACAGGCCAGAAATTTATTATCTGGCATAGTGCAAGTTCAAAGCAATTTGCTGAGGGCTATAGAGGCTCAACAACATCTGTTGtgatagcaagcttgcc	1	1	2	0	44	87
784	BG505_gp41_40_A	aggaattctacgctgagtACGCTGACGGTACAGGCCAGAAATTTATTATCTGGCATAGTGCAAGCTCAAAGCAATTTGCTGAGGGCTATAGAGGCTCAACAACATCTGTTGtgatagcaagcttgcc	1	2	0	2	36	52
785	BG505_gp41_40_R	aggaattctacgctgagtACGCTGACGGTACAGGCCAGAAATTTATTATCTGGCATAGTGCAACGTCAAAGCAATTTGCTGAGGGCTATAGAGGCTCAACAACATCTGTTGtgatagcaagcttgcc	1	0	0	0	34	35
786	BG505_gp41_40_S	aggaattctacgctgagtACGCTGACGGTACAGGCCAGAAATTTATTATCTGGCATAGTGCAATCTCAAAGCAATTTGCTGAGGGCTATAGAGGCTCAACAACATCTGTTGtgatagcaagcttgcc	3	1	3	3	101	154
787	BG505_gp41_40_K	aggaattctacgctgagtACGCTGACGGTACAGGCCAGAAATTTATTATCTGGCATAGTGCAAAAACAAAGCAATTTGCTGAGGGCTATAGAGGCTCAACAACATCTGTTGtgatagcaagcttgcc	0	3	0	6	36	64
788	BG505_gp41_40_N	aggaattctacgctgagtACGCTGACGGTACAGGCCAGAAATTTATTATCTGGCATAGTGCAAAACCAAAGCAATTTGCTGAGGGCTATAGAGGCTCAACAACATCTGTTGtgatagcaagcttgcc	0	1	0	2	23	28
789	BG505_gp41_40_M	aggaattctacgctgagtACGCTGACGGTACAGGCCAGAAATTTATTATCTGGCATAGTGCAAATGCAAAGCAATTTGCTGAGGGCTATAGAGGCTCAACAACATCTGTTGtgatagcaagcttgcc	1	1	0	0	38	69
790	BG505_gp41_40_I	aggaattctacgctgagtACGCTGACGGTACAGGCCAGAAATTTATTATCTGGCATAGTGCAAATCCAAAGCAATTTGCTGAGGGCTATAGAGGCTCAACAACATCTGTTGtgatagcaagcttgcc	0	0	0	0	8	12
791	BG505_gp41_40_T	aggaattctacgctgagtACGCTGACGGTACAGGCCAGAAATTTATTATCTGGCATAGTGCAAACCCAAAGCAATTTGCTGAGGGCTATAGAGGCTCAACAACATCTGTTGtgatagcaagcttgcc	0	0	0	0	14	32
792	BG505_gp41_40_W	aggaattctacgctgagtACGCTGACGGTACAGGCCAGAAATTTATTATCTGGCATAGTGCAATGGCAAAGCAATTTGCTGAGGGCTATAGAGGCTCAACAACATCTGTTGtgatagcaagcttgcc	1	0	0	0	29	56
793	BG505_gp41_40_C	aggaattctacgctgagtACGCTGACGGTACAGGCCAGAAATTTATTATCTGGCATAGTGCAATGCCAAAGCAATTTGCTGAGGGCTATAGAGGCTCAACAACATCTGTTGtgatagcaagcttgcc	2	0	2	1	80	140
794	BG505_gp41_40_Y	aggaattctacgctgagtACGCTGACGGTACAGGCCAGAAATTTATTATCTGGCATAGTGCAATACCAAAGCAATTTGCTGAGGGCTATAGAGGCTCAACAACATCTGTTGtgatagcaagcttgcc	1	0	0	0	27	37
795	BG505_gp41_40_L	aggaattctacgctgagtACGCTGACGGTACAGGCCAGAAATTTATTATCTGGCATAGTGCAACTGCAAAGCAATTTGCTGAGGGCTATAGAGGCTCAACAACATCTGTTGtgatagcaagcttgcc	0	1	1	0	23	25
796	BG505_gp41_40_F	aggaattctacgctgagtACGCTGACGGTACAGGCCAGAAATTTATTATCTGGCATAGTGCAATTCCAAAGCAATTTGCTGAGGGCTATAGAGGCTCAACAACATCTGTTGtgatagcaagcttgcc	1	0	0	0	12	27
797	BG505_gp41_40_Q	aggaattctacgctgagtACGCTGACGGTACAGGCCAGAAATTTATTATCTGGCATAGTGCAACAGCAAAGCAATTTGCTGAGGGCTATAGAGGCTCAACAACATCTGTTGtgatagcaagcttgcc	0	1	1	3	35	60
798	BG505_gp41_40_H	aggaattctacgctgagtACGCTGACGGTACAGGCCAGAAATTTATTATCTGGCATAGTGCAACACCAAAGCAATTTGCTGAGGGCTATAGAGGCTCAACAACATCTGTTGtgatagcaagcttgcc	0	2	0	0	24	31
799	BG505_gp41_40_P	aggaattctacgctgagtACGCTGACGGTACAGGCCAGAAATTTATTATCTGGCATAGTGCAACCGCAAAGCAATTTGCTGAGGGCTATAGAGGCTCAACAACATCTGTTGtgatagcaagcttgcc	1	2	0	3	77	113
800	BG505_gp41_41_G	aggaattctacgctgagtCTGACGGTACAGGCCAGAAATTTATTATCTGGCATAGTGCAACAGGGTAGCAATTTGCTGAGGGCTATAGAGGCTCAACAACATCTGTTGAAAtgatagcaagcttgcc	2	2	5	1	106	134
801	BG505_gp41_41_E	aggaattctacgctgagtCTGACGGTACAGGCCAGAAATTTATTATCTGGCATAGTGCAACAGGAAAGCAATTTGCTGAGGGCTATAGAGGCTCAACAACATCTGTTGAAAtgatagcaagcttgcc	1	0	1	0	33	36
802	BG505_gp41_41_D	aggaattctacgctgagtCTGACGGTACAGGCCAGAAATTTATTATCTGGCATAGTGCAACAGGACAGCAATTTGCTGAGGGCTATAGAGGCTCAACAACATCTGTTGAAAtgatagcaagcttgcc	0	1	2	2	49	57
803	BG505_gp41_41_V	aggaattctacgctgagtCTGACGGTACAGGCCAGAAATTTATTATCTGGCATAGTGCAACAGGTTAGCAATTTGCTGAGGGCTATAGAGGCTCAACAACATCTGTTGAAAtgatagcaagcttgcc	3	1	0	1	44	45
804	BG505_gp41_41_A	aggaattctacgctgagtCTGACGGTACAGGCCAGAAATTTATTATCTGGCATAGTGCAACAGGCTAGCAATTTGCTGAGGGCTATAGAGGCTCAACAACATCTGTTGAAAtgatagcaagcttgcc	0	0	0	0	16	18
805	BG505_gp41_41_R	aggaattctacgctgagtCTGACGGTACAGGCCAGAAATTTATTATCTGGCATAGTGCAACAGCGTAGCAATTTGCTGAGGGCTATAGAGGCTCAACAACATCTGTTGAAAtgatagcaagcttgcc	2	0	0	1	37	51
806	BG505_gp41_41_S	aggaattctacgctgagtCTGACGGTACAGGCCAGAAATTTATTATCTGGCATAGTGCAACAGTCTAGCAATTTGCTGAGGGCTATAGAGGCTCAACAACATCTGTTGAAAtgatagcaagcttgcc	0	1	3	0	58	72
807	BG505_gp41_41_K	aggaattctacgctgagtCTGACGGTACAGGCCAGAAATTTATTATCTGGCATAGTGCAACAGAAAAGCAATTTGCTGAGGGCTATAGAGGCTCAACAACATCTGTTGAAAtgatagcaagcttgcc	1	1	1	0	54	85
808	BG505_gp41_41_N	aggaattctacgctgagtCTGACGGTACAGGCCAGAAATTTATTATCTGGCATAGTGCAACAGAACAGCAATTTGCTGAGGGCTATAGAGGCTCAACAACATCTGTTGAAAtgatagcaagcttgcc	1	0	1	1	52	48
809	BG505_gp41_41_M	aggaattctacgctgagtCTGACGGTACAGGCCAGAAATTTATTATCTGGCATAGTGCAACAGATGAGCAATTTGCTGAGGGCTATAGAGGCTCAACAACATCTGTTGAAAtgatagcaagcttgcc	1	1	0	1	16	24
810	BG505_gp41_41_I	aggaattctacgctgagtCTGACGGTACAGGCCAGAAATTTATTATCTGGCATAGTGCAACAGATCAGCAATTTGCTGAGGGCTATAGAGGCTCAACAACATCTGTTGAAAtgatagcaagcttgcc	1	0	4	0	25	49
811	BG505_gp41_41_T	aggaattctacgctgagtCTGACGGTACAGGCCAGAAATTTATTATCTGGCATAGTGCAACAGACCAGCAATTTGCTGAGGGCTATAGAGGCTCAACAACATCTGTTGAAAtgatagcaagcttgcc	5	5	2	2	150	178
812	BG505_gp41_41_W	aggaattctacgctgagtCTGACGGTACAGGCCAGAAATTTATTATCTGGCATAGTGCAACAGTGGAGCAATTTGCTGAGGGCTATAGAGGCTCAACAACATCTGTTGAAAtgatagcaagcttgcc	2	1	4	8	161	227
813	BG505_gp41_41_C	aggaattctacgctgagtCTGACGGTACAGGCCAGAAATTTATTATCTGGCATAGTGCAACAGTGCAGCAATTTGCTGAGGGCTATAGAGGCTCAACAACATCTGTTGAAAtgatagcaagcttgcc	0	0	1	0	32	34
814	BG505_gp41_41_Y	aggaattctacgctgagtCTGACGGTACAGGCCAGAAATTTATTATCTGGCATAGTGCAACAGTACAGCAATTTGCTGAGGGCTATAGAGGCTCAACAACATCTGTTGAAAtgatagcaagcttgcc	0	0	0	0	29	55
815	BG505_gp41_41_L	aggaattctacgctgagtCTGACGGTACAGGCCAGAAATTTATTATCTGGCATAGTGCAACAGCTGAGCAATTTGCTGAGGGCTATAGAGGCTCAACAACATCTGTTGAAAtgatagcaagcttgcc	0	2	2	0	42	67
816	BG505_gp41_41_F	aggaattctacgctgagtCTGACGGTACAGGCCAGAAATTTATTATCTGGCATAGTGCAACAGTTCAGCAATTTGCTGAGGGCTATAGAGGCTCAACAACATCTGTTGAAAtgatagcaagcttgcc	1	0	0	0	21	31
817	BG505_gp41_41_Q	aggaattctacgctgagtCTGACGGTACAGGCCAGAAATTTATTATCTGGCATAGTGCAACAGCAGAGCAATTTGCTGAGGGCTATAGAGGCTCAACAACATCTGTTGAAAtgatagcaagcttgcc	0	1	1	0	43	51
818	BG505_gp41_41_H	aggaattctacgctgagtCTGACGGTACAGGCCAGAAATTTATTATCTGGCATAGTGCAACAGCACAGCAATTTGCTGAGGGCTATAGAGGCTCAACAACATCTGTTGAAAtgatagcaagcttgcc	0	0	5	3	63	77
819	BG505_gp41_41_P	aggaattctacgctgagtCTGACGGTACAGGCCAGAAATTTATTATCTGGCATAGTGCAACAGCCGAGCAATTTGCTGAGGGCTATAGAGGCTCAACAACATCTGTTGAAAtgatagcaagcttgcc	1	4	2	1	35	71
820	BG505_gp41_42_G	aggaattctacgctgagtACGGTACAGGCCAGAAATTTATTATCTGGCATAGTGCAACAGCAAGGTAATTTGCTGAGGGCTATAGAGGCTCAACAACATCTGTTGAAACTCtgatagcaagcttgcc	1	2	2	5	161	225
821	BG505_gp41_42_E	aggaattctacgctgagtACGGTACAGGCCAGAAATTTATTATCTGGCATAGTGCAACAGCAAGAAAATTTGCTGAGGGCTATAGAGGCTCAACAACATCTGTTGAAACTCtgatagcaagcttgcc	1	2	1	2	73	109
822	BG505_gp41_42_D	aggaattctacgctgagtACGGTACAGGCCAGAAATTTATTATCTGGCATAGTGCAACAGCAAGACAATTTGCTGAGGGCTATAGAGGCTCAACAACATCTGTTGAAACTCtgatagcaagcttgcc	0	0	1	0	29	66
823	BG505_gp41_42_V	aggaattctacgctgagtACGGTACAGGCCAGAAATTTATTATCTGGCATAGTGCAACAGCAAGTTAATTTGCTGAGGGCTATAGAGGCTCAACAACATCTGTTGAAACTCtgatagcaagcttgcc	0	0	2	1	111	129
824	BG505_gp41_42_A	aggaattctacgctgagtACGGTACAGGCCAGAAATTTATTATCTGGCATAGTGCAACAGCAAGCTAATTTGCTGAGGGCTATAGAGGCTCAACAACATCTGTTGAAACTCtgatagcaagcttgcc	3	7	1	2	107	143
825	BG505_gp41_42_R	aggaattctacgctgagtACGGTACAGGCCAGAAATTTATTATCTGGCATAGTGCAACAGCAACGTAATTTGCTGAGGGCTATAGAGGCTCAACAACATCTGTTGAAACTCtgatagcaagcttgcc	2	3	2	4	37	53
826	BG505_gp41_42_S	aggaattctacgctgagtACGGTACAGGCCAGAAATTTATTATCTGGCATAGTGCAACAGCAATCTAATTTGCTGAGGGCTATAGAGGCTCAACAACATCTGTTGAAACTCtgatagcaagcttgcc	0	0	0	1	73	87
827	BG505_gp41_42_K	aggaattctacgctgagtACGGTACAGGCCAGAAATTTATTATCTGGCATAGTGCAACAGCAAAAAAATTTGCTGAGGGCTATAGAGGCTCAACAACATCTGTTGAAACTCtgatagcaagcttgcc	2	1	2	0	57	76
828	BG505_gp41_42_N	aggaattctacgctgagtACGGTACAGGCCAGAAATTTATTATCTGGCATAGTGCAACAGCAAAACAATTTGCTGAGGGCTATAGAGGCTCAACAACATCTGTTGAAACTCtgatagcaagcttgcc	0	1	2	1	14	35
829	BG505_gp41_42_M	aggaattctacgctgagtACGGTACAGGCCAGAAATTTATTATCTGGCATAGTGCAACAGCAAATGAATTTGCTGAGGGCTATAGAGGCTCAACAACATCTGTTGAAACTCtgatagcaagcttgcc	1	1	2	1	41	74
830	BG505_gp41_42_I	aggaattctacgctgagtACGGTACAGGCCAGAAATTTATTATCTGGCATAGTGCAACAGCAAATCAATTTGCTGAGGGCTATAGAGGCTCAACAACATCTGTTGAAACTCtgatagcaagcttgcc	1	2	1	1	45	69
831	BG505_gp41_42_T	aggaattctacgctgagtACGGTACAGGCCAGAAATTTATTATCTGGCATAGTGCAACAGCAAACCAATTTGCTGAGGGCTATAGAGGCTCAACAACATCTGTTGAAACTCtgatagcaagcttgcc	0	1	1	2	55	87
832	BG505_gp41_42_W	aggaattctacgctgagtACGGTACAGGCCAGAAATTTATTATCTGGCATAGTGCAACAGCAATGGAATTTGCTGAGGGCTATAGAGGCTCAACAACATCTGTTGAAACTCtgatagcaagcttgcc	0	1	1	2	45	92
833	BG505_gp41_42_C	aggaattctacgctgagtACGGTACAGGCCAGAAATTTATTATCTGGCATAGTGCAACAGCAATGCAATTTGCTGAGGGCTATAGAGGCTCAACAACATCTGTTGAAACTCtgatagcaagcttgcc	1	1	0	0	37	61
834	BG505_gp41_42_Y	aggaattctacgctgagtACGGTACAGGCCAGAAATTTATTATCTGGCATAGTGCAACAGCAATACAATTTGCTGAGGGCTATAGAGGCTCAACAACATCTGTTGAAACTCtgatagcaagcttgcc	0	1	2	0	33	48
835	BG505_gp41_42_L	aggaattctacgctgagtACGGTACAGGCCAGAAATTTATTATCTGGCATAGTGCAACAGCAACTGAATTTGCTGAGGGCTATAGAGGCTCAACAACATCTGTTGAAACTCtgatagcaagcttgcc	1	4	0	2	50	79
836	BG505_gp41_42_F	aggaattctacgctgagtACGGTACAGGCCAGAAATTTATTATCTGGCATAGTGCAACAGCAATTCAATTTGCTGAGGGCTATAGAGGCTCAACAACATCTGTTGAAACTCtgatagcaagcttgcc	0	2	2	0	36	64
837	BG505_gp41_42_Q	aggaattctacgctgagtACGGTACAGGCCAGAAATTTATTATCTGGCATAGTGCAACAGCAACAGAATTTGCTGAGGGCTATAGAGGCTCAACAACATCTGTTGAAACTCtgatagcaagcttgcc	1	2	6	4	99	148
838	BG505_gp41_42_H	aggaattctacgctgagtACGGTACAGGCCAGAAATTTATTATCTGGCATAGTGCAACAGCAACACAATTTGCTGAGGGCTATAGAGGCTCAACAACATCTGTTGAAACTCtgatagcaagcttgcc	1	1	2	0	26	59
839	BG505_gp41_42_P	aggaattctacgctgagtACGGTACAGGCCAGAAATTTATTATCTGGCATAGTGCAACAGCAACCGAATTTGCTGAGGGCTATAGAGGCTCAACAACATCTGTTGAAACTCtgatagcaagcttgcc	4	2	0	0	60	100
840	BG505_gp41_43_G	aggaattctacgctgagtGTACAGGCCAGAAATTTATTATCTGGCATAGTGCAACAGCAAAGCGGTTTGCTGAGGGCTATAGAGGCTCAACAACATCTGTTGAAACTCACGtgatagcaagcttgcc	0	3	8	3	132	162
841	BG505_gp41_43_E	aggaattctacgctgagtGTACAGGCCAGAAATTTATTATCTGGCATAGTGCAACAGCAAAGCGAATTGCTGAGGGCTATAGAGGCTCAACAACATCTGTTGAAACTCACGtgatagcaagcttgcc	6	2	4	3	98	173
842	BG505_gp41_43_D	aggaattctacgctgagtGTACAGGCCAGAAATTTATTATCTGGCATAGTGCAACAGCAAAGCGACTTGCTGAGGGCTATAGAGGCTCAACAACATCTGTTGAAACTCACGtgatagcaagcttgcc	4	0	1	3	58	87
843	BG505_gp41_43_V	aggaattctacgctgagtGTACAGGCCAGAAATTTATTATCTGGCATAGTGCAACAGCAAAGCGTTTTGCTGAGGGCTATAGAGGCTCAACAACATCTGTTGAAACTCACGtgatagcaagcttgcc	0	1	0	1	72	87
844	BG505_gp41_43_A	aggaattctacgctgagtGTACAGGCCAGAAATTTATTATCTGGCATAGTGCAACAGCAAAGCGCTTTGCTGAGGGCTATAGAGGCTCAACAACATCTGTTGAAACTCACGtgatagcaagcttgcc	0	2	2	2	25	40
845	BG505_gp41_43_R	aggaattctacgctgagtGTACAGGCCAGAAATTTATTATCTGGCATAGTGCAACAGCAAAGCCGTTTGCTGAGGGCTATAGAGGCTCAACAACATCTGTTGAAACTCACGtgatagcaagcttgcc	1	3	3	1	71	163
846	BG505_gp41_43_S	aggaattctacgctgagtGTACAGGCCAGAAATTTATTATCTGGCATAGTGCAACAGCAAAGCTCTTTGCTGAGGGCTATAGAGGCTCAACAACATCTGTTGAAACTCACGtgatagcaagcttgcc	2	4	4	11	101	140
847	BG505_gp41_43_K	aggaattctacgctgagtGTACAGGCCAGAAATTTATTATCTGGCATAGTGCAACAGCAAAGCAAATTGCTGAGGGCTATAGAGGCTCAACAACATCTGTTGAAACTCACGtgatagcaagcttgcc	3	7	5	5	172	256
848	BG505_gp41_43_N	aggaattctacgctgagtGTACAGGCCAGAAATTTATTATCTGGCATAGTGCAACAGCAAAGCAACTTGCTGAGGGCTATAGAGGCTCAACAACATCTGTTGAAACTCACGtgatagcaagcttgcc	4	5	2	9	130	209
849	BG505_gp41_43_M	aggaattctacgctgagtGTACAGGCCAGAAATTTATTATCTGGCATAGTGCAACAGCAAAGCATGTTGCTGAGGGCTATAGAGGCTCAACAACATCTGTTGAAACTCACGtgatagcaagcttgcc	2	5	0	9	115	189
850	BG505_gp41_43_I	aggaattctacgctgagtGTACAGGCCAGAAATTTATTATCTGGCATAGTGCAACAGCAAAGCATCTTGCTGAGGGCTATAGAGGCTCAACAACATCTGTTGAAACTCACGtgatagcaagcttgcc	3	1	2	0	82	133
851	BG505_gp41_43_T	aggaattctacgctgagtGTACAGGCCAGAAATTTATTATCTGGCATAGTGCAACAGCAAAGCACCTTGCTGAGGGCTATAGAGGCTCAACAACATCTGTTGAAACTCACGtgatagcaagcttgcc	0	0	1	0	36	45
852	BG505_gp41_43_W	aggaattctacgctgagtGTACAGGCCAGAAATTTATTATCTGGCATAGTGCAACAGCAAAGCTGGTTGCTGAGGGCTATAGAGGCTCAACAACATCTGTTGAAACTCACGtgatagcaagcttgcc	2	4	2	2	39	71
853	BG505_gp41_43_C	aggaattctacgctgagtGTACAGGCCAGAAATTTATTATCTGGCATAGTGCAACAGCAAAGCTGCTTGCTGAGGGCTATAGAGGCTCAACAACATCTGTTGAAACTCACGtgatagcaagcttgcc	0	0	0	1	13	10
854	BG505_gp41_43_Y	aggaattctacgctgagtGTACAGGCCAGAAATTTATTATCTGGCATAGTGCAACAGCAAAGCTACTTGCTGAGGGCTATAGAGGCTCAACAACATCTGTTGAAACTCACGtgatagcaagcttgcc	1	0	0	0	53	69
855	BG505_gp41_43_L	aggaattctacgctgagtGTACAGGCCAGAAATTTATTATCTGGCATAGTGCAACAGCAAAGCCTGTTGCTGAGGGCTATAGAGGCTCAACAACATCTGTTGAAACTCACGtgatagcaagcttgcc	0	4	0	2	53	100
856	BG505_gp41_43_F	aggaattctacgctgagtGTACAGGCCAGAAATTTATTATCTGGCATAGTGCAACAGCAGAGCTTCTTGCTGAGGGCTATAGAGGCTCAACAACATCTGTTGAAACTCACGtgatagcaagcttgcc	1	1	3	3	23	51
857	BG505_gp41_43_Q	aggaattctacgctgagtGTACAGGCCAGAAATTTATTATCTGGCATAGTGCAACAGCAAAGCCAGTTGCTGAGGGCTATAGAGGCTCAACAACATCTGTTGAAACTCACGtgatagcaagcttgcc	5	3	3	2	134	191
858	BG505_gp41_43_H	aggaattctacgctgagtGTACAGGCCAGAAATTTATTATCTGGCATAGTGCAACAGCAAAGCCACTTGCTGAGGGCTATAGAGGCTCAACAACATCTGTTGAAACTCACGtgatagcaagcttgcc	0	0	0	0	21	28
859	BG505_gp41_43_P	aggaattctacgctgagtGTACAGGCCAGAAATTTATTATCTGGCATAGTGCAACAGCAAAGCCCGTTGCTGAGGGCTATAGAGGCTCAACAACATCTGTTGAAACTCACGtgatagcaagcttgcc	8	7	7	7	164	259
860	BG505_gp41_44_G	aggaattctacgctgagtCAGGCCAGAAATTTATTATCTGGCATAGTGCAACAGCAAAGCAATGGTCTGAGGGCTATAGAGGCTCAACAACATCTGTTGAAACTCACGGTCtgatagcaagcttgcc	1	2	5	2	105	156
861	BG505_gp41_44_E	aggaattctacgctgagtCAGGCCAGAAATTTATTATCTGGCATAGTGCAACAGCAAAGCAATGAACTGAGGGCTATAGAGGCTCAACAACATCTGTTGAAACTCACGGTCtgatagcaagcttgcc	4	3	5	3	127	209
862	BG505_gp41_44_D	aggaattctacgctgagtCAGGCCAGAAATTTATTATCTGGCATAGTGCAACAGCAAAGCAATGACCTGAGGGCTATAGAGGCTCAACAACATCTGTTGAAACTCACGGTCtgatagcaagcttgcc	3	4	4	3	150	208
863	BG505_gp41_44_V	aggaattctacgctgagtCAGGCCAGAAATTTATTATCTGGCATAGTGCAACAGCAAAGCAATGTTCTGAGGGCTATAGAGGCTCAACAACATCTGTTGAAACTCACGGTCtgatagcaagcttgcc	3	2	6	2	80	100
864	BG505_gp41_44_A	aggaattctacgctgagtCAGGCCAGAAATTTATTATCTGGCATAGTGCAACAGCAAAGCAATGCTCTGAGGGCTATAGAGGCTCAACAACATCTGTTGAAACTCACGGTCtgatagcaagcttgcc	7	4	9	9	148	224
865	BG505_gp41_44_R	aggaattctacgctgagtCAGGCCAGAAATTTATTATCTGGCATAGTGCAACAGCAAAGCAATCGTCTGAGGGCTATAGAGGCTCAACAACATCTGTTGAAACTCACGGTCtgatagcaagcttgcc	9	8	14	4	457	595
866	BG505_gp41_44_S	aggaattctacgctgagtCAGGCCAGAAATTTATTATCTGGCATAGTGCAACAGCAAAGCAATTCTCTGAGGGCTATAGAGGCTCAACAACATCTGTTGAAACTCACGGTCtgatagcaagcttgcc	4	4	5	2	187	283
867	BG505_gp41_44_K	aggaattctacgctgagtCAGGCCAGAAATTTATTATCTGGCATAGTGCAACAGCAAAGCAATAAACTGAGGGCTATAGAGGCTCAACAACATCTGTTGAAACTCACGGTCtgatagcaagcttgcc	4	5	7	6	246	345
868	BG505_gp41_44_N	aggaattctacgctgagtCAGGCCAGAAATTTATTATCTGGCATAGTGCAACAGCAAAGCAATAACCTGAGGGCTATAGAGGCTCAACAACATCTGTTGAAACTCACGGTCtgatagcaagcttgcc	1	2	4	6	105	138
869	BG505_gp41_44_M	aggaattctacgctgagtCAGGCCAGAAATTTATTATCTGGCATAGTGCAACAGCAAAGCAATATGCTGAGGGCTATAGAGGCTCAACAACATCTGTTGAAACTCACGGTCtgatagcaagcttgcc	1	7	0	2	62	83
870	BG505_gp41_44_I	aggaattctacgctgagtCAGGCCAGAAATTTATTATCTGGCATAGTGCAACAGCAAAGCAATATCCTGAGGGCTATAGAGGCTCAACAACATCTGTTGAAACTCACGGTCtgatagcaagcttgcc	4	3	1	3	142	208
871	BG505_gp41_44_T	aggaattctacgctgagtCAGGCCAGAAATTTATTATCTGGCATAGTGCAACAGCAAAGCAATACCCTGAGGGCTATAGAGGCTCAACAACATCTGTTGAAACTCACGGTCtgatagcaagcttgcc	0	3	1	4	83	126
872	BG505_gp41_44_W	aggaattctacgctgagtCAGGCCAGAAATTTATTATCTGGCATAGTGCAACAGCAAAGCAATTGGCTGAGGGCTATAGAGGCTCAACAACATCTGTTGAAACTCACGGTCtgatagcaagcttgcc	5	1	6	7	147	219
873	BG505_gp41_44_C	aggaattctacgctgagtCAGGCCAGAAATTTATTATCTGGCATAGTGCAACAGCAAAGCAATTGCCTGAGGGCTATAGAGGCTCAACAACATCTGTTGAAACTCACGGTCtgatagcaagcttgcc	0	3	11	8	94	123
874	BG505_gp41_44_Y	aggaattctacgctgagtCAGGCCAGAAATTTATTATCTGGCATAGTGCAACAGCAAAGCAATTACCTGAGGGCTATAGAGGCTCAACAACATCTGTTGAAACTCACGGTCtgatagcaagcttgcc	4	1	0	3	140	187
875	BG505_gp41_44_L	aggaattctacgctgagtCAGGCCAGAAATTTATTATCTGGCATAGTGCAACAGCAAAGCAATCTGCTGAGGGCTATAGAGGCTCAACAACATCTGTTGAAACTCACGGTCtgatagcaagcttgcc	3	1	5	6	113	172
876	BG505_gp41_44_F	aggaattctacgctgagtCAGGCCAGAAATTTATTATCTGGCATAGTGCAACAGCAAAGCAATTTCCTGAGGGCTATAGAGGCTCAACAACATCTGTTGAAACTCACGGTCtgatagcaagcttgcc	1	11	11	7	275	365
877	BG505_gp41_44_Q	aggaattctacgctgagtCAGGCCAGAAATTTATTATCTGGCATAGTGCAACAGCAAAGCAATCAGCTGAGGGCTATAGAGGCTCAACAACATCTGTTGAAACTCACGGTCtgatagcaagcttgcc	1	3	7	1	125	196
878	BG505_gp41_44_H	aggaattctacgctgagtCAGGCCAGAAATTTATTATCTGGCATAGTGCAACAGCAAAGCAATCACCTGAGGGCTATAGAGGCTCAACAACATCTGTTGAAACTCACGGTCtgatagcaagcttgcc	0	2	8	4	80	116
879	BG505_gp41_44_P	aggaattctacgctgagtCAGGCCAGAAATTTATTATCTGGCATAGTGCAACAGCAAAGCAATCCGCTGAGGGCTATAGAGGCTCAACAACATCTGTTGAAACTCACGGTCtgatagcaagcttgcc	2	4	3	5	103	179
880	BG505_gp41_45_G	aggaattctacgctgagtGCCAGAAATTTATTATCTGGCATAGTGCAACAGCAAAGCAATTTGGGTAGGGCTATAGAGGCTCAACAACATCTGTTGAAACTCACGGTCTGGtgatagcaagcttgcc	0	0	0	0	23	47
881	BG505_gp41_45_E	aggaattctacgctgagtGCCAGAAATTTATTATCTGGCATAGTGCAACAGCAAAGCAATTTGGAAAGGGCTATAGAGGCTCAACAACATCTGTTGAAACTCACGGTCTGGtgatagcaagcttgcc	3	1	0	1	42	40
882	BG505_gp41_45_D	aggaattctacgctgagtGCCAGAAATTTATTATCTGGCATAGTGCAACAGCAAAGCAATTTGGACAGGGCTATAGAGGCTCAACAACATCTGTTGAAACTCACGGTCTGGtgatagcaagcttgcc	4	0	4	2	111	164
883	BG505_gp41_45_V	aggaattctacgctgagtGCCAGAAATTTATTATCTGGCATAGTGCAACAGCAAAGCAATTTGGTTAGGGCTATAGAGGCTCAACAACATCTGTTGAAACTCACGGTCTGGtgatagcaagcttgcc	6	5	6	5	305	436
884	BG505_gp41_45_A	aggaattctacgctgagtGCCAGAAATTTATTATCTGGCATAGTGCAACAGCAAAGCAATTTGGCTAGGGCTATAGAGGCTCAACAACATCTGTTGAAACTCACGGTCTGGtgatagcaagcttgcc	2	1	3	1	65	84
885	BG505_gp41_45_R	aggaattctacgctgagtGCCAGAAATTTATTATCTGGCATAGTGCAACAGCAAAGCAATTTGCGTAGGGCTATAGAGGCTCAACAACATCTGTTGAAACTCACGGTCTGGtgatagcaagcttgcc	0	1	3	1	113	135
886	BG505_gp41_45_S	aggaattctacgctgagtGCCAGAAATTTATTATCTGGCATAGTGCAACAGCAAAGCAATTTGTCTAGGGCTATAGAGGCTCAACAACATCTGTTGAAACTCACGGTCTGGtgatagcaagcttgcc	0	5	6	4	123	178
887	BG505_gp41_45_K	aggaattctacgctgagtGCCAGAAATTTATTATCTGGCATAGTGCAACAGCAAAGCAATTTGAAAAGGGCTATAGAGGCTCAACAACATCTGTTGAAACTCACGGTCTGGtgatagcaagcttgcc	6	4	9	13	263	331
888	BG505_gp41_45_N	aggaattctacgctgagtGCCAGAAATTTATTATCTGGCATAGTGCAACAGCAAAGCAATTTGAACAGGGCTATAGAGGCTCAACAACATCTGTTGAAACTCACGGTCTGGtgatagcaagcttgcc	1	3	0	5	150	225
889	BG505_gp41_45_M	aggaattctacgctgagtGCCAGAAATTTATTATCTGGCATAGTGCAACAGCAAAGCAATTTGATGAGGGCTATAGAGGCTCAACAACATCTGTTGAAACTCACGGTCTGGtgatagcaagcttgcc	2	3	1	1	92	102
890	BG505_gp41_45_I	aggaattctacgctgagtGCCAGAAATTTATTATCTGGCATAGTGCAACAGCAAAGCAATTTGATCAGGGCTATAGAGGCTCAACAACATCTGTTGAAACTCACGGTCTGGtgatagcaagcttgcc	3	4	4	4	87	139
891	BG505_gp41_45_T	aggaattctacgctgagtGCCAGAAATTTATTATCTGGCATAGTGCAACAGCAAAGCAATTTGACCAGGGCTATAGAGGCTCAACAACATCTGTTGAAACTCACGGTCTGGtgatagcaagcttgcc	4	1	3	8	176	312
892	BG505_gp41_45_W	aggaattctacgctgagtGCCAGAAATTTATTATCTGGCATAGTGCAACAGCAAAGCAATTTGTGGAGGGCTATAGAGGCTCAACAACATCTGTTGAAACTCACGGTCTGGtgatagcaagcttgcc	2	1	2	2	81	129
893	BG505_gp41_45_C	aggaattctacgctgagtGCCAGAAATTTATTATCTGGCATAGTGCAACAGCAAAGCAATTTGTGCAGGGCTATAGAGGCTCAACAACATCTGTTGAAACTCACGGTCTGGtgatagcaagcttgcc	0	6	3	3	79	98
894	BG505_gp41_45_Y	aggaattctacgctgagtGCCAGAAATTTATTATCTGGCATAGTGCAACAGCAAAGCAATTTGTACAGGGCTATAGAGGCTCAACAACATCTGTTGAAACTCACGGTCTGGtgatagcaagcttgcc	1	2	0	1	58	100
895	BG505_gp41_45_L	aggaattctacgctgagtGCCAGAAATTTATTATCTGGCATAGTGCAACAGCAAAGCAATTTGCTGAGGGCTATAGAGGCTCAACAACATCTGTTGAAACTCACGGTCTGGtgatagcaagcttgcc	1	4	4	6	143	176
896	BG505_gp41_45_F	aggaattctacgctgagtGCCAGAAATTTATTATCTGGCATAGTGCAACAGCAAAGCAATTTGTTCAGGGCTATAGAGGCTCAACAACATCTGTTGAAACTCACGGTCTGGtgatagcaagcttgcc	3	1	2	6	197	285
897	BG505_gp41_45_Q	aggaattctacgctgagtGCCAGAAATTTATTATCTGGCATAGTGCAACAGCAAAGCAATTTGCAGAGGGCTATAGAGGCTCAACAACATCTGTTGAAACTCACGGTCTGGtgatagcaagcttgcc	3	1	0	2	48	80
898	BG505_gp41_45_H	aggaattctacgctgagtGCCAGAAATTTATTATCTGGCATAGTGCAACAGCAAAGCAATTTGCACAGGGCTATAGAGGCTCAACAACATCTGTTGAAACTCACGGTCTGGtgatagcaagcttgcc	0	0	5	5	72	110
899	BG505_gp41_45_P	aggaattctacgctgagtGCCAGAAATTTATTATCTGGCATAGTGCAACAGCAAAGCAATTTGCCGAGGGCTATAGAGGCTCAACAACATCTGTTGAAACTCACGGTCTGGtgatagcaagcttgcc	3	3	6	5	225	300
900	BG505_gp41_46_G	aggaattctacgctgagtAGAAATTTATTATCTGGCATAGTGCAACAGCAAAGCAATTTGCTGGGTGCTATAGAGGCTCAACAACATCTGTTGAAACTCACGGTCTGGGGCtgatagcaagcttgcc	0	0	0	0	3	2
901	BG505_gp41_46_E	aggaattctacgctgagtAGAAATTTATTATCTGGCATAGTGCAACAGCAAAGCAATTTGCTGGAAGCTATAGAGGCTCAACAACATCTGTTGAAACTCACGGTCTGGGGCtgatagcaagcttgcc	0	0	0	0	3	4
902	BG505_gp41_46_D	aggaattctacgctgagtAGAAATTTATTATCTGGCATAGTGCAACAGCAAAGCAATTTGCTGGACGCTATAGAGGCTCAACAACATCTGTTGAAACTCACGGTCTGGGGCtgatagcaagcttgcc	0	0	0	0	0	0
903	BG505_gp41_46_V	aggaattctacgctgagtAGAAATTTATTATCTGGCATAGTGCAACAGCAAAGCAATTTGCTGGTTGCTATAGAGGCTCAACAACATCTGTTGAAACTCACGGTCTGGGGCtgatagcaagcttgcc	0	0	0	0	0	0
904	BG505_gp41_46_A	aggaattctacgctgagtAGAAATTTATTATCTGGCATAGTGCAACAGCAAAGCAATTTGCTGGCTGCTATAGAGGCTCAACAACATCTGTTGAAACTCACGGTCTGGGGCtgatagcaagcttgcc	0	0	0	0	1	2
905	BG505_gp41_46_R	aggaattctacgctgagtAGAAATTTATTATCTGGCATAGTGCAACAGCAAAGCAATTTGCTGCGTGCTATAGAGGCTCAACAACATCTGTTGAAACTCACGGTCTGGGGCtgatagcaagcttgcc	0	0	0	0	0	1
906	BG505_gp41_46_S	aggaattctacgctgagtAGAAATTTATTATCTGGCATAGTGCAACAGCAAAGCAATTTGCTGTCTGCTATAGAGGCTCAACAACATCTGTTGAAACTCACGGTCTGGGGCtgatagcaagcttgcc	0	0	0	0	3	4
907	BG505_gp41_46_K	aggaattctacgctgagtAGAAATTTATTATCTGGCATAGTGCAACAGCAAAGCAATTTGCTGAAAGCTATAGAGGCTCAACAACATCTGTTGAAACTCACGGTCTGGGGCtgatagcaagcttgcc	0	0	0	0	0	0
908	BG505_gp41_46_N	aggaattctacgctgagtAGAAATTTATTATCTGGCATAGTGCAACAGCAAAGCAATTTGCTGAACGCTATAGAGGCTCAACAACATCTGTTGAAACTCACGGTCTGGGGCtgatagcaagcttgcc	0	0	0	0	0	1
909	BG505_gp41_46_M	aggaattctacgctgagtAGAAATTTATTATCTGGCATAGTGCAACAGCAAAGCAATTTGCTGATGGCTATAGAGGCTCAACAACATCTGTTGAAACTCACGGTCTGGGGCtgatagcaagcttgcc	0	0	0	0	0	4
910	BG505_gp41_46_I	aggaattctacgctgagtAGAAATTTATTATCTGGCATAGTGCAACAGCAAAGCAATTTGCTGATCGCTATAGAGGCTCAACAACATCTGTTGAAACTCACGGTCTGGGGCtgatagcaagcttgcc	0	0	0	0	0	0
911	BG505_gp41_46_T	aggaattctacgctgagtAGAAATTTATTATCTGGCATAGTGCAACAGCAAAGCAATTTGCTGACCGCTATAGAGGCTCAACAACATCTGTTGAAACTCACGGTCTGGGGCtgatagcaagcttgcc	0	0	0	0	1	0
912	BG505_gp41_46_W	aggaattctacgctgagtAGAAATTTATTATCTGGCATAGTGCAACAGCAAAGCAATTTGCTGTGGGCTATAGAGGCTCAACAACATCTGTTGAAACTCACGGTCTGGGGCtgatagcaagcttgcc	0	0	1	0	4	4
913	BG505_gp41_46_C	aggaattctacgctgagtAGAAATTTATTATCTGGCATAGTGCAACAGCAAAGCAATTTGCTGTGCGCTATAGAGGCTCAACAACATCTGTTGAAACTCACGGTCTGGGGCtgatagcaagcttgcc	0	0	0	0	0	0
914	BG505_gp41_46_Y	aggaattctacgctgagtAGAAATTTATTATCTGGCATAGTGCAACAGCAAAGCAATTTGCTGTACGCTATAGAGGCTCAACAACATCTGTTGAAACTCACGGTCTGGGGCtgatagcaagcttgcc	0	0	1	0	8	11
915	BG505_gp41_46_L	aggaattctacgctgagtAGAAATTTATTATCTGGCATAGTGCAACAGCAAAGCAATTTGCTGCTGGCTATAGAGGCTCAACAACATCTGTTGAAACTCACGGTCTGGGGCtgatagcaagcttgcc	0	0	0	0	0	0
916	BG505_gp41_46_F	aggaattctacgctgagtAGAAATTTATTATCTGGCATAGTGCAACAGCAAAGCAATTTGCTGTTCGCTATAGAGGCTCAACAACATCTGTTGAAACTCACGGTCTGGGGCtgatagcaagcttgcc	0	0	0	0	0	2
917	BG505_gp41_46_Q	aggaattctacgctgagtAGAAATTTATTATCTGGCATAGTGCAACAGCAAAGCAATTTGCTGCAGGCTATAGAGGCTCAACAACATCTGTTGAAACTCACGGTCTGGGGCtgatagcaagcttgcc	1	0	0	0	6	5
918	BG505_gp41_46_H	aggaattctacgctgagtAGAAATTTATTATCTGGCATAGTGCAACAGCAAAGCAATTTGCTGCACGCTATAGAGGCTCAACAACATCTGTTGAAACTCACGGTCTGGGGCtgatagcaagcttgcc	0	0	0	0	0	3
919	BG505_gp41_46_P	aggaattctacgctgagtAGAAATTTATTATCTGGCATAGTGCAACAGCAAAGCAATTTGCTGCCGGCTATAGAGGCTCAACAACATCTGTTGAAACTCACGGTCTGGGGCtgatagcaagcttgcc	0	0	0	0	5	5
920	BG505_gp41_47_G	aggaattctacgctgagtAATTTATTATCTGGCATAGTGCAACAGCAAAGCAATTTGCTGAGGGGTATAGAGGCTCAACAACATCTGTTGAAACTCACGGTCTGGGGCATTtgatagcaagcttgcc	0	0	0	0	0	0
921	BG505_gp41_47_E	aggaattctacgctgagtAATTTATTATCTGGCATAGTGCAACAGCAAAGCAATTTGCTGAGGGAAATAGAGGCTCAACAACATCTGTTGAAACTCACGGTCTGGGGCATTtgatagcaagcttgcc	0	1	0	0	5	4
922	BG505_gp41_47_D	aggaattctacgctgagtAATTTATTATCTGGCATAGTGCAACAGCAAAGCAATTTGCTGAGGGACATAGAGGCTCAACAACATCTGTTGAAACTCACGGTCTGGGGCATTtgatagcaagcttgcc	0	0	0	0	8	4
923	BG505_gp41_47_V	aggaattctacgctgagtAATTTATTATCTGGCATAGTGCAACAGCAAAGCAATTTGCTGAGGGTTATAGAGGCTCAACAACATCTGTTGAAACTCACGGTCTGGGGCATTtgatagcaagcttgcc	0	0	0	0	0	0
924	BG505_gp41_47_A	aggaattctacgctgagtAATTTATTATCTGGCATAGTGCAACAGCAAAGCAATTTGCTGAGGGCTATAGAGGCTCAACAACATCTGTTGAAACTCACGGTCTGGGGCATTtgatagcaagcttgcc	0	0	0	0	5	4
925	BG505_gp41_47_R	aggaattctacgctgagtAATTTATTATCTGGCATAGTGCAACAGCAAAGCAATTTGCTGAGGCGTATAGAGGCTCAACAACATCTGTTGAAACTCACGGTCTGGGGCATTtgatagcaagcttgcc	0	0	0	0	3	4
926	BG505_gp41_47_S	aggaattctacgctgagtAATTTATTATCTGGCATAGTGCAACAGCAAAGCAATTTGCTGAGGTCTATAGAGGCTCAACAACATCTGTTGAAACTCACGGTCTGGGGCATTtgatagcaagcttgcc	0	0	0	0	0	0
927	BG505_gp41_47_K	aggaattctacgctgagtAATTTATTATCTGGCATAGTGCAACAGCAAAGCAATTTGCTGAGGAAAATAGAGGCTCAACAACATCTGTTGAAACTCACGGTCTGGGGCATTtgatagcaagcttgcc	0	0	0	0	0	0
928	BG505_gp41_47_N	aggaattctacgctgagtAATTTATTATCTGGCATAGTGCAACAGCAAAGCAATTTGCTGAGGAACATAGAGGCTCAACAACATCTGTTGAAACTCACGGTCTGGGGCATTtgatagcaagcttgcc	0	0	0	0	0	0
929	BG505_gp41_47_M	aggaattctacgctgagtAATTTATTATCTGGCATAGTGCAACAGCAAAGCAATTTGCTGAGGATGATAGAGGCTCAACAACATCTGTTGAAACTCACGGTCTGGGGCATTtgatagcaagcttgcc	0	0	0	0	1	4
930	BG505_gp41_47_I	aggaattctacgctgagtAATTTATTATCTGGCATAGTGCAACAGCAAAGCAATTTGCTGAGGATCATAGAGGCTCAACAACATCTGTTGAAACTCACGGTCTGGGGCATTtgatagcaagcttgcc	0	0	0	0	0	0
931	BG505_gp41_47_T	aggaattctacgctgagtAATTTATTATCTGGCATAGTGCAACAGCAAAGCAATTTGCTGAGGACCATAGAGGCTCAACAACATCTGTTGAAACTCACGGTCTGGGGCATTtgatagcaagcttgcc	0	0	0	0	0	0
932	BG505_gp41_47_W	aggaattctacgctgagtAATTTATTATCTGGCATAGTGCAACAGCAAAGCAATTTGCTGAGGTGGATAGAGGCTCAACAACATCTGTTGAAACTCACGGTCTGGGGCATTtgatagcaagcttgcc	0	0	0	0	0	0
933	BG505_gp41_47_C	aggaattctacgctgagtAATTTATTATCTGGCATAGTGCAACAGCAAAGCAATTTGCTGAGGTGCATAGAGGCTCAACAACATCTGTTGAAACTCACGGTCTGGGGCATTtgatagcaagcttgcc	0	0	0	0	3	1
934	BG505_gp41_47_Y	aggaattctacgctgagtAATTTATTATCTGGCATAGTGCAACAGCAAAGCAATTTGCTGAGGTACATAGAGGCTCAACAACATCTGTTGAAACTCACGGTCTGGGGCATTtgatagcaagcttgcc	0	0	0	0	0	0
935	BG505_gp41_47_L	aggaattctacgctgagtAATTTATTATCTGGCATAGTGCAACAGCAAAGCAATTTGCTGAGGCTGATAGAGGCTCAACAACATCTGTTGAAACTCACGGTCTGGGGCATTtgatagcaagcttgcc	0	0	0	0	1	2
936	BG505_gp41_47_F	aggaattctacgctgagtAATTTATTATCTGGCATAGTGCAACAGCAAAGCAATTTGCTGAGGTTCATAGAGGCTCAACAACATCTGTTGAAACTCACGGTCTGGGGCATTtgatagcaagcttgcc	0	0	0	0	0	0
937	BG505_gp41_47_Q	aggaattctacgctgagtAATTTATTATCTGGCATAGTGCAACAGCAAAGCAATTTGCTGAGGCAGATAGAGGCTCAACAACATCTGTTGAAACTCACGGTCTGGGGCATTtgatagcaagcttgcc	0	0	0	0	5	4
938	BG505_gp41_47_H	aggaattctacgctgagtAATTTATTATCTGGCATAGTGCAACAGCAAAGCAATTTGCTGAGGCACATAGAGGCTCAACAACATCTGTTGAAACTCACGGTCTGGGGCATTtgatagcaagcttgcc	0	0	0	0	0	1
939	BG505_gp41_47_P	aggaattctacgctgagtAATTTATTATCTGGCATAGTGCAACAGCAAAGCAATTTGCTGAGGCCGATAGAGGCTCAACAACATCTGTTGAAACTCACGGTCTGGGGCATTtgatagcaagcttgcc	0	0	0	0	13	23
940	BG505_gp41_48_G	aggaattctacgctgagtTTATTATCTGGCATAGTGCAACAGCAAAGCAATTTGCTGAGGGCTGGTGAGGCTCAACAACATCTGTTGAAACTCACGGTCTGGGGCATTAAAtgatagcaagcttgcc	0	0	0	0	1	3
941	BG505_gp41_48_E	aggaattctacgctgagtTTATTATCTGGCATAGTGCAACAGCAAAGCAATTTGCTGAGGGCTGAAGAGGCTCAACAACATCTGTTGAAACTCACGGTCTGGGGCATTAAAtgatagcaagcttgcc	0	0	1	0	2	4
942	BG505_gp41_48_D	aggaattctacgctgagtTTATTATCTGGCATAGTGCAACAGCAAAGCAATTTGCTGAGGGCTGACGAGGCTCAACAACATCTGTTGAAACTCACGGTCTGGGGCATTAAAtgatagcaagcttgcc	0	0	0	0	0	0
943	BG505_gp41_48_V	aggaattctacgctgagtTTATTATCTGGCATAGTGCAACAGCAAAGCAATTTGCTGAGGGCTGTTGAGGCTCAACAACATCTGTTGAAACTCACGGTCTGGGGCATTAAAtgatagcaagcttgcc	0	0	0	0	3	3
944	BG505_gp41_48_A	aggaattctacgctgagtTTATTATCTGGCATAGTGCAACAGCAAAGCAATTTGCTGAGGGCTGCTGAGGCTCAACAACATCTGTTGAAACTCACGGTCTGGGGCATTAAAtgatagcaagcttgcc	0	0	0	0	5	12
945	BG505_gp41_48_R	aggaattctacgctgagtTTATTATCTGGCATAGTGCAACAGCAAAGCAATTTGCTGAGGGCTCGTGAGGCTCAACAACATCTGTTGAAACTCACGGTCTGGGGCATTAAAtgatagcaagcttgcc	0	0	1	0	8	8
946	BG505_gp41_48_S	aggaattctacgctgagtTTATTATCTGGCATAGTGCAACAGCAAAGCAATTTGCTGAGGGCTTCTGAGGCTCAACAACATCTGTTGAAACTCACGGTCTGGGGCATTAAAtgatagcaagcttgcc	1	1	1	0	5	11
947	BG505_gp41_48_K	aggaattctacgctgagtTTATTATCTGGCATAGTGCAACAGCAAAGCAATTTGCTGAGGGCTAAAGAGGCTCAACAACATCTGTTGAAACTCACGGTCTGGGGCATTAAAtgatagcaagcttgcc	0	0	0	2	7	14
948	BG505_gp41_48_N	aggaattctacgctgagtTTATTATCTGGCATAGTGCAACAGCAAAGCAATTTGCTGAGGGCTAACGAGGCTCAACAACATCTGTTGAAACTCACGGTCTGGGGCATTAAAtgatagcaagcttgcc	0	0	0	0	16	14
949	BG505_gp41_48_M	aggaattctacgctgagtTTATTATCTGGCATAGTGCAACAGCAAAGCAATTTGCTGAGGGCTATGGAGGCTCAACAACATCTGTTGAAACTCACGGTCTGGGGCATTAAAtgatagcaagcttgcc	0	1	0	0	1	7
950	BG505_gp41_48_I	aggaattctacgctgagtTTATTATCTGGCATAGTGCAACAGCAAAGCAATTTGCTGAGGGCTATCGAGGCTCAACAACATCTGTTGAAACTCACGGTCTGGGGCATTAAAtgatagcaagcttgcc	4	3	2	0	40	46
951	BG505_gp41_48_T	aggaattctacgctgagtTTATTATCTGGCATAGTGCAACAGCAAAGCAATTTGCTGAGGGCTACCGAGGCTCAACAACATCTGTTGAAACTCACGGTCTGGGGCATTAAAtgatagcaagcttgcc	0	0	0	0	1	0
952	BG505_gp41_48_W	aggaattctacgctgagtTTATTATCTGGCATAGTGCAACAGCAAAGCAATTTGCTGAGGGCTTGGGAGGCTCAACAACATCTGTTGAAACTCACGGTCTGGGGCATTAAAtgatagcaagcttgcc	1	0	0	0	6	7
953	BG505_gp41_48_C	aggaattctacgctgagtTTATTATCTGGCATAGTGCAACAGCAAAGCAATTTGCTGAGGGCTTGCGAGGCTCAACAACATCTGTTGAAACTCACGGTCTGGGGCATTAAAtgatagcaagcttgcc	0	0	0	0	2	7
954	BG505_gp41_48_Y	aggaattctacgctgagtTTATTATCTGGCATAGTGCAACAGCAAAGCAATTTGCTGAGGGCTTACGAGGCTCAACAACATCTGTTGAAACTCACGGTCTGGGGCATTAAAtgatagcaagcttgcc	2	1	0	0	14	20
955	BG505_gp41_48_L	aggaattctacgctgagtTTATTATCTGGCATAGTGCAACAGCAAAGCAATTTGCTGAGGGCTCTGGAGGCTCAACAACATCTGTTGAAACTCACGGTCTGGGGCATTAAAtgatagcaagcttgcc	0	0	0	0	9	12
956	BG505_gp41_48_F	aggaattctacgctgagtTTATTATCTGGCATAGTGCAACAGCAAAGCAATTTGCTGAGGGCTTTCGAGGCTCAACAACATCTGTTGAAACTCACGGTCTGGGGCATTAAAtgatagcaagcttgcc	0	0	2	0	15	18
957	BG505_gp41_48_Q	aggaattctacgctgagtTTATTATCTGGCATAGTGCAACAGCAAAGCAATTTGCTGAGGGCTCAGGAGGCTCAACAACATCTGTTGAAACTCACGGTCTGGGGCATTAAAtgatagcaagcttgcc	0	0	0	0	7	11
958	BG505_gp41_48_H	aggaattctacgctgagtTTATTATCTGGCATAGTGCAACAGCAAAGCAATTTGCTGAGGGCTCACGAGGCTCAACAACATCTGTTGAAACTCACGGTCTGGGGCATTAAAtgatagcaagcttgcc	0	0	1	0	19	20
959	BG505_gp41_48_P	aggaattctacgctgagtTTATTATCTGGCATAGTGCAACAGCAAAGCAATTTGCTGAGGGCTCCGGAGGCTCAACAACATCTGTTGAAACTCACGGTCTGGGGCATTAAAtgatagcaagcttgcc	0	0	0	0	5	9
960	BG505_gp41_49_G	aggaattctacgctgagtTTATCTGGCATAGTGCAACAGCAAAGCAATTTGCTGAGGGCTATAGGTGCTCAACAACATCTGTTGAAACTCACGGTCTGGGGCATTAAACAGtgatagcaagcttgcc	0	1	1	3	41	48
961	BG505_gp41_49_E	aggaattctacgctgagtTTATCTGGCATAGTGCAACAGCAAAGCAATTTGCTGAGGGCTATAGAAGCTCAACAACATCTGTTGAAACTCACGGTCTGGGGCATTAAACAGtgatagcaagcttgcc	0	2	1	0	24	39
962	BG505_gp41_49_D	aggaattctacgctgagtTTATCTGGCATAGTGCAACAGCAAAGCAATTTGCTGAGGGCTATAGACGCTCAACAACATCTGTTGAAACTCACGGTCTGGGGCATTAAACAGtgatagcaagcttgcc	0	0	2	1	22	26
963	BG505_gp41_49_V	aggaattctacgctgagtTTATCTGGCATAGTGCAACAGCAAAGCAATTTGCTGAGGGCTATAGTTGCTCAACAACATCTGTTGAAACTCACGGTCTGGGGCATTAAACAGtgatagcaagcttgcc	0	1	1	3	65	89
964	BG505_gp41_49_A	aggaattctacgctgagtTTATCTGGCATAGTGCAACAGCAAAGCAATTTGCTGAGGGCTATAGCTGCTCAACAACATCTGTTGAAACTCACGGTCTGGGGCATTAAACAGtgatagcaagcttgcc	1	0	0	1	16	13
965	BG505_gp41_49_R	aggaattctacgctgagtTTATCTGGCATAGTGCAACAGCAAAGCAATTTGCTGAGGGCTATACGTGCTCAACAACATCTGTTGAAACTCACGGTCTGGGGCATTAAACAGtgatagcaagcttgcc	0	0	0	0	36	68
966	BG505_gp41_49_S	aggaattctacgctgagtTTATCTGGCATAGTGCAACAGCAAAGCAATTTGCTGAGGGCTATATCTGCTCAACAACATCTGTTGAAACTCACGGTCTGGGGCATTAAACAGtgatagcaagcttgcc	1	4	0	0	51	101
967	BG505_gp41_49_K	aggaattctacgctgagtTTATCTGGCATAGTGCAACAGCAAAGCAATTTGCTGAGGGCTATAAAAGCTCAACAACATCTGTTGAAACTCACGGTCTGGGGCATTAAACAGtgatagcaagcttgcc	1	0	1	0	34	32
968	BG505_gp41_49_N	aggaattctacgctgagtTTATCTGGCATAGTGCAACAGCAAAGCAATTTGCTGAGGGCTATAAACGCTCAACAACATCTGTTGAAACTCACGGTCTGGGGCATTAAACAGtgatagcaagcttgcc	2	2	0	0	49	80
969	BG505_gp41_49_M	aggaattctacgctgagtTTATCTGGCATAGTGCAACAGCAAAGCAATTTGCTGAGGGCTATAATGGCTCAACAACATCTGTTGAAACTCACGGTCTGGGGCATTAAACAGtgatagcaagcttgcc	0	1	1	0	21	27
970	BG505_gp41_49_I	aggaattctacgctgagtTTATCTGGCATAGTGCAACAGCAAAGCAATTTGCTGAGGGCTATAATCGCTCAACAACATCTGTTGAAACTCACGGTCTGGGGCATTAAACAGtgatagcaagcttgcc	1	0	0	1	45	72
971	BG505_gp41_49_T	aggaattctacgctgagtTTATCTGGCATAGTGCAACAGCAAAGCAATTTGCTGAGGGCTATAACCGCTCAACAACATCTGTTGAAACTCACGGTCTGGGGCATTAAACAGtgatagcaagcttgcc	0	2	0	0	31	34
972	BG505_gp41_49_W	aggaattctacgctgagtTTATCTGGCATAGTGCAACAGCAAAGCAATTTGCTGAGGGCTATATGGGCTCAACAACATCTGTTGAAACTCACGGTCTGGGGCATTAAACAGtgatagcaagcttgcc	1	1	0	0	40	54
973	BG505_gp41_49_C	aggaattctacgctgagtTTATCTGGCATAGTGCAACAGCAAAGCAATTTGCTGAGGGCTATATGCGCTCAACAACATCTGTTGAAACTCACGGTCTGGGGCATTAAACAGtgatagcaagcttgcc	1	3	3	4	48	87
974	BG505_gp41_49_Y	aggaattctacgctgagtTTATCTGGCATAGTGCAACAGCAAAGCAATTTGCTGAGGGCTATATACGCTCAACAACATCTGTTGAAACTCACGGTCTGGGGCATTAAACAGtgatagcaagcttgcc	0	1	0	1	18	38
975	BG505_gp41_49_L	aggaattctacgctgagtTTATCTGGCATAGTGCAACAGCAAAGCAATTTGCTGAGGGCTATACTGGCTCAACAACATCTGTTGAAACTCACGGTCTGGGGCATTAAACAGtgatagcaagcttgcc	2	1	1	1	52	78
976	BG505_gp41_49_F	aggaattctacgctgagtTTATCTGGCATAGTGCAACAGCAAAGCAATTTGCTGAGGGCTATATTCGCTCAACAACATCTGTTGAAACTCACGGTCTGGGGCATTAAACAGtgatagcaagcttgcc	0	1	0	1	20	23
977	BG505_gp41_49_Q	aggaattctacgctgagtTTATCTGGCATAGTGCAACAGCAAAGCAATTTGCTGAGGGCTATACAGGCTCAACAACATCTGTTGAAACTCACGGTCTGGGGCATTAAACAGtgatagcaagcttgcc	0	0	0	0	5	14
978	BG505_gp41_49_H	aggaattctacgctgagtTTATCTGGCATAGTGCAACAGCAAAGCAATTTGCTGAGGGCTATACACGCTCAACAACATCTGTTGAAACTCACGGTCTGGGGCATTAAACAGtgatagcaagcttgcc	0	0	3	2	48	66
979	BG505_gp41_49_P	aggaattctacgctgagtTTATCTGGCATAGTGCAACAGCAAAGCAATTTGCTGAGGGCTATACCGGCTCAACAACATCTGTTGAAACTCACGGTCTGGGGCATTAAACAGtgatagcaagcttgcc	1	1	1	1	20	32
980	BG505_gp41_50_G	aggaattctacgctgagtTCTGGCATAGTGCAACAGCAAAGCAATTTGCTGAGGGCTATAGAGGGTCAACAACATCTGTTGAAACTCACGGTCTGGGGCATTAAACAGCTCtgatagcaagcttgcc	1	0	1	0	42	55
981	BG505_gp41_50_E	aggaattctacgctgagtTCTGGCATAGTGCAACAGCAAAGCAATTTGCTGAGGGCTATAGAGGAACAACAACATCTGTTGAAACTCACGGTCTGGGGCATTAAACAGCTCtgatagcaagcttgcc	0	1	1	0	38	41
982	BG505_gp41_50_D	aggaattctacgctgagtTCTGGCATAGTGCAACAGCAAAGCAATTTGCTGAGGGCTATAGAGGACCAACAACATCTGTTGAAACTCACGGTCTGGGGCATTAAACAGCTCtgatagcaagcttgcc	3	4	2	3	131	220
983	BG505_gp41_50_V	aggaattctacgctgagtTCTGGCATAGTGCAACAGCAAAGCAATTTGCTGAGGGCTATAGAGGTTCAACAACATCTGTTGAAACTCACGGTCTGGGGCATTAAACAGCTCtgatagcaagcttgcc	0	1	4	0	18	20
984	BG505_gp41_50_A	aggaattctacgctgagtTCTGGCATAGTGCAACAGCAAAGCAATTTGCTGAGGGCTATAGAGGCTCAACAACATCTGTTGAAACTCACGGTCTGGGGCATTAAACAGCTCtgatagcaagcttgcc	2	2	1	4	140	206
985	BG505_gp41_50_R	aggaattctacgctgagtTCTGGCATAGTGCAACAGCAAAGCAATTTGCTGAGGGCTATAGAGCGTCAACAACATCTGTTGAAACTCACGGTCTGGGGCATTAAACAGCTCtgatagcaagcttgcc	0	0	0	1	27	33
986	BG505_gp41_50_S	aggaattctacgctgagtTCTGGCATAGTGCAACAGCAAAGCAATTTGCTGAGGGCTATAGAGTCTCAACAACATCTGTTGAAACTCACGGTCTGGGGCATTAAACAGCTCtgatagcaagcttgcc	2	2	0	0	10	26
987	BG505_gp41_50_K	aggaattctacgctgagtTCTGGCATAGTGCAACAGCAAAGCAATTTGCTGAGGGCTATAGAGAAACAACAACATCTGTTGAAACTCACGGTCTGGGGCATTAAACAGCTCtgatagcaagcttgcc	1	5	4	2	69	97
988	BG505_gp41_50_N	aggaattctacgctgagtTCTGGCATAGTGCAACAGCAAAGCAATTTGCTGAGGGCTATAGAGAACCAACAACATCTGTTGAAACTCACGGTCTGGGGCATTAAACAGCTCtgatagcaagcttgcc	0	0	0	0	22	27
989	BG505_gp41_50_M	aggaattctacgctgagtTCTGGCATAGTGCAACAGCAAAGCAATTTGCTGAGGGCTATAGAGATGCAACAACATCTGTTGAAACTCACGGTCTGGGGCATTAAACAGCTCtgatagcaagcttgcc	0	1	0	0	48	79
990	BG505_gp41_50_I	aggaattctacgctgagtTCTGGCATAGTGCAACAGCAAAGCAATTTGCTGAGGGCTATAGAGATCCAACAACATCTGTTGAAACTCACGGTCTGGGGCATTAAACAGCTCtgatagcaagcttgcc	2	0	6	4	61	53
991	BG505_gp41_50_T	aggaattctacgctgagtTCTGGCATAGTGCAACAGCAAAGCAATTTGCTGAGGGCTATAGAGACCCAACAACATCTGTTGAAACTCACGGTCTGGGGCATTAAACAGCTCtgatagcaagcttgcc	1	0	2	1	63	84
992	BG505_gp41_50_W	aggaattctacgctgagtTCTGGCATAGTGCAACAGCAAAGCAATTTGCTGAGGGCTATAGAGTGGCAACAACATCTGTTGAAACTCACGGTCTGGGGCATTAAACAGCTCtgatagcaagcttgcc	0	6	1	7	74	113
993	BG505_gp41_50_C	aggaattctacgctgagtTCTGGCATAGTGCAACAGCAAAGCAATTTGCTGAGGGCTATAGAGTGCCAACAACATCTGTTGAAACTCACGGTCTGGGGCATTAAACAGCTCtgatagcaagcttgcc	3	1	0	0	80	126
994	BG505_gp41_50_Y	aggaattctacgctgagtTCTGGCATAGTGCAACAGCAAAGCAATTTGCTGAGGGCTATAGAGTACCAACAACATCTGTTGAAACTCACGGTCTGGGGCATTAAACAGCTCtgatagcaagcttgcc	1	1	1	0	30	36
995	BG505_gp41_50_L	aggaattctacgctgagtTCTGGCATAGTGCAACAGCAAAGCAATTTGCTGAGGGCTATAGAGCTGCAACAACATCTGTTGAAACTCACGGTCTGGGGCATTAAACAGCTCtgatagcaagcttgcc	2	4	2	5	122	200
996	BG505_gp41_50_F	aggaattctacgctgagtTCTGGCATAGTGCAACAGCAAAGCAATTTGCTGAGGGCTATAGAGTTCCAACAACATCTGTTGAAACTCACGGTCTGGGGCATTAAACAGCTCtgatagcaagcttgcc	0	2	1	0	55	79
997	BG505_gp41_50_Q	aggaattctacgctgagtTCTGGCATAGTGCAACAGCAAAGCAATTTGCTGAGGGCTATAGAGCAGCAACAACATCTGTTGAAACTCACGGTCTGGGGCATTAAACAGCTCtgatagcaagcttgcc	6	2	1	2	119	179
998	BG505_gp41_50_H	aggaattctacgctgagtTCTGGCATAGTGCAACAGCAAAGCAATTTGCTGAGGGCTATAGAGCACCAACAACATCTGTTGAAACTCACGGTCTGGGGCATTAAACAGCTCtgatagcaagcttgcc	1	4	1	0	24	32
999	BG505_gp41_50_P	aggaattctacgctgagtTCTGGCATAGTGCAACAGCAAAGCAATTTGCTGAGGGCTATAGAGCCGCAACAACATCTGTTGAAACTCACGGTCTGGGGCATTAAACAGCTCtgatagcaagcttgcc	3	2	1	4	82	122
1000	BG505_gp41_51_G	aggaattctacgctgagtGGCATAGTGCAACAGCAAAGCAATTTGCTGAGGGCTATAGAGGCTGGTCAACATCTGTTGAAACTCACGGTCTGGGGCATTAAACAGCTCCAGtgatagcaagcttgcc	4	3	11	3	191	313
1001	BG505_gp41_51_E	aggaattctacgctgagtGGCATAGTGCAACAGCAAAGCAATTTGCTGAGGGCTATAGAGGCTGAACAACATCTGTTGAAACTCACGGTCTGGGGCATTAAACAGCTCCAGtgatagcaagcttgcc	1	1	5	0	38	52
1002	BG505_gp41_51_D	aggaattctacgctgagtGGCATAGTGCAACAGCAAAGCAATTTGCTGAGGGCTATAGAGGCTGACCAACATCTGTTGAAACTCACGGTCTGGGGCATTAAACAGCTCCAGtgatagcaagcttgcc	1	7	11	0	154	235
1003	BG505_gp41_51_V	aggaattctacgctgagtGGCATAGTGCAACAGCAAAGCAATTTGCTGAGGGCTATAGAGGCTGTTCAACATCTGTTGAAACTCACGGTCTGGGGCATTAAACAGCTCCAGtgatagcaagcttgcc	0	0	1	2	25	47
1004	BG505_gp41_51_A	aggaattctacgctgagtGGCATAGTGCAACAGCAAAGCAATTTGCTGAGGGCTATAGAGGCTGCTCAACATCTGTTGAAACTCACGGTCTGGGGCATTAAACAGCTCCAGtgatagcaagcttgcc	2	1	0	2	83	104
1005	BG505_gp41_51_R	aggaattctacgctgagtGGCATAGTGCAACAGCAAAGCAATTTGCTGAGGGCTATAGAGGCTCGTCAACATCTGTTGAAACTCACGGTCTGGGGCATTAAACAGCTCCAGtgatagcaagcttgcc	1	3	3	1	81	118
1006	BG505_gp41_51_S	aggaattctacgctgagtGGCATAGTGCAACAGCAAAGCAATTTGCTGAGGGCTATAGAGGCTTCTCAACATCTGTTGAAACTCACGGTCTGGGGCATTAAACAGCTCCAGtgatagcaagcttgcc	1	1	1	1	67	91
1007	BG505_gp41_51_K	aggaattctacgctgagtGGCATAGTGCAACAGCAAAGCAATTTGCTGAGGGCTATAGAGGCTAAACAACATCTGTTGAAACTCACGGTCTGGGGCATTAAACAGCTCCAGtgatagcaagcttgcc	0	2	0	2	55	102
1008	BG505_gp41_51_N	aggaattctacgctgagtGGCATAGTGCAACAGCAAAGCAATTTGCTGAGGGCTATAGAGGCTAACCAACATCTGTTGAAACTCACGGTCTGGGGCATTAAACAGCTCCAGtgatagcaagcttgcc	1	2	0	0	55	84
1009	BG505_gp41_51_M	aggaattctacgctgagtGGCATAGTGCAACAGCAAAGCAATTTGCTGAGGGCTATAGAGGCTATGCAACATCTGTTGAAACTCACGGTCTGGGGCATTAAACAGCTCCAGtgatagcaagcttgcc	2	0	3	2	40	93
1010	BG505_gp41_51_I	aggaattctacgctgagtGGCATAGTGCAACAGCAAAGCAATTTGCTGAGGGCTATAGAGGCTATCCAACATCTGTTGAAACTCACGGTCTGGGGCATTAAACAGCTCCAGtgatagcaagcttgcc	1	0	2	0	22	31
1011	BG505_gp41_51_T	aggaattctacgctgagtGGCATAGTGCAACAGCAAAGCAATTTGCTGAGGGCTATAGAGGCTACCCAACATCTGTTGAAACTCACGGTCTGGGGCATTAAACAGCTCCAGtgatagcaagcttgcc	7	2	0	5	91	129
1012	BG505_gp41_51_W	aggaattctacgctgagtGGCATAGTGCAACAGCAAAGCAATTTGCTGAGGGCTATAGAGGCTTGGCAACATCTGTTGAAACTCACGGTCTGGGGCATTAAACAGCTCCAGtgatagcaagcttgcc	3	1	2	6	159	237
1013	BG505_gp41_51_C	aggaattctacgctgagtGGCATAGTGCAACAGCAAAGCAATTTGCTGAGGGCTATAGAGGCTTGCCAACATCTGTTGAAACTCACGGTCTGGGGCATTAAACAGCTCCAGtgatagcaagcttgcc	0	1	0	0	6	7
1014	BG505_gp41_51_Y	aggaattctacgctgagtGGCATAGTGCAACAGCAAAGCAATTTGCTGAGGGCTATAGAGGCTTACCAACATCTGTTGAAACTCACGGTCTGGGGCATTAAACAGCTCCAGtgatagcaagcttgcc	1	1	2	0	60	89
1015	BG505_gp41_51_L	aggaattctacgctgagtGGCATAGTGCAACAGCAAAGCAATTTGCTGAGGGCTATAGAGGCTCTGCAACATCTGTTGAAACTCACGGTCTGGGGCATTAAACAGCTCCAGtgatagcaagcttgcc	2	3	1	4	43	74
1016	BG505_gp41_51_F	aggaattctacgctgagtGGCATAGTGCAACAGCAAAGCAATTTGCTGAGGGCTATAGAGGCTTTCCAACATCTGTTGAAACTCACGGTCTGGGGCATTAAACAGCTCCAGtgatagcaagcttgcc	3	1	1	4	131	214
1017	BG505_gp41_51_Q	aggaattctacgctgagtGGCATAGTGCAACAGCAAAGCAATTTGCTGAGGGCTATAGAGGCTCAGCAACATCTGTTGAAACTCACGGTCTGGGGCATTAAACAGCTCCAGtgatagcaagcttgcc	1	2	1	4	79	97
1018	BG505_gp41_51_H	aggaattctacgctgagtGGCATAGTGCAACAGCAAAGCAATTTGCTGAGGGCTATAGAGGCTCACCAACATCTGTTGAAACTCACGGTCTGGGGCATTAAACAGCTCCAGtgatagcaagcttgcc	2	2	1	2	81	139
1019	BG505_gp41_51_P	aggaattctacgctgagtGGCATAGTGCAACAGCAAAGCAATTTGCTGAGGGCTATAGAGGCTCCGCAACATCTGTTGAAACTCACGGTCTGGGGCATTAAACAGCTCCAGtgatagcaagcttgcc	11	9	11	4	358	468
1020	BG505_gp41_52_G	aggaattctacgctgagtATAGTGCAACAGCAAAGCAATTTGCTGAGGGCTATAGAGGCTCAAGGTCATCTGTTGAAACTCACGGTCTGGGGCATTAAACAGCTCCAGGCAtgatagcaagcttgcc	1	0	2	1	52	80
1021	BG505_gp41_52_E	aggaattctacgctgagtATAGTGCAACAGCAAAGCAATTTGCTGAGGGCTATAGAGGCTCAAGAACATCTGTTGAAACTCACGGTCTGGGGCATTAAACAGCTCCAGGCAtgatagcaagcttgcc	2	0	1	1	56	79
1022	BG505_gp41_52_D	aggaattctacgctgagtATAGTGCAACAGCAAAGCAATTTGCTGAGGGCTATAGAGGCTCAAGACCATCTGTTGAAACTCACGGTCTGGGGCATTAAACAGCTCCAGGCAtgatagcaagcttgcc	7	0	2	3	20	30
1023	BG505_gp41_52_V	aggaattctacgctgagtATAGTGCAACAGCAAAGCAATTTGCTGAGGGCTATAGAGGCTCAAGTTCATCTGTTGAAACTCACGGTCTGGGGCATTAAACAGCTCCAGGCAtgatagcaagcttgcc	1	2	1	1	40	63
1024	BG505_gp41_52_A	aggaattctacgctgagtATAGTGCAACAGCAAAGCAATTTGCTGAGGGCTATAGAGGCTCAAGCTCATCTGTTGAAACTCACGGTCTGGGGCATTAAACAGCTCCAGGCAtgatagcaagcttgcc	0	1	1	1	20	31
1025	BG505_gp41_52_R	aggaattctacgctgagtATAGTGCAACAGCAAAGCAATTTGCTGAGGGCTATAGAGGCTCAACGTCATCTGTTGAAACTCACGGTCTGGGGCATTAAACAGCTCCAGGCAtgatagcaagcttgcc	3	1	1	0	30	49
1026	BG505_gp41_52_S	aggaattctacgctgagtATAGTGCAACAGCAAAGCAATTTGCTGAGGGCTATAGAGGCTCAATCTCATCTGTTGAAACTCACGGTCTGGGGCATTAAACAGCTCCAGGCAtgatagcaagcttgcc	2	1	1	1	25	37
1027	BG505_gp41_52_K	aggaattctacgctgagtATAGTGCAACAGCAAAGCAATTTGCTGAGGGCTATAGAGGCTCAAAAACATCTGTTGAAACTCACGGTCTGGGGCATTAAACAGCTCCAGGCAtgatagcaagcttgcc	2	6	3	6	150	218
1028	BG505_gp41_52_N	aggaattctacgctgagtATAGTGCAACAGCAAAGCAATTTGCTGAGGGCTATAGAGGCTCAAAACCATCTGTTGAAACTCACGGTCTGGGGCATTAAACAGCTCCAGGCAtgatagcaagcttgcc	2	2	1	0	72	112
1029	BG505_gp41_52_M	aggaattctacgctgagtATAGTGCAACAGCAAAGCAATTTGCTGAGGGCTATAGAGGCTCAAATGCATCTGTTGAAACTCACGGTCTGGGGCATTAAACAGCTCCAGGCAtgatagcaagcttgcc	2	3	4	0	39	49
1030	BG505_gp41_52_I	aggaattctacgctgagtATAGTGCAACAGCAAAGCAATTTGCTGAGGGCTATAGAGGCTCAAATCCATCTGTTGAAACTCACGGTCTGGGGCATTAAACAGCTCCAGGCAtgatagcaagcttgcc	1	0	0	0	26	38
1031	BG505_gp41_52_T	aggaattctacgctgagtATAGTGCAACAGCAAAGCAATTTGCTGAGGGCTATAGAGGCTCAAACCCATCTGTTGAAACTCACGGTCTGGGGCATTAAACAGCTCCAGGCAtgatagcaagcttgcc	0	1	0	0	78	126
1032	BG505_gp41_52_W	aggaattctacgctgagtATAGTGCAACAGCAAAGCAATTTGCTGAGGGCTATAGAGGCTCAATGGCATCTGTTGAAACTCACGGTCTGGGGCATTAAACAGCTCCAGGCAtgatagcaagcttgcc	2	1	1	0	24	28
1033	BG505_gp41_52_C	aggaattctacgctgagtATAGTGCAACAGCAAAGCAATTTGCTGAGGGCTATAGAGGCTCAATGCCATCTGTTGAAACTCACGGTCTGGGGCATTAAACAGCTCCAGGCAtgatagcaagcttgcc	1	1	3	1	37	33
1034	BG505_gp41_52_Y	aggaattctacgctgagtATAGTGCAACAGCAAAGCAATTTGCTGAGGGCTATAGAGGCTCAATACCATCTGTTGAAACTCACGGTCTGGGGCATTAAACAGCTCCAGGCAtgatagcaagcttgcc	0	1	0	5	66	93
1035	BG505_gp41_52_L	aggaattctacgctgagtATAGTGCAACAGCAAAGCAATTTGCTGAGGGCTATAGAGGCTCAACTGCATCTGTTGAAACTCACGGTCTGGGGCATTAAACAGCTCCAGGCAtgatagcaagcttgcc	1	0	0	0	17	39
1036	BG505_gp41_52_F	aggaattctacgctgagtATAGTGCAACAGCAAAGCAATTTGCTGAGGGCTATAGAGGCTCAATTCCATCTGTTGAAACTCACGGTCTGGGGCATTAAACAGCTCCAGGCAtgatagcaagcttgcc	0	1	1	5	48	85
1037	BG505_gp41_52_Q	aggaattctacgctgagtATAGTGCAACAGCAAAGCAATTTGCTGAGGGCTATAGAGGCTCAACAGCATCTGTTGAAACTCACGGTCTGGGGCATTAAACAGCTCCAGGCAtgatagcaagcttgcc	0	0	0	0	12	12
1038	BG505_gp41_52_H	aggaattctacgctgagtATAGTGCAACAGCAAAGCAATTTGCTGAGGGCTATAGAGGCTCAACACCATCTGTTGAAACTCACGGTCTGGGGCATTAAACAGCTCCAGGCAtgatagcaagcttgcc	0	2	2	1	43	54
1039	BG505_gp41_52_P	aggaattctacgctgagtATAGTGCAACAGCAAAGCAATTTGCTGAGGGCTATAGAGGCTCAACCGCATCTGTTGAAACTCACGGTCTGGGGCATTAAACAGCTCCAGGCAtgatagcaagcttgcc	2	2	2	6	34	52
1040	BG505_gp41_53_G	aggaattctacgctgagtGTGCAACAGCAAAGCAATTTGCTGAGGGCTATAGAGGCTCAACAAGGTCTGTTGAAACTCACGGTCTGGGGCATTAAACAGCTCCAGGCAAGGtgatagcaagcttgcc	8	10	7	8	162	222
1041	BG505_gp41_53_E	aggaattctacgctgagtGTGCAACAGCAAAGCAATTTGCTGAGGGCTATAGAGGCTCAACAAGAACTGTTGAAACTCACGGTCTGGGGCATTAAACAGCTCCAGGCAAGGtgatagcaagcttgcc	3	1	7	5	66	85
1042	BG505_gp41_53_D	aggaattctacgctgagtGTGCAACAGCAAAGCAATTTGCTGAGGGCTATAGAGGCTCAACAAGACCTGTTGAAACTCACGGTCTGGGGCATTAAACAGCTCCAGGCAAGGtgatagcaagcttgcc	3	3	6	10	153	257
1043	BG505_gp41_53_V	aggaattctacgctgagtGTGCAACAGCAAAGCAATTTGCTGAGGGCTATAGAGGCTCAACAAGTTCTGTTGAAACTCACGGTCTGGGGCATTAAACAGCTCCAGGCAAGGtgatagcaagcttgcc	0	1	0	5	79	107
1044	BG505_gp41_53_A	aggaattctacgctgagtGTGCAACAGCAAAGCAATTTGCTGAGGGCTATAGAGGCTCAACAAGCTCTGTTGAAACTCACGGTCTGGGGCATTAAACAGCTCCAGGCAAGGtgatagcaagcttgcc	2	2	2	1	34	51
1045	BG505_gp41_53_R	aggaattctacgctgagtGTGCAACAGCAAAGCAATTTGCTGAGGGCTATAGAGGCTCAACAACGTCTGTTGAAACTCACGGTCTGGGGCATTAAACAGCTCCAGGCAAGGtgatagcaagcttgcc	5	4	2	5	189	313
1046	BG505_gp41_53_S	aggaattctacgctgagtGTGCAACAGCAAAGCAATTTGCTGAGGGCTATAGAGGCTCAACAATCTCTGTTGAAACTCACGGTCTGGGGCATTAAACAGCTCCAGGCAAGGtgatagcaagcttgcc	3	1	10	11	167	274
1047	BG505_gp41_53_K	aggaattctacgctgagtGTGCAACAGCAAAGCAATTTGCTGAGGGCTATAGAGGCTCAACAAAAACTGTTGAAACTCACGGTCTGGGGCATTAAACAGCTCCAGGCAAGGtgatagcaagcttgcc	6	1	5	3	83	144
1048	BG505_gp41_53_N	aggaattctacgctgagtGTGCAACAGCAAAGCAATTTGCTGAGGGCTATAGAGGCTCAACAAAACCTGTTGAAACTCACGGTCTGGGGCATTAAACAGCTCCAGGCAAGGtgatagcaagcttgcc	5	5	8	6	155	219
1049	BG505_gp41_53_M	aggaattctacgctgagtGTGCAACAGCAAAGCAATTTGCTGAGGGCTATAGAGGCTCAACAAATGCTGTTGAAACTCACGGTCTGGGGCATTAAACAGCTCCAGGCAAGGtgatagcaagcttgcc	2	1	0	0	18	52
1050	BG505_gp41_53_I	aggaattctacgctgagtGTGCAACAGCAAAGCAATTTGCTGAGGGCTATAGAGGCTCAACAAATCCTGTTGAAACTCACGGTCTGGGGCATTAAACAGCTCCAGGCAAGGtgatagcaagcttgcc	0	0	2	0	71	94
1051	BG505_gp41_53_T	aggaattctacgctgagtGTGCAACAGCAAAGCAATTTGCTGAGGGCTATAGAGGCTCAACAAACCCTGTTGAAACTCACGGTCTGGGGCATTAAACAGCTCCAGGCAAGGtgatagcaagcttgcc	0	6	5	8	62	89
1052	BG505_gp41_53_W	aggaattctacgctgagtGTGCAACAGCAAAGCAATTTGCTGAGGGCTATAGAGGCTCAACAATGGCTGTTGAAACTCACGGTCTGGGGCATTAAACAGCTCCAGGCAAGGtgatagcaagcttgcc	2	0	1	0	18	29
1053	BG505_gp41_53_C	aggaattctacgctgagtGTGCAACAGCAAAGCAATTTGCTGAGGGCTATAGAGGCTCAACAATGCCTGTTGAAACTCACGGTCTGGGGCATTAAACAGCTCCAGGCAAGGtgatagcaagcttgcc	0	1	0	0	2	10
1054	BG505_gp41_53_Y	aggaattctacgctgagtGTGCAACAGCAAAGCAATTTGCTGAGGGCTATAGAGGCTCAACAATACCTGTTGAAACTCACGGTCTGGGGCATTAAACAGCTCCAGGCAAGGtgatagcaagcttgcc	1	1	4	2	48	63
1055	BG505_gp41_53_L	aggaattctacgctgagtGTGCAACAGCAAAGCAATTTGCTGAGGGCTATAGAGGCTCAACAACTGCTGTTGAAACTCACGGTCTGGGGCATTAAACAGCTCCAGGCAAGGtgatagcaagcttgcc	1	1	3	3	66	93
1056	BG505_gp41_53_F	aggaattctacgctgagtGTGCAACAGCAAAGCAATTTGCTGAGGGCTATAGAGGCTCAACAATTCCTGTTGAAACTCACGGTCTGGGGCATTAAACAGCTCCAGGCAAGGtgatagcaagcttgcc	1	4	0	2	55	74
1057	BG505_gp41_53_Q	aggaattctacgctgagtGTGCAACAGCAAAGCAATTTGCTGAGGGCTATAGAGGCTCAACAACAGCTGTTGAAACTCACGGTCTGGGGCATTAAACAGCTCCAGGCAAGGtgatagcaagcttgcc	2	5	2	1	77	149
1058	BG505_gp41_53_H	aggaattctacgctgagtGTGCAACAGCAAAGCAATTTGCTGAGGGCTATAGAGGCTCAACAACACCTGTTGAAACTCACGGTCTGGGGCATTAAACAGCTCCAGGCAAGGtgatagcaagcttgcc	4	5	4	2	101	147
1059	BG505_gp41_53_P	aggaattctacgctgagtGTGCAACAGCAAAGCAATTTGCTGAGGGCTATAGAGGCTCAACAACCGCTGTTGAAACTCACGGTCTGGGGCATTAAACAGCTCCAGGCAAGGtgatagcaagcttgcc	3	1	6	6	93	135
1060	BG505_gp41_54_G	aggaattctacgctgagtCAACAGCAAAGCAATTTGCTGAGGGCTATAGAGGCTCAACAACATGGTTTGAAACTCACGGTCTGGGGCATTAAACAGCTCCAGGCAAGGGTCtgatagcaagcttgcc	6	6	2	3	188	312
1061	BG505_gp41_54_E	aggaattctacgctgagtCAACAGCAAAGCAATTTGCTGAGGGCTATAGAGGCTCAACAACATGAATTGAAACTCACGGTCTGGGGCATTAAACAGCTCCAGGCAAGGGTCtgatagcaagcttgcc	11	11	12	11	188	241
1062	BG505_gp41_54_D	aggaattctacgctgagtCAACAGCAAAGCAATTTGCTGAGGGCTATAGAGGCTCAACAACATGACTTGAAACTCACGGTCTGGGGCATTAAACAGCTCCAGGCAAGGGTCtgatagcaagcttgcc	3	4	2	4	195	248
1063	BG505_gp41_54_V	aggaattctacgctgagtCAACAGCAAAGCAATTTGCTGAGGGCTATAGAGGCTCAACAACATGTTTTGAAACTCACGGTCTGGGGCATTAAACAGCTCCAGGCAAGGGTCtgatagcaagcttgcc	2	3	5	5	89	141
1064	BG505_gp41_54_A	aggaattctacgctgagtCAACAGCAAAGCAATTTGCTGAGGGCTATAGAGGCTCAACAACATGCTTTGAAACTCACGGTCTGGGGCATTAAACAGCTCCAGGCAAGGGTCtgatagcaagcttgcc	2	3	5	4	99	160
1065	BG505_gp41_54_R	aggaattctacgctgagtCAACAGCAAAGCAATTTGCTGAGGGCTATAGAGGCTCAACAACATCGTTTGAAACTCACGGTCTGGGGCATTAAACAGCTCCAGGCAAGGGTCtgatagcaagcttgcc	2	8	8	9	195	262
1066	BG505_gp41_54_S	aggaattctacgctgagtCAACAGCAAAGCAATTTGCTGAGGGCTATAGAGGCTCAACAACATTCTTTGAAACTCACGGTCTGGGGCATTAAACAGCTCCAGGCAAGGGTCtgatagcaagcttgcc	7	15	10	8	337	466
1067	BG505_gp41_54_K	aggaattctacgctgagtCAACAGCAAAGCAATTTGCTGAGGGCTATAGAGGCTCAACAACATAAATTGAAACTCACGGTCTGGGGCATTAAACAGCTCCAGGCAAGGGTCtgatagcaagcttgcc	0	3	6	8	140	186
1068	BG505_gp41_54_N	aggaattctacgctgagtCAACAGCAAAGCAATTTGCTGAGGGCTATAGAGGCTCAACAACATAACTTGAAACTCACGGTCTGGGGCATTAAACAGCTCCAGGCAAGGGTCtgatagcaagcttgcc	5	7	13	12	141	201
1069	BG505_gp41_54_M	aggaattctacgctgagtCAACAGCAAAGCAATTTGCTGAGGGCTATAGAGGCTCAACAACATATGTTGAAACTCACGGTCTGGGGCATTAAACAGCTCCAGGCAAGGGTCtgatagcaagcttgcc	4	5	5	9	144	185
1070	BG505_gp41_54_I	aggaattctacgctgagtCAACAGCAAAGCAATTTGCTGAGGGCTATAGAGGCTCAACAACATATCTTGAAACTCACGGTCTGGGGCATTAAACAGCTCCAGGCAAGGGTCtgatagcaagcttgcc	0	2	4	7	143	180
1071	BG505_gp41_54_T	aggaattctacgctgagtCAACAGCAAAGCAATTTGCTGAGGGCTATAGAGGCTCAACAACATACCTTGAAACTCACGGTCTGGGGCATTAAACAGCTCCAGGCAAGGGTCtgatagcaagcttgcc	5	3	4	8	120	224
1072	BG505_gp41_54_W	aggaattctacgctgagtCAACAGCAAAGCAATTTGCTGAGGGCTATAGAGGCTCAACAACATTGGTTGAAACTCACGGTCTGGGGCATTAAACAGCTCCAGGCAAGGGTCtgatagcaagcttgcc	7	3	5	14	148	202
1073	BG505_gp41_54_C	aggaattctacgctgagtCAACAGCAAAGCAATTTGCTGAGGGCTATAGAGGCTCAACAACATTGCTTGAAACTCACGGTCTGGGGCATTAAACAGCTCCAGGCAAGGGTCtgatagcaagcttgcc	2	0	2	5	71	101
1074	BG505_gp41_54_Y	aggaattctacgctgagtCAACAGCAAAGCAATTTGCTGAGGGCTATAGAGGCTCAACAACATTACTTGAAACTCACGGTCTGGGGCATTAAACAGCTCCAGGCAAGGGTCtgatagcaagcttgcc	10	10	9	5	268	411
1075	BG505_gp41_54_L	aggaattctacgctgagtCAACAGCAAAGCAATTTGCTGAGGGCTATAGAGGCTCAACAACATCTGTTGAAACTCACGGTCTGGGGCATTAAACAGCTCCAGGCAAGGGTCtgatagcaagcttgcc	3	8	3	2	134	222
1076	BG505_gp41_54_F	aggaattctacgctgagtCAACAGCAAAGCAATTTGCTGAGGGCTATAGAGGCTCAACAACATTTCTTGAAACTCACGGTCTGGGGCATTAAACAGCTCCAGGCAAGGGTCtgatagcaagcttgcc	3	2	5	3	150	201
1077	BG505_gp41_54_Q	aggaattctacgctgagtCAACAGCAAAGCAATTTGCTGAGGGCTATAGAGGCTCAACAACATCAGTTGAAACTCACGGTCTGGGGCATTAAACAGCTCCAGGCAAGGGTCtgatagcaagcttgcc	2	2	5	5	99	138
1078	BG505_gp41_54_H	aggaattctacgctgagtCAACAGCAAAGCAATTTGCTGAGGGCTATAGAGGCTCAACAACATCACTTGAAACTCACGGTCTGGGGCATTAAACAGCTCCAGGCAAGGGTCtgatagcaagcttgcc	2	7	3	6	144	219
1079	BG505_gp41_54_P	aggaattctacgctgagtCAACAGCAAAGCAATTTGCTGAGGGCTATAGAGGCTCAACAACATCCGTTGAAACTCACGGTCTGGGGCATTAAACAGCTCCAGGCAAGGGTCtgatagcaagcttgcc	3	5	2	8	147	237
1080	BG505_gp41_55_G	aggaattctacgctgagtCAGCAAAGCAATTTGCTGAGGGCTATAGAGGCTCAACAACATCTGGGTAAACTCACGGTCTGGGGCATTAAACAGCTCCAGGCAAGGGTCCTGtgatagcaagcttgcc	3	3	9	10	208	312
1081	BG505_gp41_55_E	aggaattctacgctgagtCAGCAAAGCAATTTGCTGAGGGCTATAGAGGCTCAACAACATCTGGAAAAACTCACGGTCTGGGGCATTAAACAGCTCCAGGCAAGGGTCCTGtgatagcaagcttgcc	3	5	10	14	208	371
1082	BG505_gp41_55_D	aggaattctacgctgagtCAGCAAAGCAATTTGCTGAGGGCTATAGAGGCTCAACAACATCTGGACAAACTCACGGTCTGGGGCATTAAACAGCTCCAGGCAAGGGTCCTGtgatagcaagcttgcc	3	4	5	14	212	316
1083	BG505_gp41_55_V	aggaattctacgctgagtCAGCAAAGCAATTTGCTGAGGGCTATAGAGGCTCAACAACATCTGGTTAAACTCACGGTCTGGGGCATTAAACAGCTCCAGGCAAGGGTCCTGtgatagcaagcttgcc	4	9	7	7	182	242
1084	BG505_gp41_55_A	aggaattctacgctgagtCAGCAAAGCAATTTGCTGAGGGCTATAGAGGCTCAACAACATCTGGCTAAACTCACGGTCTGGGGCATTAAACAGCTCCAGGCAAGGGTCCTGtgatagcaagcttgcc	7	2	4	6	86	140
1085	BG505_gp41_55_R	aggaattctacgctgagtCAGCAAAGCAATTTGCTGAGGGCTATAGAGGCTCAACAACATCTGCGTAAACTCACGGTCTGGGGCATTAAACAGCTCCAGGCAAGGGTCCTGtgatagcaagcttgcc	1	0	0	2	55	84
1086	BG505_gp41_55_S	aggaattctacgctgagtCAGCAAAGCAATTTGCTGAGGGCTATAGAGGCTCAACAACATCTGTCTAAACTCACGGTCTGGGGCATTAAACAGCTCCAGGCAAGGGTCCTGtgatagcaagcttgcc	9	12	12	3	228	335
1087	BG505_gp41_55_K	aggaattctacgctgagtCAGCAAAGCAATTTGCTGAGGGCTATAGAGGCTCAACAACATCTGAAAAAACTCACGGTCTGGGGCATTAAACAGCTCCAGGCAAGGGTCCTGtgatagcaagcttgcc	6	11	15	9	395	590
1088	BG505_gp41_55_N	aggaattctacgctgagtCAGCAAAGCAATTTGCTGAGGGCTATAGAGGCTCAACAACATCTGAACAAACTCACGGTCTGGGGCATTAAACAGCTCCAGGCAAGGGTCCTGtgatagcaagcttgcc	7	1	3	4	175	285
1089	BG505_gp41_55_M	aggaattctacgctgagtCAGCAAAGCAATTTGCTGAGGGCTATAGAGGCTCAACAACATCTGATGAAACTCACGGTCTGGGGCATTAAACAGCTCCAGGCAAGGGTCCTGtgatagcaagcttgcc	4	5	7	6	129	233
1090	BG505_gp41_55_I	aggaattctacgctgagtCAGCAAAGCAATTTGCTGAGGGCTATAGAGGCTCAACAACATCTGATCAAACTCACGGTCTGGGGCATTAAACAGCTCCAGGCAAGGGTCCTGtgatagcaagcttgcc	2	3	7	5	122	134
1091	BG505_gp41_55_T	aggaattctacgctgagtCAGCAAAGCAATTTGCTGAGGGCTATAGAGGCTCAACAACATCTGACCAAACTCACGGTCTGGGGCATTAAACAGCTCCAGGCAAGGGTCCTGtgatagcaagcttgcc	1	1	2	1	24	38
1092	BG505_gp41_55_W	aggaattctacgctgagtCAGCAAAGCAATTTGCTGAGGGCTATAGAGGCTCAACAACATCTGTGGAAACTCACGGTCTGGGGCATTAAACAGCTCCAGGCAAGGGTCCTGtgatagcaagcttgcc	14	11	11	19	462	711
1093	BG505_gp41_55_C	aggaattctacgctgagtCAGCAAAGCAATTTGCTGAGGGCTATAGAGGCTCAACAACATCTGTGCAAACTCACGGTCTGGGGCATTAAACAGCTCCAGGCAAGGGTCCTGtgatagcaagcttgcc	7	1	3	6	121	213
1094	BG505_gp41_55_Y	aggaattctacgctgagtCAGCAAAGCAATTTGCTGAGGGCTATAGAGGCTCAACAACATCTGTACAAACTCACGGTCTGGGGCATTAAACAGCTCCAGGCAAGGGTCCTGtgatagcaagcttgcc	5	5	3	3	166	238
1095	BG505_gp41_55_L	aggaattctacgctgagtCAGCAAAGCAATTTGCTGAGGGCTATAGAGGCTCAACAACATCTGCTGAAACTCACGGTCTGGGGCATTAAACAGCTCCAGGCAAGGGTCCTGtgatagcaagcttgcc	4	2	4	3	60	79
1096	BG505_gp41_55_F	aggaattctacgctgagtCAGCAAAGCAATTTGCTGAGGGCTATAGAGGCTCAACAACATCTGTTCAAACTCACGGTCTGGGGCATTAAACAGCTCCAGGCAAGGGTCCTGtgatagcaagcttgcc	1	2	4	7	125	204
1097	BG505_gp41_55_Q	aggaattctacgctgagtCAGCAAAGCAATTTGCTGAGGGCTATAGAGGCTCAACAACATCTGCAGAAACTCACGGTCTGGGGCATTAAACAGCTCCAGGCAAGGGTCCTGtgatagcaagcttgcc	9	8	7	2	105	138
1098	BG505_gp41_55_H	aggaattctacgctgagtCAGCAAAGCAATTTGCTGAGGGCTATAGAGGCTCAACAACATCTGCACAAACTCACGGTCTGGGGCATTAAACAGCTCCAGGCAAGGGTCCTGtgatagcaagcttgcc	3	4	5	6	153	233
1099	BG505_gp41_55_P	aggaattctacgctgagtCAGCAAAGCAATTTGCTGAGGGCTATAGAGGCTCAACAACATCTGCCGAAACTCACGGTCTGGGGCATTAAACAGCTCCAGGCAAGGGTCCTGtgatagcaagcttgcc	13	14	12	10	486	721
1100	BG505_gp41_56_G	aggaattctacgctgagtCAAAGCAATTTGCTGAGGGCTATAGAGGCTCAACAACATCTGTTGGGTCTCACGGTCTGGGGCATTAAACAGCTCCAGGCAAGGGTCCTGGCTtgatagcaagcttgcc	0	1	0	0	2	4
1101	BG505_gp41_56_E	aggaattctacgctgagtCAAAGCAATTTGCTGAGGGCTATAGAGGCTCAACAACATCTGTTGGAACTCACGGTCTGGGGCATTAAACAGCTCCAGGCAAGGGTCCTGGCTtgatagcaagcttgcc	1	1	0	1	15	8
1102	BG505_gp41_56_D	aggaattctacgctgagtCAAAGCAATTTGCTGAGGGCTATAGAGGCTCAACAACATCTGTTGGACCTCACGGTCTGGGGCATTAAACAGCTCCAGGCAAGGGTCCTGGCTtgatagcaagcttgcc	0	2	0	0	7	8
1103	BG505_gp41_56_V	aggaattctacgctgagtCAAAGCAATTTGCTGAGGGCTATAGAGGCTCAACAACATCTGTTGGTTCTCACGGTCTGGGGCATTAAACAGCTCCAGGCAAGGGTCCTGGCTtgatagcaagcttgcc	0	0	1	0	12	21
1104	BG505_gp41_56_A	aggaattctacgctgagtCAAAGCAATTTGCTGAGGGCTATAGAGGCTCAACAACATCTGTTGGCTCTCACGGTCTGGGGCATTAAACAGCTCCAGGCAAGGGTCCTGGCTtgatagcaagcttgcc	0	0	0	0	10	11
1105	BG505_gp41_56_R	aggaattctacgctgagtCAAAGCAATTTGCTGAGGGCTATAGAGGCTCAACAACATCTGTTGCGTCTCACGGTCTGGGGCATTAAACAGCTCCAGGCAAGGGTCCTGGCTtgatagcaagcttgcc	0	0	0	2	17	18
1106	BG505_gp41_56_S	aggaattctacgctgagtCAAAGCAATTTGCTGAGGGCTATAGAGGCTCAACAACATCTGTTGTCTCTCACGGTCTGGGGCATTAAACAGCTCCAGGCAAGGGTCCTGGCTtgatagcaagcttgcc	0	0	0	0	6	8
1107	BG505_gp41_56_K	aggaattctacgctgagtCAAAGCAATTTGCTGAGGGCTATAGAGGCTCAACAACATCTGTTGAAACTCACGGTCTGGGGCATTAAACAGCTCCAGGCAAGGGTCCTGGCTtgatagcaagcttgcc	1	0	1	0	9	14
1108	BG505_gp41_56_N	aggaattctacgctgagtCAAAGCAATTTGCTGAGGGCTATAGAGGCTCAACAACATCTGTTGAACCTCACGGTCTGGGGCATTAAACAGCTCCAGGCAAGGGTCCTGGCTtgatagcaagcttgcc	0	1	0	0	6	9
1109	BG505_gp41_56_M	aggaattctacgctgagtCAAAGCAATTTGCTGAGGGCTATAGAGGCTCAACAACATCTGTTGATGCTCACGGTCTGGGGCATTAAACAGCTCCAGGCAAGGGTCCTGGCTtgatagcaagcttgcc	0	1	0	0	13	12
1110	BG505_gp41_56_I	aggaattctacgctgagtCAAAGCAATTTGCTGAGGGCTATAGAGGCTCAACAACATCTGTTGATCCTCACGGTCTGGGGCATTAAACAGCTCCAGGCAAGGGTCCTGGCTtgatagcaagcttgcc	0	0	0	0	4	21
1111	BG505_gp41_56_T	aggaattctacgctgagtCAAAGCAATTTGCTGAGGGCTATAGAGGCTCAACAACATCTGTTGACCCTCACGGTCTGGGGCATTAAACAGCTCCAGGCAAGGGTCCTGGCTtgatagcaagcttgcc	0	0	0	0	8	15
1112	BG505_gp41_56_W	aggaattctacgctgagtCAAAGCAATTTGCTGAGGGCTATAGAGGCTCAACAACATCTGTTGTGGCTCACGGTCTGGGGCATTAAACAGCTCCAGGCAAGGGTCCTGGCTtgatagcaagcttgcc	0	0	0	0	8	10
1113	BG505_gp41_56_C	aggaattctacgctgagtCAAAGCAATTTGCTGAGGGCTATAGAGGCTCAACAACATCTGTTGTGCCTCACGGTCTGGGGCATTAAACAGCTCCAGGCAAGGGTCCTGGCTtgatagcaagcttgcc	0	0	0	0	5	10
1114	BG505_gp41_56_Y	aggaattctacgctgagtCAAAGCAATTTGCTGAGGGCTATAGAGGCTCAACAACATCTGTTGTACCTCACGGTCTGGGGCATTAAACAGCTCCAGGCAAGGGTCCTGGCTtgatagcaagcttgcc	0	1	1	0	8	24
1115	BG505_gp41_56_L	aggaattctacgctgagtCAAAGCAATTTGCTGAGGGCTATAGAGGCTCAACAACATCTGTTGCTGCTCACGGTCTGGGGCATTAAACAGCTCCAGGCAAGGGTCCTGGCTtgatagcaagcttgcc	2	2	1	3	49	71
1116	BG505_gp41_56_F	aggaattctacgctgagtCAAAGCAATTTGCTGAGGGCTATAGAGGCTCAACAACATCTGTTGTTCCTCACGGTCTGGGGCATTAAACAGCTCCAGGCAAGGGTCCTGGCTtgatagcaagcttgcc	0	1	0	0	27	34
1117	BG505_gp41_56_Q	aggaattctacgctgagtCAAAGCAATTTGCTGAGGGCTATAGAGGCTCAACAACATCTGTTGCAGCTCACGGTCTGGGGCATTAAACAGCTCCAGGCAAGGGTCCTGGCTtgatagcaagcttgcc	0	0	0	0	9	11
1118	BG505_gp41_56_H	aggaattctacgctgagtCAAAGCAATTTGCTGAGGGCTATAGAGGCTCAACAACATCTGTTGCACCTCACGGTCTGGGGCATTAAACAGCTCCAGGCAAGGGTCCTGGCTtgatagcaagcttgcc	1	3	2	1	10	12
1119	BG505_gp41_56_P	aggaattctacgctgagtCAAAGCAATTTGCTGAGGGCTATAGAGGCTCAACAACATCTGTTGCCGCTCACGGTCTGGGGCATTAAACAGCTCCAGGCAAGGGTCCTGGCTtgatagcaagcttgcc	0	0	0	0	6	10
1120	BG505_gp41_57_G	aggaattctacgctgagtAGCAATTTGCTGAGGGCTATAGAGGCTCAACAACATCTGTTGAAAGGTACGGTCTGGGGCATTAAACAGCTCCAGGCAAGGGTCCTGGCTGTGtgatagcaagcttgcc	1	1	2	0	16	8
1121	BG505_gp41_57_E	aggaattctacgctgagtAGCAATTTGCTGAGGGCTATAGAGGCTCAACAACATCTGTTGAAAGAAACGGTCTGGGGCATTAAACAGCTCCAGGCAAGGGTCCTGGCTGTGtgatagcaagcttgcc	0	0	1	0	6	4
1122	BG505_gp41_57_D	aggaattctacgctgagtAGCAATTTGCTGAGGGCTATAGAGGCTCAACAACATCTGTTGAAAGACACGGTCTGGGGCATTAAACAGCTCCAGGCAAGGGTCCTGGCTGTGtgatagcaagcttgcc	3	2	1	0	24	19
1123	BG505_gp41_57_V	aggaattctacgctgagtAGCAATTTGCTGAGGGCTATAGAGGCTCAACAACATCTGTTGAAAGTTACGGTCTGGGGCATTAAACAGCTCCAGGCAAGGGTCCTGGCTGTGtgatagcaagcttgcc	0	0	0	0	3	4
1124	BG505_gp41_57_A	aggaattctacgctgagtAGCAATTTGCTGAGGGCTATAGAGGCTCAACAACATCTGTTGAAAGCTACGGTCTGGGGCATTAAACAGCTCCAGGCAAGGGTCCTGGCTGTGtgatagcaagcttgcc	1	0	0	0	5	9
1125	BG505_gp41_57_R	aggaattctacgctgagtAGCAATTTGCTGAGGGCTATAGAGGCTCAACAACATCTGTTGAAACGTACGGTCTGGGGCATTAAACAGCTCCAGGCAAGGGTCCTGGCTGTGtgatagcaagcttgcc	1	0	0	0	3	7
1126	BG505_gp41_57_S	aggaattctacgctgagtAGCAATTTGCTGAGGGCTATAGAGGCTCAACAACATCTGTTGAAATCTACGGTCTGGGGCATTAAACAGCTCCAGGCAAGGGTCCTGGCTGTGtgatagcaagcttgcc	0	0	2	1	20	18
1127	BG505_gp41_57_K	aggaattctacgctgagtAGCAATTTGCTGAGGGCTATAGAGGCTCAACAACATCTGTTGAAAAAAACGGTCTGGGGCATTAAACAGCTCCAGGCAAGGGTCCTGGCTGTGtgatagcaagcttgcc	0	0	0	0	9	18
1128	BG505_gp41_57_N	aggaattctacgctgagtAGCAATTTGCTGAGGGCTATAGAGGCTCAACAACATCTGTTGAAAAACACGGTCTGGGGCATTAAACAGCTCCAGGCAAGGGTCCTGGCTGTGtgatagcaagcttgcc	0	1	0	1	20	22
1129	BG505_gp41_57_M	aggaattctacgctgagtAGCAATTTGCTGAGGGCTATAGAGGCTCAACAACATCTGTTGAAAATGACGGTCTGGGGCATTAAACAGCTCCAGGCAAGGGTCCTGGCTGTGtgatagcaagcttgcc	0	0	0	0	0	1
1130	BG505_gp41_57_I	aggaattctacgctgagtAGCAATTTGCTGAGGGCTATAGAGGCTCAACAACATCTGTTGAAAATCACGGTCTGGGGCATTAAACAGCTCCAGGCAAGGGTCCTGGCTGTGtgatagcaagcttgcc	0	0	0	0	1	0
1131	BG505_gp41_57_T	aggaattctacgctgagtAGCAATTTGCTGAGGGCTATAGAGGCTCAACAACATCTGTTGAAAACCACGGTCTGGGGCATTAAACAGCTCCAGGCAAGGGTCCTGGCTGTGtgatagcaagcttgcc	3	0	1	0	45	56
1132	BG505_gp41_57_W	aggaattctacgctgagtAGCAATTTGCTGAGGGCTATAGAGGCTCAACAACATCTGTTGAAATGGACGGTCTGGGGCATTAAACAGCTCCAGGCAAGGGTCCTGGCTGTGtgatagcaagcttgcc	0	1	0	0	70	107
1133	BG505_gp41_57_C	aggaattctacgctgagtAGCAATTTGCTGAGGGCTATAGAGGCTCAACAACATCTGTTGAAATGCACGGTCTGGGGCATTAAACAGCTCCAGGCAAGGGTCCTGGCTGTGtgatagcaagcttgcc	1	0	1	0	12	13
1134	BG505_gp41_57_Y	aggaattctacgctgagtAGCAATTTGCTGAGGGCTATAGAGGCTCAACAACATCTGTTGAAATACACGGTCTGGGGCATTAAACAGCTCCAGGCAAGGGTCCTGGCTGTGtgatagcaagcttgcc	0	0	0	0	4	17
1135	BG505_gp41_57_L	aggaattctacgctgagtAGCAATTTGCTGAGGGCTATAGAGGCTCAACAACATCTGTTGAAACTGACGGTCTGGGGCATTAAACAGCTCCAGGCAAGGGTCCTGGCTGTGtgatagcaagcttgcc	0	0	0	0	3	1
1136	BG505_gp41_57_F	aggaattctacgctgagtAGCAATTTGCTGAGGGCTATAGAGGCTCAACAACATCTGTTGAAATTCACGGTCTGGGGCATTAAACAGCTCCAGGCAAGGGTCCTGGCTGTGtgatagcaagcttgcc	0	1	0	2	28	56
1137	BG505_gp41_57_Q	aggaattctacgctgagtAGCAATTTGCTGAGGGCTATAGAGGCTCAACAACATCTGTTGAAACAGACGGTCTGGGGCATTAAACAGCTCCAGGCAAGGGTCCTGGCTGTGtgatagcaagcttgcc	1	0	0	1	7	9
1138	BG505_gp41_57_H	aggaattctacgctgagtAGCAATTTGCTGAGGGCTATAGAGGCTCAACAACATCTGTTGAAACACACGGTCTGGGGCATTAAACAGCTCCAGGCAAGGGTCCTGGCTGTGtgatagcaagcttgcc	0	1	0	0	16	18
1139	BG505_gp41_57_P	aggaattctacgctgagtAGCAATTTGCTGAGGGCTATAGAGGCTCAACAACATCTGTTGAAACCGACGGTCTGGGGCATTAAACAGCTCCAGGCAAGGGTCCTGGCTGTGtgatagcaagcttgcc	0	0	0	1	7	13
1140	BG505_gp41_58_G	aggaattctacgctgagtAATTTGCTGAGGGCTATAGAGGCTCAACAACATCTGTTGAAACTCGGTGTCTGGGGCATTAAACAGCTCCAGGCAAGGGTCCTGGCTGTGGAAtgatagcaagcttgcc	0	0	0	0	5	4
1141	BG505_gp41_58_E	aggaattctacgctgagtAATTTGCTGAGGGCTATAGAGGCTCAACAACATCTGTTGAAACTCGAAGTCTGGGGCATTAAACAGCTCCAGGCAAGGGTCCTGGCTGTGGAAtgatagcaagcttgcc	0	0	0	0	5	8
1142	BG505_gp41_58_D	aggaattctacgctgagtAATTTGCTGAGGGCTATAGAGGCTCAACAACATCTGTTGAAACTCGACGTCTGGGGCATTAAACAGCTCCAGGCAAGGGTCCTGGCTGTGGAAtgatagcaagcttgcc	1	1	0	1	36	37
1143	BG505_gp41_58_V	aggaattctacgctgagtAATTTGCTGAGGGCTATAGAGGCTCAACAACATCTGTTGAAACTCGTTGTCTGGGGCATTAAACAGCTCCAGGCAAGGGTCCTGGCTGTGGAAtgatagcaagcttgcc	0	0	0	0	2	2
1144	BG505_gp41_58_A	aggaattctacgctgagtAATTTGCTGAGGGCTATAGAGGCTCAACAACATCTGTTGAAACTCGCTGTCTGGGGCATTAAACAGCTCCAGGCAAGGGTCCTGGCTGTGGAAtgatagcaagcttgcc	0	0	0	0	25	16
1145	BG505_gp41_58_R	aggaattctacgctgagtAATTTGCTGAGGGCTATAGAGGCTCAACAACATCTGTTGAAACTCCGTGTCTGGGGCATTAAACAGCTCCAGGCAAGGGTCCTGGCTGTGGAAtgatagcaagcttgcc	0	0	0	0	2	2
1146	BG505_gp41_58_S	aggaattctacgctgagtAATTTGCTGAGGGCTATAGAGGCTCAACAACATCTGTTGAAACTCTCTGTCTGGGGCATTAAACAGCTCCAGGCAAGGGTCCTGGCTGTGGAAtgatagcaagcttgcc	0	0	0	0	2	1
1147	BG505_gp41_58_K	aggaattctacgctgagtAATTTGCTGAGGGCTATAGAGGCTCAACAACATCTGTTGAAACTCAAAGTCTGGGGCATTAAACAGCTCCAGGCAAGGGTCCTGGCTGTGGAAtgatagcaagcttgcc	1	0	0	0	12	11
1148	BG505_gp41_58_N	aggaattctacgctgagtAATTTGCTGAGGGCTATAGAGGCTCAACAACATCTGTTGAAACTCAACGTCTGGGGCATTAAACAGCTCCAGGCAAGGGTCCTGGCTGTGGAAtgatagcaagcttgcc	1	0	1	0	16	14
1149	BG505_gp41_58_M	aggaattctacgctgagtAATTTGCTGAGGGCTATAGAGGCTCAACAACATCTGTTGAAACTCATGGTCTGGGGCATTAAACAGCTCCAGGCAAGGGTCCTGGCTGTGGAAtgatagcaagcttgcc	0	1	0	0	8	13
1150	BG505_gp41_58_I	aggaattctacgctgagtAATTTGCTGAGGGCTATAGAGGCTCAACAACATCTGTTGAAACTCATCGTCTGGGGCATTAAACAGCTCCAGGCAAGGGTCCTGGCTGTGGAAtgatagcaagcttgcc	0	0	0	0	1	0
1151	BG505_gp41_58_T	aggaattctacgctgagtAATTTGCTGAGGGCTATAGAGGCTCAACAACATCTGTTGAAACTCACCGTCTGGGGCATTAAACAGCTCCAGGCAAGGGTCCTGGCTGTGGAAtgatagcaagcttgcc	0	0	0	0	0	1
1152	BG505_gp41_58_W	aggaattctacgctgagtAATTTGCTGAGGGCTATAGAGGCTCAACAACATCTGTTGAAACTCTGGGTCTGGGGCATTAAACAGCTCCAGGCAAGGGTCCTGGCTGTGGAAtgatagcaagcttgcc	0	3	0	0	1	4
1153	BG505_gp41_58_C	aggaattctacgctgagtAATTTGCTGAGGGCTATAGAGGCTCAACAACATCTGTTGAAACTCTGCGTCTGGGGCATTAAACAGCTCCAGGCAAGGGTCCTGGCTGTGGAAtgatagcaagcttgcc	0	0	0	0	5	4
1154	BG505_gp41_58_Y	aggaattctacgctgagtAATTTGCTGAGGGCTATAGAGGCTCAACAACATCTGTTGAAACTCTACGTCTGGGGCATTAAACAGCTCCAGGCAAGGGTCCTGGCTGTGGAAtgatagcaagcttgcc	0	0	0	0	8	7
1155	BG505_gp41_58_L	aggaattctacgctgagtAATTTGCTGAGGGCTATAGAGGCTCAACAACATCTGTTGAAACTCCTGGTCTGGGGCATTAAACAGCTCCAGGCAAGGGTCCTGGCTGTGGAAtgatagcaagcttgcc	0	0	0	0	1	1
1156	BG505_gp41_58_F	aggaattctacgctgagtAATTTGCTGAGGGCTATAGAGGCTCAACAACATCTGTTGAAACTCTTCGTCTGGGGCATTAAACAGCTCCAGGCAAGGGTCCTGGCTGTGGAAtgatagcaagcttgcc	0	0	0	0	0	0
1157	BG505_gp41_58_Q	aggaattctacgctgagtAATTTGCTGAGGGCTATAGAGGCTCAACAACATCTGTTGAAACTCCAGGTCTGGGGCATTAAACAGCTCCAGGCAAGGGTCCTGGCTGTGGAAtgatagcaagcttgcc	1	0	0	0	4	6
1158	BG505_gp41_58_H	aggaattctacgctgagtAATTTGCTGAGGGCTATAGAGGCTCAACAACATCTGTTGAAACTCCACGTCTGGGGCATTAAACAGCTCCAGGCAAGGGTCCTGGCTGTGGAAtgatagcaagcttgcc	0	0	0	0	1	2
1159	BG505_gp41_58_P	aggaattctacgctgagtAATTTGCTGAGGGCTATAGAGGCTCAACAACATCTGTTGAAACTCCCGGTCTGGGGCATTAAACAGCTCCAGGCAAGGGTCCTGGCTGTGGAAtgatagcaagcttgcc	0	0	0	0	0	2
1160	BG505_gp41_59_G	aggaattctacgctgagtTTGCTGAGGGCTATAGAGGCTCAACAACATCTGTTGAAACTCACGGGTTGGGGCATTAAACAGCTCCAGGCAAGGGTCCTGGCTGTGGAAAGAtgatagcaagcttgcc	1	1	0	0	4	23
1161	BG505_gp41_59_E	aggaattctacgctgagtTTGCTGAGGGCTATAGAGGCTCAACAACATCTGTTGAAACTCACGGAATGGGGCATTAAACAGCTCCAGGCAAGGGTCCTGGCTGTGGAAAGAtgatagcaagcttgcc	1	0	0	0	2	9
1162	BG505_gp41_59_D	aggaattctacgctgagtTTGCTGAGGGCTATAGAGGCTCAACAACATCTGTTGAAACTCACGGACTGGGGCATTAAACAGCTCCAGGCAAGGGTCCTGGCTGTGGAAAGAtgatagcaagcttgcc	0	0	2	0	8	12
1163	BG505_gp41_59_V	aggaattctacgctgagtTTGCTGAGGGCTATAGAGGCTCAACAACATCTGTTGAAACTCACGGTTTGGGGCATTAAACAGCTCCAGGCAAGGGTCCTGGCTGTGGAAAGAtgatagcaagcttgcc	0	0	0	0	12	23
1164	BG505_gp41_59_A	aggaattctacgctgagtTTGCTGAGGGCTATAGAGGCTCAACAACATCTGTTGAAACTCACGGCTTGGGGCATTAAACAGCTCCAGGCAAGGGTCCTGGCTGTGGAAAGAtgatagcaagcttgcc	0	0	1	0	11	23
1165	BG505_gp41_59_R	aggaattctacgctgagtTTGCTGAGGGCTATAGAGGCTCAACAACATCTGTTGAAACTCACGCGTTGGGGCATTAAACAGCTCCAGGCAAGGGTCCTGGCTGTGGAAAGAtgatagcaagcttgcc	0	0	0	0	16	15
1166	BG505_gp41_59_S	aggaattctacgctgagtTTGCTGAGGGCTATAGAGGCTCAACAACATCTGTTGAAACTCACGTCTTGGGGCATTAAACAGCTCCAGGCAAGGGTCCTGGCTGTGGAAAGAtgatagcaagcttgcc	0	0	0	0	19	28
1167	BG505_gp41_59_K	aggaattctacgctgagtTTGCTGAGGGCTATAGAGGCTCAACAACATCTGTTGAAACTCACGAAATGGGGCATTAAACAGCTCCAGGCAAGGGTCCTGGCTGTGGAAAGAtgatagcaagcttgcc	0	0	0	2	13	28
1168	BG505_gp41_59_N	aggaattctacgctgagtTTGCTGAGGGCTATAGAGGCTCAACAACATCTGTTGAAACTCACGAACTGGGGCATTAAACAGCTCCAGGCAAGGGTCCTGGCTGTGGAAAGAtgatagcaagcttgcc	0	1	1	0	35	74
1169	BG505_gp41_59_M	aggaattctacgctgagtTTGCTGAGGGCTATAGAGGCTCAACAACATCTGTTGAAACTCACGATGTGGGGCATTAAACAGCTCCAGGCAAGGGTCCTGGCTGTGGAAAGAtgatagcaagcttgcc	0	0	0	1	36	44
1170	BG505_gp41_59_I	aggaattctacgctgagtTTGCTGAGGGCTATAGAGGCTCAACAACATCTGTTGAAACTCACGATCTGGGGCATTAAACAGCTCCAGGCAAGGGTCCTGGCTGTGGAAAGAtgatagcaagcttgcc	0	1	0	5	38	56
1171	BG505_gp41_59_T	aggaattctacgctgagtTTGCTGAGGGCTATAGAGGCTCAACAACATCTGTTGAAACTCACGACCTGGGGCATTAAACAGCTCCAGGCAAGGGTCCTGGCTGTGGAAAGAtgatagcaagcttgcc	0	0	0	1	28	51
1172	BG505_gp41_59_W	aggaattctacgctgagtTTGCTGAGGGCTATAGAGGCTCAACAACATCTGTTGAAACTCACGTGGTGGGGCATTAAACAGCTCCAGGCAAGGGTCCTGGCTGTGGAAAGAtgatagcaagcttgcc	0	5	1	5	88	143
1173	BG505_gp41_59_C	aggaattctacgctgagtTTGCTGAGGGCTATAGAGGCTCAACAACATCTGTTGAAACTCACGTGCTGGGGCATTAAACAGCTCCAGGCAAGGGTCCTGGCTGTGGAAAGAtgatagcaagcttgcc	0	0	0	0	6	4
1174	BG505_gp41_59_Y	aggaattctacgctgagtTTGCTGAGGGCTATAGAGGCTCAACAACATCTGTTGAAACTCACGTACTGGGGCATTAAACAGCTCCAGGCAAGGGTCCTGGCTGTGGAAAGAtgatagcaagcttgcc	0	0	0	0	53	84
1175	BG505_gp41_59_L	aggaattctacgctgagtTTGCTGAGGGCTATAGAGGCTCAACAACATCTGTTGAAACTCACGCTGTGGGGCATTAAACAGCTCCAGGCAAGGGTCCTGGCTGTGGAAAGAtgatagcaagcttgcc	0	2	0	1	17	28
1176	BG505_gp41_59_F	aggaattctacgctgagtTTGCTGAGGGCTATAGAGGCTCAACAACATCTGTTGAAACTCACGTTCTGGGGCATTAAACAGCTCCAGGCAAGGGTCCTGGCTGTGGAAAGAtgatagcaagcttgcc	0	0	0	2	20	23
1177	BG505_gp41_59_Q	aggaattctacgctgagtTTGCTGAGGGCTATAGAGGCTCAACAACATCTGTTGAAACTCACGCAGTGGGGCATTAAACAGCTCCAGGCAAGGGTCCTGGCTGTGGAAAGAtgatagcaagcttgcc	1	2	0	0	2	13
1178	BG505_gp41_59_H	aggaattctacgctgagtTTGCTGAGGGCTATAGAGGCTCAACAACATCTGTTGAAACTCACGCACTGGGGCATTAAACAGCTCCAGGCAAGGGTCCTGGCTGTGGAAAGAtgatagcaagcttgcc	1	2	1	0	17	28
1179	BG505_gp41_59_P	aggaattctacgctgagtTTGCTGAGGGCTATAGAGGCTCAACAACATCTGTTGAAACTCACGCCGTGGGGCATTAAACAGCTCCAGGCAAGGGTCCTGGCTGTGGAAAGAtgatagcaagcttgcc	1	2	2	1	23	38
1180	BG505_gp41_60_G	aggaattctacgctgagtCTGAGGGCTATAGAGGCTCAACAACATCTGTTGAAACTCACGGTCGGTGGCATTAAACAGCTCCAGGCAAGGGTCCTGGCTGTGGAAAGATACtgatagcaagcttgcc	1	1	0	1	52	71
1181	BG505_gp41_60_E	aggaattctacgctgagtCTGAGGGCTATAGAGGCTCAACAACATCTGTTGAAACTCACGGTCGAAGGCATTAAACAGCTCCAGGCAAGGGTCCTGGCTGTGGAAAGATACtgatagcaagcttgcc	0	3	1	3	29	63
1182	BG505_gp41_60_D	aggaattctacgctgagtCTGAGGGCTATAGAGGCTCAACAACATCTGTTGAAACTCACGGTCGACGGCATTAAACAGCTCCAGGCAAGGGTCCTGGCTGTGGAAAGATACtgatagcaagcttgcc	1	5	4	1	47	74
1183	BG505_gp41_60_V	aggaattctacgctgagtCTGAGGGCTATAGAGGCTCAACAACATCTGTTGAAACTCACGGTCGTTGGCATTAAACAGCTCCAGGCAAGGGTCCTGGCTGTGGAAAGATACtgatagcaagcttgcc	0	0	0	0	18	18
1184	BG505_gp41_60_A	aggaattctacgctgagtCTGAGGGCTATAGAGGCTCAACAACATCTGTTGAAACTCACGGTCGCTGGCATTAAACAGCTCCAGGCAAGGGTCCTGGCTGTGGAAAGATACtgatagcaagcttgcc	0	1	1	0	4	8
1185	BG505_gp41_60_R	aggaattctacgctgagtCTGAGGGCTATAGAGGCTCAACAACATCTGTTGAAACTCACGGTCCGTGGCATTAAACAGCTCCAGGCAAGGGTCCTGGCTGTGGAAAGATACtgatagcaagcttgcc	0	1	0	0	41	55
1186	BG505_gp41_60_S	aggaattctacgctgagtCTGAGGGCTATAGAGGCTCAACAACATCTGTTGAAACTCACGGTCTCTGGCATTAAACAGCTCCAGGCAAGGGTCCTGGCTGTGGAAAGATACtgatagcaagcttgcc	1	4	3	3	65	113
1187	BG505_gp41_60_K	aggaattctacgctgagtCTGAGGGCTATAGAGGCTCAACAACATCTGTTGAAACTCACGGTCAAAGGCATTAAACAGCTCCAGGCAAGGGTCCTGGCTGTGGAAAGATACtgatagcaagcttgcc	3	2	0	1	69	126
1188	BG505_gp41_60_N	aggaattctacgctgagtCTGAGGGCTATAGAGGCTCAACAACATCTGTTGAAACTCACGGTCAACGGCATTAAACAGCTCCAGGCAAGGGTCCTGGCTGTGGAAAGATACtgatagcaagcttgcc	1	0	0	1	61	75
1189	BG505_gp41_60_M	aggaattctacgctgagtCTGAGGGCTATAGAGGCTCAACAACATCTGTTGAAACTCACGGTCATGGGCATTAAACAGCTCCAGGCAAGGGTCCTGGCTGTGGAAAGATACtgatagcaagcttgcc	1	0	0	0	63	82
1190	BG505_gp41_60_I	aggaattctacgctgagtCTGAGGGCTATAGAGGCTCAACAACATCTGTTGAAACTCACGGTCATCGGCATTAAACAGCTCCAGGCAAGGGTCCTGGCTGTGGAAAGATACtgatagcaagcttgcc	0	2	0	1	66	89
1191	BG505_gp41_60_T	aggaattctacgctgagtCTGAGGGCTATAGAGGCTCAACAACATCTGTTGAAACTCACGGTCACCGGCATTAAACAGCTCCAGGCAAGGGTCCTGGCTGTGGAAAGATACtgatagcaagcttgcc	1	0	0	2	19	21
1192	BG505_gp41_60_W	aggaattctacgctgagtCTGAGGGCTATAGAGGCTCAACAACATCTGTTGAAACTCACGGTCTGGGGCATTAAACAGCTCCAGGCAAGGGTCCTGGCTGTGGAAAGATACtgatagcaagcttgcc	1	0	3	3	76	98
1193	BG505_gp41_60_C	aggaattctacgctgagtCTGAGGGCTATAGAGGCTCAACAACATCTGTTGAAACTCACGGTCTGCGGCATTAAACAGCTCCAGGCAAGGGTCCTGGCTGTGGAAAGATACtgatagcaagcttgcc	6	0	5	3	164	269
1194	BG505_gp41_60_Y	aggaattctacgctgagtCTGAGGGCTATAGAGGCTCAACAACATCTGTTGAAACTCACGGTCTACGGCATTAAACAGCTCCAGGCAAGGGTCCTGGCTGTGGAAAGATACtgatagcaagcttgcc	0	1	0	1	28	36
1195	BG505_gp41_60_L	aggaattctacgctgagtCTGAGGGCTATAGAGGCTCAACAACATCTGTTGAAACTCACGGTCCTGGGCATTAAACAGCTCCAGGCAAGGGTCCTGGCTGTGGAAAGATACtgatagcaagcttgcc	2	0	2	2	46	57
1196	BG505_gp41_60_F	aggaattctacgctgagtCTGAGGGCTATAGAGGCTCAACAACATCTGTTGAAACTCACGGTCTTCGGCATTAAACAGCTCCAGGCAAGGGTCCTGGCTGTGGAAAGATACtgatagcaagcttgcc	0	0	0	0	33	28
1197	BG505_gp41_60_Q	aggaattctacgctgagtCTGAGGGCTATAGAGGCTCAACAACATCTGTTGAAACTCACGGTCCAGGGCATTAAACAGCTCCAGGCAAGGGTCCTGGCTGTGGAAAGATACtgatagcaagcttgcc	1	1	0	3	57	70
1198	BG505_gp41_60_H	aggaattctacgctgagtCTGAGGGCTATAGAGGCTCAACAACATCTGTTGAAACTCACGGTCCACGGCATTAAACAGCTCCAGGCAAGGGTCCTGGCTGTGGAAAGATACtgatagcaagcttgcc	0	2	2	0	12	15
1199	BG505_gp41_60_P	aggaattctacgctgagtCTGAGGGCTATAGAGGCTCAACAACATCTGTTGAAACTCACGGTCCCGGGCATTAAACAGCTCCAGGCAAGGGTCCTGGCTGTGGAAAGATACtgatagcaagcttgcc	0	2	1	1	50	77
1200	BG505_gp41_61_G	aggaattctacgctgagtAGGGCTATAGAGGCTCAACAACATCTGTTGAAACTCACGGTCTGGGGTATTAAACAGCTCCAGGCAAGGGTCCTGGCTGTGGAAAGATACCTAtgatagcaagcttgcc	1	2	2	0	52	52
1201	BG505_gp41_61_E	aggaattctacgctgagtAGGGCTATAGAGGCTCAACAACATCTGTTGAAACTCACGGTCTGGGAAATTAAACAGCTCCAGGCAAGGGTCCTGGCTGTGGAAAGATACCTAtgatagcaagcttgcc	4	0	3	0	27	39
1202	BG505_gp41_61_D	aggaattctacgctgagtAGGGCTATAGAGGCTCAACAACATCTGTTGAAACTCACGGTCTGGGACATTAAACAGCTCCAGGCAAGGGTCCTGGCTGTGGAAAGATACCTAtgatagcaagcttgcc	2	3	1	2	118	173
1203	BG505_gp41_61_V	aggaattctacgctgagtAGGGCTATAGAGGCTCAACAACATCTGTTGAAACTCACGGTCTGGGTTATTAAACAGCTCCAGGCAAGGGTCCTGGCTGTGGAAAGATACCTAtgatagcaagcttgcc	1	4	0	1	81	122
1204	BG505_gp41_61_A	aggaattctacgctgagtAGGGCTATAGAGGCTCAACAACATCTGTTGAAACTCACGGTCTGGGCTATTAAACAGCTCCAGGCAAGGGTCCTGGCTGTGGAAAGATACCTAtgatagcaagcttgcc	0	1	1	0	57	81
1205	BG505_gp41_61_R	aggaattctacgctgagtAGGGCTATAGAGGCTCAACAACATCTGTTGAAACTCACGGTCTGGCGTATTAAACAGCTCCAGGCAAGGGTCCTGGCTGTGGAAAGATACCTAtgatagcaagcttgcc	0	0	0	0	11	18
1206	BG505_gp41_61_S	aggaattctacgctgagtAGGGCTATAGAGGCTCAACAACATCTGTTGAAACTCACGGTCTGGTCTATTAAACAGCTCCAGGCAAGGGTCCTGGCTGTGGAAAGATACCTAtgatagcaagcttgcc	0	0	0	1	32	60
1207	BG505_gp41_61_K	aggaattctacgctgagtAGGGCTATAGAGGCTCAACAACATCTGTTGAAACTCACGGTCTGGAAAATTAAACAGCTCCAGGCAAGGGTCCTGGCTGTGGAAAGATACCTAtgatagcaagcttgcc	1	2	1	0	24	33
1208	BG505_gp41_61_N	aggaattctacgctgagtAGGGCTATAGAGGCTCAACAACATCTGTTGAAACTCACGGTCTGGAACATTAAACAGCTCCAGGCAAGGGTCCTGGCTGTGGAAAGATACCTAtgatagcaagcttgcc	2	4	2	1	59	125
1209	BG505_gp41_61_M	aggaattctacgctgagtAGGGCTATAGAGGCTCAACAACATCTGTTGAAACTCACGGTCTGGATGATTAAACAGCTCCAGGCAAGGGTCCTGGCTGTGGAAAGATACCTAtgatagcaagcttgcc	0	0	2	0	25	25
1210	BG505_gp41_61_I	aggaattctacgctgagtAGGGCTATAGAGGCTCAACAACATCTGTTGAAACTCACGGTCTGGATCATTAAACAGCTCCAGGCAAGGGTCCTGGCTGTGGAAAGATACCTAtgatagcaagcttgcc	0	0	0	0	19	26
1211	BG505_gp41_61_T	aggaattctacgctgagtAGGGCTATAGAGGCTCAACAACATCTGTTGAAACTCACGGTCTGGACCATTAAACAGCTCCAGGCAAGGGTCCTGGCTGTGGAAAGATACCTAtgatagcaagcttgcc	1	2	1	0	51	67
1212	BG505_gp41_61_W	aggaattctacgctgagtAGGGCTATAGAGGCTCAACAACATCTGTTGAAACTCACGGTCTGGTGGATTAAACAGCTCCAGGCAAGGGTCCTGGCTGTGGAAAGATACCTAtgatagcaagcttgcc	2	1	1	1	26	52
1213	BG505_gp41_61_C	aggaattctacgctgagtAGGGCTATAGAGGCTCAACAACATCTGTTGAAACTCACGGTCTGGTGCATTAAACAGCTCCAGGCAAGGGTCCTGGCTGTGGAAAGATACCTAtgatagcaagcttgcc	1	2	0	1	71	60
1214	BG505_gp41_61_Y	aggaattctacgctgagtAGGGCTATAGAGGCTCAACAACATCTGTTGAAACTCACGGTCTGGTACATTAAACAGCTCCAGGCAAGGGTCCTGGCTGTGGAAAGATACCTAtgatagcaagcttgcc	0	0	0	0	2	8
1215	BG505_gp41_61_L	aggaattctacgctgagtAGGGCTATAGAGGCTCAACAACATCTGTTGAAACTCACGGTCTGGCTGATTAAACAGCTCCAGGCAAGGGTCCTGGCTGTGGAAAGATACCTAtgatagcaagcttgcc	1	2	0	1	17	15
1216	BG505_gp41_61_F	aggaattctacgctgagtAGGGCTATAGAGGCTCAACAACATCTGTTGAAACTCACGGTCTGGTTCATTAAACAGCTCCAGGCAAGGGTCCTGGCTGTGGAAAGATACCTAtgatagcaagcttgcc	1	1	0	1	35	43
1217	BG505_gp41_61_Q	aggaattctacgctgagtAGGGCTATAGAGGCTCAACAACATCTGTTGAAACTCACGGTCTGGCAGATTAAACAGCTCCAGGCAAGGGTCCTGGCTGTGGAAAGATACCTAtgatagcaagcttgcc	3	1	2	1	27	43
1218	BG505_gp41_61_H	aggaattctacgctgagtAGGGCTATAGAGGCTCAACAACATCTGTTGAAACTCACGGTCTGGCACATTAAACAGCTCCAGGCAAGGGTCCTGGCTGTGGAAAGATACCTAtgatagcaagcttgcc	1	2	1	0	36	35
1219	BG505_gp41_61_P	aggaattctacgctgagtAGGGCTATAGAGGCTCAACAACATCTGTTGAAACTCACGGTCTGGCCGATTAAACAGCTCCAGGCAAGGGTCCTGGCTGTGGAAAGATACCTAtgatagcaagcttgcc	1	0	3	5	49	77
1220	BG505_gp41_62_G	aggaattctacgctgagtGCTATAGAGGCTCAACAACATCTGTTGAAACTCACGGTCTGGGGCGGTAAACAGCTCCAGGCAAGGGTCCTGGCTGTGGAAAGATACCTAAGGtgatagcaagcttgcc	2	3	0	0	43	81
1221	BG505_gp41_62_E	aggaattctacgctgagtGCTATAGAGGCTCAACAACATCTGTTGAAACTCACGGTCTGGGGCGAAAAACAGCTCCAGGCAAGGGTCCTGGCTGTGGAAAGATACCTAAGGtgatagcaagcttgcc	0	0	0	1	8	10
1222	BG505_gp41_62_D	aggaattctacgctgagtGCTATAGAGGCTCAACAACATCTGTTGAAACTCACGGTCTGGGGCGACAAACAGCTCCAGGCAAGGGTCCTGGCTGTGGAAAGATACCTAAGGtgatagcaagcttgcc	0	0	0	0	3	13
1223	BG505_gp41_62_V	aggaattctacgctgagtGCTATAGAGGCTCAACAACATCTGTTGAAACTCACGGTCTGGGGCGTTAAACAGCTCCAGGCAAGGGTCCTGGCTGTGGAAAGATACCTAAGGtgatagcaagcttgcc	0	0	0	2	28	36
1224	BG505_gp41_62_A	aggaattctacgctgagtGCTATAGAGGCTCAACAACATCTGTTGAAACTCACGGTCTGGGGCGCTAAACAGCTCCAGGCAAGGGTCCTGGCTGTGGAAAGATACCTAAGGtgatagcaagcttgcc	2	2	3	1	38	48
1225	BG505_gp41_62_R	aggaattctacgctgagtGCTATAGAGGCTCAACAACATCTGTTGAAACTCACGGTCTGGGGCCGTAAACAGCTCCAGGCAAGGGTCCTGGCTGTGGAAAGATACCTAAGGtgatagcaagcttgcc	0	0	1	0	6	5
1226	BG505_gp41_62_S	aggaattctacgctgagtGCTATAGAGGCTCAACAACATCTGTTGAAACTCACGGTCTGGGGCTCTAAACAGCTCCAGGCAAGGGTCCTGGCTGTGGAAAGATACCTAAGGtgatagcaagcttgcc	1	1	1	0	51	46
1227	BG505_gp41_62_K	aggaattctacgctgagtGCTATAGAGGCTCAACAACATCTGTTGAAACTCACGGTCTGGGGCAAAAAACAGCTCCAGGCAAGGGTCCTGGCTGTGGAAAGATACCTAAGGtgatagcaagcttgcc	0	1	0	0	31	60
1228	BG505_gp41_62_N	aggaattctacgctgagtGCTATAGAGGCTCAACAACATCTGTTGAAACTCACGGTCTGGGGCAACAAACAGCTCCAGGCAAGGGTCCTGGCTGTGGAAAGATACCTAAGGtgatagcaagcttgcc	2	0	0	0	31	38
1229	BG505_gp41_62_M	aggaattctacgctgagtGCTATAGAGGCTCAACAACATCTGTTGAAACTCACGGTCTGGGGCATGAAACAGCTCCAGGCAAGGGTCCTGGCTGTGGAAAGATACCTAAGGtgatagcaagcttgcc	0	0	0	0	7	11
1230	BG505_gp41_62_I	aggaattctacgctgagtGCTATAGAGGCTCAACAACATCTGTTGAAACTCACGGTCTGGGGCATCAAACAGCTCCAGGCAAGGGTCCTGGCTGTGGAAAGATACCTAAGGtgatagcaagcttgcc	0	0	1	0	35	53
1231	BG505_gp41_62_T	aggaattctacgctgagtGCTATAGAGGCTCAACAACATCTGTTGAAACTCACGGTCTGGGGCACCAAACAGCTCCAGGCAAGGGTCCTGGCTGTGGAAAGATACCTAAGGtgatagcaagcttgcc	1	1	2	1	54	77
1232	BG505_gp41_62_W	aggaattctacgctgagtGCTATAGAGGCTCAACAACATCTGTTGAAACTCACGGTCTGGGGCTGGAAACAGCTCCAGGCAAGGGTCCTGGCTGTGGAAAGATACCTAAGGtgatagcaagcttgcc	2	1	2	1	45	65
1233	BG505_gp41_62_C	aggaattctacgctgagtGCTATAGAGGCTCAACAACATCTGTTGAAACTCACGGTCTGGGGCTGCAAACAGCTCCAGGCAAGGGTCCTGGCTGTGGAAAGATACCTAAGGtgatagcaagcttgcc	0	1	0	0	5	5
1234	BG505_gp41_62_Y	aggaattctacgctgagtGCTATAGAGGCTCAACAACATCTGTTGAAACTCACGGTCTGGGGCTACAAACAGCTCCAGGCAAGGGTCCTGGCTGTGGAAAGATACCTAAGGtgatagcaagcttgcc	0	1	0	1	23	50
1235	BG505_gp41_62_L	aggaattctacgctgagtGCTATAGAGGCTCAACAACATCTGTTGAAACTCACGGTCTGGGGCCTGAAACAGCTCCAGGCAAGGGTCCTGGCTGTGGAAAGATACCTAAGGtgatagcaagcttgcc	0	0	0	2	1	0
1236	BG505_gp41_62_F	aggaattctacgctgagtGCTATAGAGGCTCAACAACATCTGTTGAAACTCACGGTCTGGGGCTTCAAACAGCTCCAGGCAAGGGTCCTGGCTGTGGAAAGATACCTAAGGtgatagcaagcttgcc	1	0	0	4	19	31
1237	BG505_gp41_62_Q	aggaattctacgctgagtGCTATAGAGGCTCAACAACATCTGTTGAAACTCACGGTCTGGGGCCAGAAACAGCTCCAGGCAAGGGTCCTGGCTGTGGAAAGATACCTAAGGtgatagcaagcttgcc	0	0	0	0	35	44
1238	BG505_gp41_62_H	aggaattctacgctgagtGCTATAGAGGCTCAACAACATCTGTTGAAACTCACGGTCTGGGGCCACAAACAGCTCCAGGCAAGGGTCCTGGCTGTGGAAAGATACCTAAGGtgatagcaagcttgcc	1	0	0	0	3	16
1239	BG505_gp41_62_P	aggaattctacgctgagtGCTATAGAGGCTCAACAACATCTGTTGAAACTCACGGTCTGGGGCCCGAAACAGCTCCAGGCAAGGGTCCTGGCTGTGGAAAGATACCTAAGGtgatagcaagcttgcc	0	0	0	1	11	17
1240	BG505_gp41_63_G	aggaattctacgctgagtATAGAGGCTCAACAACATCTGTTGAAACTCACGGTCTGGGGCATTGGTCAGCTCCAGGCAAGGGTCCTGGCTGTGGAAAGATACCTAAGGGATtgatagcaagcttgcc	0	1	0	0	8	14
1241	BG505_gp41_63_E	aggaattctacgctgagtATAGAGGCTCAACAACATCTGTTGAAACTCACGGTCTGGGGCATTGAACAGCTCCAGGCAAGGGTCCTGGCTGTGGAAAGATACCTAAGGGATtgatagcaagcttgcc	2	0	0	0	5	5
1242	BG505_gp41_63_D	aggaattctacgctgagtATAGAGGCTCAACAACATCTGTTGAAACTCACGGTCTGGGGCATTGACCAGCTCCAGGCAAGGGTCCTGGCTGTGGAAAGATACCTAAGGGATtgatagcaagcttgcc	3	2	6	12	75	110
1243	BG505_gp41_63_V	aggaattctacgctgagtATAGAGGCTCAACAACATCTGTTGAAACTCACGGTCTGGGGCATTGTTCAGCTCCAGGCAAGGGTCCTGGCTGTGGAAAGATACCTAAGGGATtgatagcaagcttgcc	0	0	0	0	6	11
1244	BG505_gp41_63_A	aggaattctacgctgagtATAGAGGCTCAACAACATCTGTTGAAACTCACGGTCTGGGGCATTGCTCAGCTCCAGGCAAGGGTCCTGGCTGTGGAAAGATACCTAAGGGATtgatagcaagcttgcc	0	0	0	0	2	7
1245	BG505_gp41_63_R	aggaattctacgctgagtATAGAGGCTCAACAACATCTGTTGAAACTCACGGTCTGGGGCATTCGTCAGCTCCAGGCAAGGGTCCTGGCTGTGGAAAGATACCTAAGGGATtgatagcaagcttgcc	0	0	0	2	20	36
1246	BG505_gp41_63_S	aggaattctacgctgagtATAGAGGCTCAACAACATCTGTTGAAACTCACGGTCTGGGGCATTTCTCAGCTCCAGGCAAGGGTCCTGGCTGTGGAAAGATACCTAAGGGATtgatagcaagcttgcc	4	1	0	2	35	67
1247	BG505_gp41_63_K	aggaattctacgctgagtATAGAGGCTCAACAACATCTGTTGAAACTCACGGTCTGGGGCATTAAACAGCTCCAGGCAAGGGTCCTGGCTGTGGAAAGATACCTAAGGGATtgatagcaagcttgcc	1	0	1	1	19	54
1248	BG505_gp41_63_N	aggaattctacgctgagtATAGAGGCTCAACAACATCTGTTGAAACTCACGGTCTGGGGCATTAACCAGCTCCAGGCAAGGGTCCTGGCTGTGGAAAGATACCTAAGGGATtgatagcaagcttgcc	0	0	0	0	7	10
1249	BG505_gp41_63_M	aggaattctacgctgagtATAGAGGCTCAACAACATCTGTTGAAACTCACGGTCTGGGGCATTATGCAGCTCCAGGCAAGGGTCCTGGCTGTGGAAAGATACCTAAGGGATtgatagcaagcttgcc	0	0	0	0	6	16
1250	BG505_gp41_63_I	aggaattctacgctgagtATAGAGGCTCAACAACATCTGTTGAAACTCACGGTCTGGGGCATTATCCAGCTCCAGGCAAGGGTCCTGGCTGTGGAAAGATACCTAAGGGATtgatagcaagcttgcc	0	1	0	1	30	44
1251	BG505_gp41_63_T	aggaattctacgctgagtATAGAGGCTCAACAACATCTGTTGAAACTCACGGTCTGGGGCATTACCCAGCTCCAGGCAAGGGTCCTGGCTGTGGAAAGATACCTAAGGGATtgatagcaagcttgcc	0	0	1	0	11	13
1252	BG505_gp41_63_W	aggaattctacgctgagtATAGAGGCTCAACAACATCTGTTGAAACTCACGGTCTGGGGCATTTGGCAGCTCCAGGCAAGGGTCCTGGCTGTGGAAAGATACCTAAGGGATtgatagcaagcttgcc	0	0	1	0	5	6
1253	BG505_gp41_63_C	aggaattctacgctgagtATAGAGGCTCAACAACATCTGTTGAAACTCACGGTCTGGGGCATTTGCCAGCTCCAGGCAAGGGTCCTGGCTGTGGAAAGATACCTAAGGGATtgatagcaagcttgcc	0	1	1	3	32	42
1254	BG505_gp41_63_Y	aggaattctacgctgagtATAGAGGCTCAACAACATCTGTTGAAACTCACGGTCTGGGGCATTTACCAGCTCCAGGCAAGGGTCCTGGCTGTGGAAAGATACCTAAGGGATtgatagcaagcttgcc	0	1	1	0	42	56
1255	BG505_gp41_63_L	aggaattctacgctgagtATAGAGGCTCAACAACATCTGTTGAAACTCACGGTCTGGGGCATTCTGCAGCTCCAGGCAAGGGTCCTGGCTGTGGAAAGATACCTAAGGGATtgatagcaagcttgcc	0	0	0	0	10	17
1256	BG505_gp41_63_F	aggaattctacgctgagtATAGAGGCTCAACAACATCTGTTGAAACTCACGGTCTGGGGCATTTTCCAGCTCCAGGCAAGGGTCCTGGCTGTGGAAAGATACCTAAGGGATtgatagcaagcttgcc	0	0	0	0	10	23
1257	BG505_gp41_63_Q	aggaattctacgctgagtATAGAGGCTCAACAACATCTGTTGAAACTCACGGTCTGGGGCATTCAGCAGCTCCAGGCAAGGGTCCTGGCTGTGGAAAGATACCTAAGGGATtgatagcaagcttgcc	0	0	0	2	30	51
1258	BG505_gp41_63_H	aggaattctacgctgagtATAGAGGCTCAACAACATCTGTTGAAACTCACGGTCTGGGGCATTCACCAGCTCCAGGCAAGGGTCCTGGCTGTGGAAAGATACCTAAGGGATtgatagcaagcttgcc	1	2	0	0	29	44
1259	BG505_gp41_63_P	aggaattctacgctgagtATAGAGGCTCAACAACATCTGTTGAAACTCACGGTCTGGGGCATTCCGCAGCTCCAGGCAAGGGTCCTGGCTGTGGAAAGATACCTAAGGGATtgatagcaagcttgcc	1	0	0	0	22	28
1260	BG505_gp41_64_G	aggaattctacgctgagtGAGGCTCAACAACATCTGTTGAAACTCACGGTCTGGGGCATTAAAGGTCTCCAGGCAAGGGTCCTGGCTGTGGAAAGATACCTAAGGGATCAAtgatagcaagcttgcc	6	2	5	2	68	76
1261	BG505_gp41_64_E	aggaattctacgctgagtGAGGCTCAACAACATCTGTTGAAACTCACGGTCTGGGGCATTAAAGAACTCCAGGCAAGGGTCCTGGCTGTGGAAAGATACCTAAGGGATCAAtgatagcaagcttgcc	2	3	1	2	31	44
1262	BG505_gp41_64_D	aggaattctacgctgagtGAGGCTCAACAACATCTGTTGAAACTCACGGTCTGGGGCATTAAAGACCTCCAGGCAAGGGTCCTGGCTGTGGAAAGATACCTAAGGGATCAAtgatagcaagcttgcc	1	0	0	2	14	21
1263	BG505_gp41_64_V	aggaattctacgctgagtGAGGCTCAACAACATCTGTTGAAACTCACGGTCTGGGGCATTAAAGTTCTCCAGGCAAGGGTCCTGGCTGTGGAAAGATACCTAAGGGATCAAtgatagcaagcttgcc	0	1	0	3	35	58
1264	BG505_gp41_64_A	aggaattctacgctgagtGAGGCTCAACAACATCTGTTGAAACTCACGGTCTGGGGCATTAAAGCTCTCCAGGCAAGGGTCCTGGCTGTGGAAAGATACCTAAGGGATCAAtgatagcaagcttgcc	0	1	2	3	129	163
1265	BG505_gp41_64_R	aggaattctacgctgagtGAGGCTCAACAACATCTGTTGAAACTCACGGTCTGGGGCATTAAACGTCTCCAGGCAAGGGTCCTGGCTGTGGAAAGATACCTAAGGGATCAAtgatagcaagcttgcc	0	0	2	0	38	42
1266	BG505_gp41_64_S	aggaattctacgctgagtGAGGCTCAACAACATCTGTTGAAACTCACGGTCTGGGGCATTAAATCTCTCCAGGCAAGGGTCCTGGCTGTGGAAAGATACCTAAGGGATCAAtgatagcaagcttgcc	0	2	1	2	41	69
1267	BG505_gp41_64_K	aggaattctacgctgagtGAGGCTCAACAACATCTGTTGAAACTCACGGTCTGGGGCATTAAAAAACTCCAGGCAAGGGTCCTGGCTGTGGAAAGATACCTAAGGGATCAAtgatagcaagcttgcc	1	0	1	5	47	79
1268	BG505_gp41_64_N	aggaattctacgctgagtGAGGCTCAACAACATCTGTTGAAACTCACGGTCTGGGGCATTAAAAACCTCCAGGCAAGGGTCCTGGCTGTGGAAAGATACCTAAGGGATCAAtgatagcaagcttgcc	0	0	0	0	11	14
1269	BG505_gp41_64_M	aggaattctacgctgagtGAGGCTCAACAACATCTGTTGAAACTCACGGTCTGGGGCATTAAAATGCTCCAGGCAAGGGTCCTGGCTGTGGAAAGATACCTAAGGGATCAAtgatagcaagcttgcc	1	1	0	2	27	38
1270	BG505_gp41_64_I	aggaattctacgctgagtGAGGCTCAACAACATCTGTTGAAACTCACGGTCTGGGGCATTAAAATCCTCCAGGCAAGGGTCCTGGCTGTGGAAAGATACCTAAGGGATCAAtgatagcaagcttgcc	1	2	0	0	17	35
1271	BG505_gp41_64_T	aggaattctacgctgagtGAGGCTCAACAACATCTGTTGAAACTCACGGTCTGGGGCATTAAAACCCTCCAGGCAAGGGTCCTGGCTGTGGAAAGATACCTAAGGGATCAAtgatagcaagcttgcc	1	1	1	1	68	71
1272	BG505_gp41_64_W	aggaattctacgctgagtGAGGCTCAACAACATCTGTTGAAACTCACGGTCTGGGGCATTAAATGGCTCCAGGCAAGGGTCCTGGCTGTGGAAAGATACCTAAGGGATCAAtgatagcaagcttgcc	2	1	6	5	169	201
1273	BG505_gp41_64_C	aggaattctacgctgagtGAGGCTCAACAACATCTGTTGAAACTCACGGTCTGGGGCATTAAATGCCTCCAGGCAAGGGTCCTGGCTGTGGAAAGATACCTAAGGGATCAAtgatagcaagcttgcc	0	2	2	0	34	48
1274	BG505_gp41_64_Y	aggaattctacgctgagtGAGGCTCAACAACATCTGTTGAAACTCACGGTCTGGGGCATTAAATACCTCCAGGCAAGGGTCCTGGCTGTGGAAAGATACCTAAGGGATCAAtgatagcaagcttgcc	2	2	3	3	49	61
1275	BG505_gp41_64_L	aggaattctacgctgagtGAGGCTCAACAACATCTGTTGAAACTCACGGTCTGGGGCATTAAACTGCTCCAGGCAAGGGTCCTGGCTGTGGAAAGATACCTAAGGGATCAAtgatagcaagcttgcc	2	2	1	1	34	49
1276	BG505_gp41_64_F	aggaattctacgctgagtGAGGCTCAACAACATCTGTTGAAACTCACGGTCTGGGGCATTAAATTCCTCCAGGCAAGGGTCCTGGCTGTGGAAAGATACCTAAGGGATCAAtgatagcaagcttgcc	0	2	0	2	56	62
1277	BG505_gp41_64_Q	aggaattctacgctgagtGAGGCTCAACAACATCTGTTGAAACTCACGGTCTGGGGCATTAAACAGCTCCAGGCAAGGGTCCTGGCTGTGGAAAGATACCTAAGGGATCAAtgatagcaagcttgcc	4	5	4	4	32	53
1278	BG505_gp41_64_H	aggaattctacgctgagtGAGGCTCAACAACATCTGTTGAAACTCACGGTCTGGGGCATTAAACACCTCCAGGCAAGGGTCCTGGCTGTGGAAAGATACCTAAGGGATCAAtgatagcaagcttgcc	3	1	0	3	95	133
1279	BG505_gp41_64_P	aggaattctacgctgagtGAGGCTCAACAACATCTGTTGAAACTCACGGTCTGGGGCATTAAACCGCTCCAGGCAAGGGTCCTGGCTGTGGAAAGATACCTAAGGGATCAAtgatagcaagcttgcc	0	1	0	2	18	26
1280	BG505_gp41_65_G	aggaattctacgctgagtGCTCAACAACATCTGTTGAAACTCACGGTCTGGGGCATTAAACAGGGTCAGGCAAGGGTCCTGGCTGTGGAAAGATACCTAAGGGATCAACAGtgatagcaagcttgcc	2	0	0	0	7	17
1281	BG505_gp41_65_E	aggaattctacgctgagtGCTCAACAACATCTGTTGAAACTCACGGTCTGGGGCATTAAACAGGAACAGGCAAGGGTCCTGGCTGTGGAAAGATACCTAAGGGATCAACAGtgatagcaagcttgcc	1	1	0	1	20	47
1282	BG505_gp41_65_D	aggaattctacgctgagtGCTCAACAACATCTGTTGAAACTCACGGTCTGGGGCATTAAACAGGACCAGGCAAGGGTCCTGGCTGTGGAAAGATACCTAAGGGATCAACAGtgatagcaagcttgcc	0	1	0	1	46	87
1283	BG505_gp41_65_V	aggaattctacgctgagtGCTCAACAACATCTGTTGAAACTCACGGTCTGGGGCATTAAACAGGTTCAGGCAAGGGTCCTGGCTGTGGAAAGATACCTAAGGGATCAACAGtgatagcaagcttgcc	0	0	0	1	30	40
1284	BG505_gp41_65_A	aggaattctacgctgagtGCTCAACAACATCTGTTGAAACTCACGGTCTGGGGCATTAAACAGGCTCAGGCAAGGGTCCTGGCTGTGGAAAGATACCTAAGGGATCAACAGtgatagcaagcttgcc	1	1	1	1	45	61
1285	BG505_gp41_65_R	aggaattctacgctgagtGCTCAACAACATCTGTTGAAACTCACGGTCTGGGGCATTAAACAGCGTCAGGCAAGGGTCCTGGCTGTGGAAAGATACCTAAGGGATCAACAGtgatagcaagcttgcc	2	3	4	2	50	59
1286	BG505_gp41_65_S	aggaattctacgctgagtGCTCAACAACATCTGTTGAAACTCACGGTCTGGGGCATTAAACAGTCTCAGGCAAGGGTCCTGGCTGTGGAAAGATACCTAAGGGATCAACAGtgatagcaagcttgcc	1	1	4	0	93	125
1287	BG505_gp41_65_K	aggaattctacgctgagtGCTCAACAACATCTGTTGAAACTCACGGTCTGGGGCATTAAACAGAAACAGGCAAGGGTCCTGGCTGTGGAAAGATACCTAAGGGATCAACAGtgatagcaagcttgcc	2	2	1	3	42	86
1288	BG505_gp41_65_N	aggaattctacgctgagtGCTCAACAACATCTGTTGAAACTCACGGTCTGGGGCATTAAACAGAACCAGGCAAGGGTCCTGGCTGTGGAAAGATACCTAAGGGATCAACAGtgatagcaagcttgcc	7	3	0	2	97	154
1289	BG505_gp41_65_M	aggaattctacgctgagtGCTCAACAACATCTGTTGAAACTCACGGTCTGGGGCATTAAACAGATGCAGGCAAGGGTCCTGGCTGTGGAAAGATACCTAAGGGATCAACAGtgatagcaagcttgcc	0	0	1	0	18	27
1290	BG505_gp41_65_I	aggaattctacgctgagtGCTCAACAACATCTGTTGAAACTCACGGTCTGGGGCATTAAACAGATCCAGGCAAGGGTCCTGGCTGTGGAAAGATACCTAAGGGATCAACAGtgatagcaagcttgcc	4	0	2	2	90	92
1291	BG505_gp41_65_T	aggaattctacgctgagtGCTCAACAACATCTGTTGAAACTCACGGTCTGGGGCATTAAACAGACCCAGGCAAGGGTCCTGGCTGTGGAAAGATACCTAAGGGATCAACAGtgatagcaagcttgcc	2	2	1	3	87	114
1292	BG505_gp41_65_W	aggaattctacgctgagtGCTCAACAACATCTGTTGAAACTCACGGTCTGGGGCATTAAACAGTGGCAGGCAAGGGTCCTGGCTGTGGAAAGATACCTAAGGGATCAACAGtgatagcaagcttgcc	0	1	1	1	16	23
1293	BG505_gp41_65_C	aggaattctacgctgagtGCTCAACAACATCTGTTGAAACTCACGGTCTGGGGCATTAAACAGTGCCAGGCAAGGGTCCTGGCTGTGGAAAGATACCTAAGGGATCAACAGtgatagcaagcttgcc	2	3	2	9	98	163
1294	BG505_gp41_65_Y	aggaattctacgctgagtGCTCAACAACATCTGTTGAAACTCACGGTCTGGGGCATTAAACAGTACCAGGCAAGGGTCCTGGCTGTGGAAAGATACCTAAGGGATCAACAGtgatagcaagcttgcc	1	0	1	2	44	38
1295	BG505_gp41_65_L	aggaattctacgctgagtGCTCAACAACATCTGTTGAAACTCACGGTCTGGGGCATTAAACAGCTGCAGGCAAGGGTCCTGGCTGTGGAAAGATACCTAAGGGATCAACAGtgatagcaagcttgcc	0	1	0	0	15	26
1296	BG505_gp41_65_F	aggaattctacgctgagtGCTCAACAACATCTGTTGAAACTCACGGTCTGGGGCATTAAACAGTTCCAGGCAAGGGTCCTGGCTGTGGAAAGATACCTAAGGGATCAACAGtgatagcaagcttgcc	2	2	0	2	20	35
1297	BG505_gp41_65_Q	aggaattctacgctgagtGCTCAACAACATCTGTTGAAACTCACGGTCTGGGGCATTAAACAGCAGCAGGCAAGGGTCCTGGCTGTGGAAAGATACCTAAGGGATCAACAGtgatagcaagcttgcc	1	1	4	1	56	58
1298	BG505_gp41_65_H	aggaattctacgctgagtGCTCAACAACATCTGTTGAAACTCACGGTCTGGGGCATTAAACAGCACCAGGCAAGGGTCCTGGCTGTGGAAAGATACCTAAGGGATCAACAGtgatagcaagcttgcc	5	5	1	3	63	107
1299	BG505_gp41_65_P	aggaattctacgctgagtGCTCAACAACATCTGTTGAAACTCACGGTCTGGGGCATTAAACAGCCGCAGGCAAGGGTCCTGGCTGTGGAAAGATACCTAAGGGATCAACAGtgatagcaagcttgcc	3	0	0	1	95	144
1300	BG505_gp41_66_G	aggaattctacgctgagtCAACAACATCTGTTGAAACTCACGGTCTGGGGCATTAAACAGCTCGGTGCAAGGGTCCTGGCTGTGGAAAGATACCTAAGGGATCAACAGCTTtgatagcaagcttgcc	2	2	1	0	29	65
1301	BG505_gp41_66_E	aggaattctacgctgagtCAACAACATCTGTTGAAACTCACGGTCTGGGGCATTAAACAGCTCGAAGCAAGGGTCCTGGCTGTGGAAAGATACCTAAGGGATCAACAGCTTtgatagcaagcttgcc	0	0	0	1	9	15
1302	BG505_gp41_66_D	aggaattctacgctgagtCAACAACATCTGTTGAAACTCACGGTCTGGGGCATTAAACAGCTCGACGCAAGGGTCCTGGCTGTGGAAAGATACCTAAGGGATCAACAGCTTtgatagcaagcttgcc	1	0	0	1	26	45
1303	BG505_gp41_66_V	aggaattctacgctgagtCAACAACATCTGTTGAAACTCACGGTCTGGGGCATTAAACAGCTCGTTGCAAGGGTCCTGGCTGTGGAAAGATACCTAAGGGATCAACAGCTTtgatagcaagcttgcc	0	0	0	0	1	3
1304	BG505_gp41_66_A	aggaattctacgctgagtCAACAACATCTGTTGAAACTCACGGTCTGGGGCATTAAACAGCTCGCTGCAAGGGTCCTGGCTGTGGAAAGATACCTAAGGGATCAACAGCTTtgatagcaagcttgcc	0	0	2	3	33	49
1305	BG505_gp41_66_R	aggaattctacgctgagtCAACAACATCTGTTGAAACTCACGGTCTGGGGCATTAAACAGCTCCGTGCAAGGGTCCTGGCTGTGGAAAGATACCTAAGGGATCAACAGCTTtgatagcaagcttgcc	2	0	0	2	41	64
1306	BG505_gp41_66_S	aggaattctacgctgagtCAACAACATCTGTTGAAACTCACGGTCTGGGGCATTAAACAGCTCTCTGCAAGGGTCCTGGCTGTGGAAAGATACCTAAGGGATCAACAGCTTtgatagcaagcttgcc	1	1	0	0	32	54
1307	BG505_gp41_66_K	aggaattctacgctgagtCAACAACATCTGTTGAAACTCACGGTCTGGGGCATTAAACAGCTCAAAGCAAGGGTCCTGGCTGTGGAAAGATACCTAAGGGATCAACAGCTTtgatagcaagcttgcc	1	0	1	1	17	12
1308	BG505_gp41_66_N	aggaattctacgctgagtCAACAACATCTGTTGAAACTCACGGTCTGGGGCATTAAACAGCTCAACGCAAGGGTCCTGGCTGTGGAAAGATACCTAAGGGATCAACAGCTTtgatagcaagcttgcc	0	2	0	2	33	44
1309	BG505_gp41_66_M	aggaattctacgctgagtCAACAACATCTGTTGAAACTCACGGTCTGGGGCATTAAACAGCTCATGGCAAGGGTCCTGGCTGTGGAAAGATACCTAAGGGATCAACAGCTTtgatagcaagcttgcc	0	0	1	0	7	16
1310	BG505_gp41_66_I	aggaattctacgctgagtCAACAACATCTGTTGAAACTCACGGTCTGGGGCATTAAACAGCTCATCGCAAGGGTCCTGGCTGTGGAAAGATACCTAAGGGATCAACAGCTTtgatagcaagcttgcc	1	0	1	4	16	21
1311	BG505_gp41_66_T	aggaattctacgctgagtCAACAACATCTGTTGAAACTCACGGTCTGGGGCATTAAACAGCTCACCGCAAGGGTCCTGGCTGTGGAAAGATACCTAAGGGATCAACAGCTTtgatagcaagcttgcc	0	0	0	0	13	9
1312	BG505_gp41_66_W	aggaattctacgctgagtCAACAACATCTGTTGAAACTCACGGTCTGGGGCATTAAACAGCTCTGGGCAAGGGTCCTGGCTGTGGAAAGATACCTAAGGGATCAACAGCTTtgatagcaagcttgcc	4	0	0	0	41	47
1313	BG505_gp41_66_C	aggaattctacgctgagtCAACAACATCTGTTGAAACTCACGGTCTGGGGCATTAAACAGCTCTGCGCAAGGGTCCTGGCTGTGGAAAGATACCTAAGGGATCAACAGCTTtgatagcaagcttgcc	0	0	0	0	6	8
1314	BG505_gp41_66_Y	aggaattctacgctgagtCAACAACATCTGTTGAAACTCACGGTCTGGGGCATTAAACAGCTCTACGCAAGGGTCCTGGCTGTGGAAAGATACCTAAGGGATCAACAGCTTtgatagcaagcttgcc	0	1	1	0	34	66
1315	BG505_gp41_66_L	aggaattctacgctgagtCAACAACATCTGTTGAAACTCACGGTCTGGGGCATTAAACAGCTCCTGGCAAGGGTCCTGGCTGTGGAAAGATACCTAAGGGATCAACAGCTTtgatagcaagcttgcc	0	0	3	0	26	23
1316	BG505_gp41_66_F	aggaattctacgctgagtCAACAACATCTGTTGAAACTCACGGTCTGGGGCATTAAACAGCTCTTCGCAAGGGTCCTGGCTGTGGAAAGATACCTAAGGGATCAACAGCTTtgatagcaagcttgcc	3	3	6	6	108	165
1317	BG505_gp41_66_Q	aggaattctacgctgagtCAACAACATCTGTTGAAACTCACGGTCTGGGGCATTAAACAGCTCCAGGCAAGGGTCCTGGCTGTGGAAAGATACCTAAGGGATCAACAGCTTtgatagcaagcttgcc	2	3	4	2	69	111
1318	BG505_gp41_66_H	aggaattctacgctgagtCAACAACATCTGTTGAAACTCACGGTCTGGGGCATTAAACAGCTCCACGCAAGGGTCCTGGCTGTGGAAAGATACCTAAGGGATCAACAGCTTtgatagcaagcttgcc	0	1	0	0	21	16
1319	BG505_gp41_66_P	aggaattctacgctgagtCAACAACATCTGTTGAAACTCACGGTCTGGGGCATTAAACAGCTCCCGGCAAGGGTCCTGGCTGTGGAAAGATACCTAAGGGATCAACAGCTTtgatagcaagcttgcc	1	1	2	1	39	39
1320	BG505_gp41_67_G	aggaattctacgctgagtCAACATCTGTTGAAACTCACGGTCTGGGGCATTAAACAGCTCCAGGGTAGGGTCCTGGCTGTGGAAAGATACCTAAGGGATCAACAGCTTCTAtgatagcaagcttgcc	1	0	2	1	21	26
1321	BG505_gp41_67_E	aggaattctacgctgagtCAACATCTGTTGAAACTCACGGTCTGGGGCATTAAACAGCTCCAGGAAAGGGTCCTGGCTGTGGAAAGATACCTAAGGGATCAACAGCTTCTAtgatagcaagcttgcc	2	1	3	2	35	30
1322	BG505_gp41_67_D	aggaattctacgctgagtCAACATCTGTTGAAACTCACGGTCTGGGGCATTAAACAGCTCCAGGACAGGGTCCTGGCTGTGGAAAGATACCTAAGGGATCAACAGCTTCTAtgatagcaagcttgcc	1	0	0	0	0	3
1323	BG505_gp41_67_V	aggaattctacgctgagtCAACATCTGTTGAAACTCACGGTCTGGGGCATTAAACAGCTCCAGGTTAGGGTCCTGGCTGTGGAAAGATACCTAAGGGATCAACAGCTTCTAtgatagcaagcttgcc	1	0	0	0	7	15
1324	BG505_gp41_67_A	aggaattctacgctgagtCAACATCTGTTGAAACTCACGGTCTGGGGCATTAAACAGCTCCAGGCTAGGGTCCTGGCTGTGGAAAGATACCTAAGGGATCAACAGCTTCTAtgatagcaagcttgcc	0	1	1	0	36	43
1325	BG505_gp41_67_R	aggaattctacgctgagtCAACATCTGTTGAAACTCACGGTCTGGGGCATTAAACAGCTCCAGCGTAGGGTCCTGGCTGTGGAAAGATACCTAAGGGATCAACAGCTTCTAtgatagcaagcttgcc	3	1	3	2	75	84
1326	BG505_gp41_67_S	aggaattctacgctgagtCAACATCTGTTGAAACTCACGGTCTGGGGCATTAAACAGCTCCAGTCTAGGGTCCTGGCTGTGGAAAGATACCTAAGGGATCAACAGCTTCTAtgatagcaagcttgcc	0	0	0	0	13	14
1327	BG505_gp41_67_K	aggaattctacgctgagtCAACATCTGTTGAAACTCACGGTCTGGGGCATTAAACAGCTCCAGAAAAGGGTCCTGGCTGTGGAAAGATACCTAAGGGATCAACAGCTTCTAtgatagcaagcttgcc	0	0	1	0	20	17
1328	BG505_gp41_67_N	aggaattctacgctgagtCAACATCTGTTGAAACTCACGGTCTGGGGCATTAAACAGCTCCAGAACAGGGTCCTGGCTGTGGAAAGATACCTAAGGGATCAACAGCTTCTAtgatagcaagcttgcc	1	1	2	0	36	37
1329	BG505_gp41_67_M	aggaattctacgctgagtCAACATCTGTTGAAACTCACGGTCTGGGGCATTAAACAGCTCCAGATGAGGGTCCTGGCTGTGGAAAGATACCTAAGGGATCAACAGCTTCTAtgatagcaagcttgcc	1	1	2	1	25	38
1330	BG505_gp41_67_I	aggaattctacgctgagtCAACATCTGTTGAAACTCACGGTCTGGGGCATTAAACAGCTCCAGATCAGGGTCCTGGCTGTGGAAAGATACCTAAGGGATCAACAGCTTCTAtgatagcaagcttgcc	1	1	0	0	21	37
1331	BG505_gp41_67_T	aggaattctacgctgagtCAACATCTGTTGAAACTCACGGTCTGGGGCATTAAACAGCTCCAGACCAGGGTCCTGGCTGTGGAAAGATACCTAAGGGATCAACAGCTTCTAtgatagcaagcttgcc	0	1	1	2	24	47
1332	BG505_gp41_67_W	aggaattctacgctgagtCAACATCTGTTGAAACTCACGGTCTGGGGCATTAAACAGCTCCAGTGGAGGGTCCTGGCTGTGGAAAGATACCTAAGGGATCAACAGCTTCTAtgatagcaagcttgcc	0	0	0	1	14	26
1333	BG505_gp41_67_C	aggaattctacgctgagtCAACATCTGTTGAAACTCACGGTCTGGGGCATTAAACAGCTCCAGTGCAGGGTCCTGGCTGTGGAAAGATACCTAAGGGATCAACAGCTTCTAtgatagcaagcttgcc	1	0	0	1	14	23
1334	BG505_gp41_67_Y	aggaattctacgctgagtCAACATCTGTTGAAACTCACGGTCTGGGGCATTAAACAGCTCCAGTACAGGGTCCTGGCTGTGGAAAGATACCTAAGGGATCAACAGCTTCTAtgatagcaagcttgcc	1	0	0	2	34	59
1335	BG505_gp41_67_L	aggaattctacgctgagtCAACATCTGTTGAAACTCACGGTCTGGGGCATTAAACAGCTCCAGCTGAGGGTCCTGGCTGTGGAAAGATACCTAAGGGATCAACAGCTTCTAtgatagcaagcttgcc	0	1	1	0	7	11
1336	BG505_gp41_67_F	aggaattctacgctgagtCAACATCTGTTGAAACTCACGGTCTGGGGCATTAAACAGCTCCAGTTCAGGGTCCTGGCTGTGGAAAGATACCTAAGGGATCAACAGCTTCTAtgatagcaagcttgcc	1	2	0	1	58	89
1337	BG505_gp41_67_Q	aggaattctacgctgagtCAACATCTGTTGAAACTCACGGTCTGGGGCATTAAACAGCTCCAGCAGAGGGTCCTGGCTGTGGAAAGATACCTAAGGGATCAACAGCTTCTAtgatagcaagcttgcc	1	0	0	0	8	18
1338	BG505_gp41_67_H	aggaattctacgctgagtCAACATCTGTTGAAACTCACGGTCTGGGGCATTAAACAGCTCCAGCACAGGGTCCTGGCTGTGGAAAGATACCTAAGGGATCAACAGCTTCTAtgatagcaagcttgcc	0	0	0	0	5	3
1339	BG505_gp41_67_P	aggaattctacgctgagtCAACATCTGTTGAAACTCACGGTCTGGGGCATTAAACAGCTCCAGCCGAGGGTCCTGGCTGTGGAAAGATACCTAAGGGATCAACAGCTTCTAtgatagcaagcttgcc	1	1	2	2	102	132
1340	BG505_gp41_68_G	aggaattctacgctgagtCATCTGTTGAAACTCACGGTCTGGGGCATTAAACAGCTCCAGGCAGGTGTCCTGGCTGTGGAAAGATACCTAAGGGATCAACAGCTTCTAGGAtgatagcaagcttgcc	0	2	0	1	45	59
1341	BG505_gp41_68_E	aggaattctacgctgagtCATCTGTTGAAACTCACGGTCTGGGGCATTAAACAGCTCCAGGCAGAAGTCCTGGCTGTGGAAAGATACCTAAGGGATCAACAGCTTCTAGGAtgatagcaagcttgcc	0	0	0	0	12	12
1342	BG505_gp41_68_D	aggaattctacgctgagtCATCTGTTGAAACTCACGGTCTGGGGCATTAAACAGCTCCAGGCAGACGTCCTGGCTGTGGAAAGATACCTAAGGGATCAACAGCTTCTAGGAtgatagcaagcttgcc	0	0	2	0	20	36
1343	BG505_gp41_68_V	aggaattctacgctgagtCATCTGTTGAAACTCACGGTCTGGGGCATTAAACAGCTCCAGGCAGTTGTCCTGGCTGTGGAAAGATACCTAAGGGATCAACAGCTTCTAGGAtgatagcaagcttgcc	0	4	1	0	10	21
1344	BG505_gp41_68_A	aggaattctacgctgagtCATCTGTTGAAACTCACGGTCTGGGGCATTAAACAGCTCCAGGCAGCTGTCCTGGCTGTGGAAAGATACCTAAGGGATCAACAGCTTCTAGGAtgatagcaagcttgcc	0	1	1	0	9	15
1345	BG505_gp41_68_R	aggaattctacgctgagtCATCTGTTGAAACTCACGGTCTGGGGCATTAAACAGCTCCAGGCACGTGTCCTGGCTGTGGAAAGATACCTAAGGGATCAACAGCTTCTAGGAtgatagcaagcttgcc	0	0	5	0	12	28
1346	BG505_gp41_68_S	aggaattctacgctgagtCATCTGTTGAAACTCACGGTCTGGGGCATTAAACAGCTCCAGGCATCTGTCCTGGCTGTGGAAAGATACCTAAGGGATCAACAGCTTCTAGGAtgatagcaagcttgcc	0	3	0	0	26	27
1347	BG505_gp41_68_K	aggaattctacgctgagtCATCTGTTGAAACTCACGGTCTGGGGCATTAAACAGCTCCAGGCAAAAGTCCTGGCTGTGGAAAGATACCTAAGGGATCAACAGCTTCTAGGAtgatagcaagcttgcc	0	0	0	0	15	30
1348	BG505_gp41_68_N	aggaattctacgctgagtCATCTGTTGAAACTCACGGTCTGGGGCATTAAACAGCTCCAGGCAAACGTCCTGGCTGTGGAAAGATACCTAAGGGATCAACAGCTTCTAGGAtgatagcaagcttgcc	1	0	2	0	10	9
1349	BG505_gp41_68_M	aggaattctacgctgagtCATCTGTTGAAACTCACGGTCTGGGGCATTAAACAGCTCCAGGCAATGGTCCTGGCTGTGGAAAGATACCTAAGGGATCAACAGCTTCTAGGAtgatagcaagcttgcc	0	2	0	0	36	39
1350	BG505_gp41_68_I	aggaattctacgctgagtCATCTGTTGAAACTCACGGTCTGGGGCATTAAACAGCTCCAGGCAATCGTCCTGGCTGTGGAAAGATACCTAAGGGATCAACAGCTTCTAGGAtgatagcaagcttgcc	0	2	1	0	32	60
1351	BG505_gp41_68_T	aggaattctacgctgagtCATCTGTTGAAACTCACGGTCTGGGGCATTAAACAGCTCCAGGCAACCGTCCTGGCTGTGGAAAGATACCTAAGGGATCAACAGCTTCTAGGAtgatagcaagcttgcc	0	0	0	0	0	2
1352	BG505_gp41_68_W	aggaattctacgctgagtCATCTGTTGAAACTCACGGTCTGGGGCATTAAACAGCTCCAGGCATGGGTCCTGGCTGTGGAAAGATACCTAAGGGATCAACAGCTTCTAGGAtgatagcaagcttgcc	0	0	0	0	0	1
1353	BG505_gp41_68_C	aggaattctacgctgagtCATCTGTTGAAACTCACGGTCTGGGGCATTAAACAGCTCCAGGCATGCGTCCTGGCTGTGGAAAGATACCTAAGGGATCAACAGCTTCTAGGAtgatagcaagcttgcc	0	1	0	1	13	17
1354	BG505_gp41_68_Y	aggaattctacgctgagtCATCTGTTGAAACTCACGGTCTGGGGCATTAAACAGCTCCAGGCATACGTCCTGGCTGTGGAAAGATACCTAAGGGATCAACAGCTTCTAGGAtgatagcaagcttgcc	0	0	2	1	8	22
1355	BG505_gp41_68_L	aggaattctacgctgagtCATCTGTTGAAACTCACGGTCTGGGGCATTAAACAGCTCCAGGCACTGGTCCTGGCTGTGGAAAGATACCTAAGGGATCAACAGCTTCTAGGAtgatagcaagcttgcc	1	0	0	0	36	40
1356	BG505_gp41_68_F	aggaattctacgctgagtCATCTGTTGAAACTCACGGTCTGGGGCATTAAACAGCTCCAGGCATTCGTCCTGGCTGTGGAAAGATACCTAAGGGATCAACAGCTTCTAGGAtgatagcaagcttgcc	0	3	3	1	47	79
1357	BG505_gp41_68_Q	aggaattctacgctgagtCATCTGTTGAAACTCACGGTCTGGGGCATTAAACAGCTCCAGGCACAGGTCCTGGCTGTGGAAAGATACCTAAGGGATCAACAGCTTCTAGGAtgatagcaagcttgcc	0	0	1	0	14	21
1358	BG505_gp41_68_H	aggaattctacgctgagtCATCTGTTGAAACTCACGGTCTGGGGCATTAAACAGCTCCAGGCACACGTCCTGGCTGTGGAAAGATACCTAAGGGATCAACAGCTTCTAGGAtgatagcaagcttgcc	0	0	0	2	24	45
1359	BG505_gp41_68_P	aggaattctacgctgagtCATCTGTTGAAACTCACGGTCTGGGGCATTAAACAGCTCCAGGCACCGGTCCTGGCTGTGGAAAGATACCTAAGGGATCAACAGCTTCTAGGAtgatagcaagcttgcc	1	0	0	2	33	37
1360	BG505_gp41_69_G	aggaattctacgctgagtCTGTTGAAACTCACGGTCTGGGGCATTAAACAGCTCCAGGCAAGGGGTCTGGCTGTGGAAAGATACCTAAGGGATCAACAGCTTCTAGGAATTtgatagcaagcttgcc	1	0	2	0	48	84
1361	BG505_gp41_69_E	aggaattctacgctgagtCTGTTGAAACTCACGGTCTGGGGCATTAAACAGCTCCAGGCAAGGGAACTGGCTGTGGAAAGATACCTAAGGGATCAACAGCTTCTAGGAATTtgatagcaagcttgcc	8	10	9	4	260	407
1362	BG505_gp41_69_D	aggaattctacgctgagtCTGTTGAAACTCACGGTCTGGGGCATTAAACAGCTCCAGGCAAGGGACCTGGCTGTGGAAAGATACCTAAGGGATCAACAGCTTCTAGGAATTtgatagcaagcttgcc	0	1	1	1	29	51
1363	BG505_gp41_69_V	aggaattctacgctgagtCTGTTGAAACTCACGGTCTGGGGCATTAAACAGCTCCAGGCAAGGGTTCTGGCTGTGGAAAGATACCTAAGGGATCAACAGCTTCTAGGAATTtgatagcaagcttgcc	0	1	3	1	37	58
1364	BG505_gp41_69_A	aggaattctacgctgagtCTGTTGAAACTCACGGTCTGGGGCATTAAACAGCTCCAGGCAAGGGCTCTGGCTGTGGAAAGATACCTAAGGGATCAACAGCTTCTAGGAATTtgatagcaagcttgcc	2	1	1	1	44	69
1365	BG505_gp41_69_R	aggaattctacgctgagtCTGTTGAAACTCACGGTCTGGGGCATTAAACAGCTCCAGGCAAGGCGTCTGGCTGTGGAAAGATACCTAAGGGATCAACAGCTTCTAGGAATTtgatagcaagcttgcc	1	3	1	2	56	91
1366	BG505_gp41_69_S	aggaattctacgctgagtCTGTTGAAACTCACGGTCTGGGGCATTAAACAGCTCCAGGCAAGGTCTCTGGCTGTGGAAAGATACCTAAGGGATCAACAGCTTCTAGGAATTtgatagcaagcttgcc	0	1	2	1	34	54
1367	BG505_gp41_69_K	aggaattctacgctgagtCTGTTGAAACTCACGGTCTGGGGCATTAAACAGCTCCAGGCAAGGAAACTGGCTGTGGAAAGATACCTAAGGGATCAACAGCTTCTAGGAATTtgatagcaagcttgcc	3	8	9	13	236	354
1368	BG505_gp41_69_N	aggaattctacgctgagtCTGTTGAAACTCACGGTCTGGGGCATTAAACAGCTCCAGGCAAGGAACCTGGCTGTGGAAAGATACCTAAGGGATCAACAGCTTCTAGGAATTtgatagcaagcttgcc	2	4	4	5	101	145
1369	BG505_gp41_69_M	aggaattctacgctgagtCTGTTGAAACTCACGGTCTGGGGCATTAAACAGCTCCAGGCAAGGATGCTGGCTGTGGAAAGATACCTAAGGGATCAACAGCTTCTAGGAATTtgatagcaagcttgcc	0	2	3	1	33	54
1370	BG505_gp41_69_I	aggaattctacgctgagtCTGTTGAAACTCACGGTCTGGGGCATTAAACAGCTCCAGGCAAGGATCCTGGCTGTGGAAAGATACCTAAGGGATCAACAGCTTCTAGGAATTtgatagcaagcttgcc	0	1	0	1	55	92
1371	BG505_gp41_69_T	aggaattctacgctgagtCTGTTGAAACTCACGGTCTGGGGCATTAAACAGCTCCAGGCAAGGACCCTGGCTGTGGAAAGATACCTAAGGGATCAACAGCTTCTAGGAATTtgatagcaagcttgcc	2	0	2	2	98	144
1372	BG505_gp41_69_W	aggaattctacgctgagtCTGTTGAAACTCACGGTCTGGGGCATTAAACAGCTCCAGGCAAGGTGGCTGGCTGTGGAAAGATACCTAAGGGATCAACAGCTTCTAGGAATTtgatagcaagcttgcc	0	0	0	2	36	64
1373	BG505_gp41_69_C	aggaattctacgctgagtCTGTTGAAACTCACGGTCTGGGGCATTAAACAGCTCCAGGCAAGGTGCCTGGCTGTGGAAAGATACCTAAGGGATCAACAGCTTCTAGGAATTtgatagcaagcttgcc	2	2	6	4	50	67
1374	BG505_gp41_69_Y	aggaattctacgctgagtCTGTTGAAACTCACGGTCTGGGGCATTAAACAGCTCCAGGCAAGGTACCTGGCTGTGGAAAGATACCTAAGGGATCAACAGCTTCTAGGAATTtgatagcaagcttgcc	5	2	5	1	107	152
1375	BG505_gp41_69_L	aggaattctacgctgagtCTGTTGAAACTCACGGTCTGGGGCATTAAACAGCTCCAGGCAAGGCTGCTGGCTGTGGAAAGATACCTAAGGGATCAACAGCTTCTAGGAATTtgatagcaagcttgcc	1	3	2	4	59	87
1376	BG505_gp41_69_F	aggaattctacgctgagtCTGTTGAAACTCACGGTCTGGGGCATTAAACAGCTCCAGGCAAGGTTCCTGGCTGTGGAAAGATACCTAAGGGATCAACAGCTTCTAGGAATTtgatagcaagcttgcc	3	9	2	4	137	163
1377	BG505_gp41_69_Q	aggaattctacgctgagtCTGTTGAAACTCACGGTCTGGGGCATTAAACAGCTCCAGGCAAGGCAGCTGGCTGTGGAAAGATACCTAAGGGATCAACAGCTTCTAGGAATTtgatagcaagcttgcc	4	3	0	6	120	149
1378	BG505_gp41_69_H	aggaattctacgctgagtCTGTTGAAACTCACGGTCTGGGGCATTAAACAGCTCCAGGCAAGGCACCTGGCTGTGGAAAGATACCTAAGGGATCAACAGCTTCTAGGAATTtgatagcaagcttgcc	1	1	0	1	21	35
1379	BG505_gp41_69_P	aggaattctacgctgagtCTGTTGAAACTCACGGTCTGGGGCATTAAACAGCTCCAGGCAAGGCCGCTGGCTGTGGAAAGATACCTAAGGGATCAACAGCTTCTAGGAATTtgatagcaagcttgcc	2	1	5	6	92	123
1380	BG505_gp41_70_G	aggaattctacgctgagtTTGAAACTCACGGTCTGGGGCATTAAACAGCTCCAGGCAAGGGTCGGTGCTGTGGAAAGATACCTAAGGGATCAACAGCTTCTAGGAATTTGGtgatagcaagcttgcc	1	3	2	0	33	41
1381	BG505_gp41_70_E	aggaattctacgctgagtTTGAAACTCACGGTCTGGGGCATTAAACAGCTCCAGGCAAGGGTCGAAGCTGTGGAAAGATACCTAAGGGATCAACAGCTTCTAGGAATTTGGtgatagcaagcttgcc	0	1	0	1	18	16
1382	BG505_gp41_70_D	aggaattctacgctgagtTTGAAACTCACGGTCTGGGGCATTAAACAGCTCCAGGCAAGGGTCGACGCTGTGGAAAGATACCTAAGGGATCAACAGCTTCTAGGAATTTGGtgatagcaagcttgcc	0	0	3	1	28	78
1383	BG505_gp41_70_V	aggaattctacgctgagtTTGAAACTCACGGTCTGGGGCATTAAACAGCTCCAGGCAAGGGTCGTTGCTGTGGAAAGATACCTAAGGGATCAACAGCTTCTAGGAATTTGGtgatagcaagcttgcc	2	1	2	3	67	82
1384	BG505_gp41_70_A	aggaattctacgctgagtTTGAAACTCACGGTCTGGGGCATTAAACAGCTCCAGGCAAGGGTCGCTGCTGTGGAAAGATACCTAAGGGATCAACAGCTTCTAGGAATTTGGtgatagcaagcttgcc	6	3	0	2	53	75
1385	BG505_gp41_70_R	aggaattctacgctgagtTTGAAACTCACGGTCTGGGGCATTAAACAGCTCCAGGCAAGGGTCCGTGCTGTGGAAAGATACCTAAGGGATCAACAGCTTCTAGGAATTTGGtgatagcaagcttgcc	1	0	0	1	19	23
1386	BG505_gp41_70_S	aggaattctacgctgagtTTGAAACTCACGGTCTGGGGCATTAAACAGCTCCAGGCAAGGGTCTCTGCTGTGGAAAGATACCTAAGGGATCAACAGCTTCTAGGAATTTGGtgatagcaagcttgcc	3	1	0	5	98	133
1387	BG505_gp41_70_K	aggaattctacgctgagtTTGAAACTCACGGTCTGGGGCATTAAACAGCTCCAGGCAAGGGTCAAAGCTGTGGAAAGATACCTAAGGGATCAACAGCTTCTAGGAATTTGGtgatagcaagcttgcc	1	0	2	0	72	116
1388	BG505_gp41_70_N	aggaattctacgctgagtTTGAAACTCACGGTCTGGGGCATTAAACAGCTCCAGGCAAGGGTCAACGCTGTGGAAAGATACCTAAGGGATCAACAGCTTCTAGGAATTTGGtgatagcaagcttgcc	3	1	1	4	105	154
1389	BG505_gp41_70_M	aggaattctacgctgagtTTGAAACTCACGGTCTGGGGCATTAAACAGCTCCAGGCAAGGGTCATGGCTGTGGAAAGATACCTAAGGGATCAACAGCTTCTAGGAATTTGGtgatagcaagcttgcc	2	0	0	0	12	7
1390	BG505_gp41_70_I	aggaattctacgctgagtTTGAAACTCACGGTCTGGGGCATTAAACAGCTCCAGGCAAGGGTCATCGCTGTGGAAAGATACCTAAGGGATCAACAGCTTCTAGGAATTTGGtgatagcaagcttgcc	0	1	0	1	24	36
1391	BG505_gp41_70_T	aggaattctacgctgagtTTGAAACTCACGGTCTGGGGCATTAAACAGCTCCAGGCAAGGGTCACCGCTGTGGAAAGATACCTAAGGGATCAACAGCTTCTAGGAATTTGGtgatagcaagcttgcc	0	0	0	0	12	18
1392	BG505_gp41_70_W	aggaattctacgctgagtTTGAAACTCACGGTCTGGGGCATTAAACAGCTCCAGGCAAGGGTCTGGGCTGTGGAAAGATACCTAAGGGATCAACAGCTTCTAGGAATTTGGtgatagcaagcttgcc	1	1	1	1	65	82
1393	BG505_gp41_70_C	aggaattctacgctgagtTTGAAACTCACGGTCTGGGGCATTAAACAGCTCCAGGCAAGGGTCTGCGCTGTGGAAAGATACCTAAGGGATCAACAGCTTCTAGGAATTTGGtgatagcaagcttgcc	2	2	0	0	16	30
1394	BG505_gp41_70_Y	aggaattctacgctgagtTTGAAACTCACGGTCTGGGGCATTAAACAGCTCCAGGCAAGGGTCTACGCTGTGGAAAGATACCTAAGGGATCAACAGCTTCTAGGAATTTGGtgatagcaagcttgcc	1	0	4	1	35	77
1395	BG505_gp41_70_L	aggaattctacgctgagtTTGAAACTCACGGTCTGGGGCATTAAACAGCTCCAGGCAAGGGTCCTGGCTGTGGAAAGATACCTAAGGGATCAACAGCTTCTAGGAATTTGGtgatagcaagcttgcc	1	3	1	6	72	114
1396	BG505_gp41_70_F	aggaattctacgctgagtTTGAAACTCACGGTCTGGGGCATTAAACAGCTCCAGGCAAGGGTCTTCGCTGTGGAAAGATACCTAAGGGATCAACAGCTTCTAGGAATTTGGtgatagcaagcttgcc	3	0	0	0	87	131
1397	BG505_gp41_70_Q	aggaattctacgctgagtTTGAAACTCACGGTCTGGGGCATTAAACAGCTCCAGGCAAGGGTCCAGGCTGTGGAAAGATACCTAAGGGATCAACAGCTTCTAGGAATTTGGtgatagcaagcttgcc	0	1	1	1	25	47
1398	BG505_gp41_70_H	aggaattctacgctgagtTTGAAACTCACGGTCTGGGGCATTAAACAGCTCCAGGCAAGGGTCCACGCTGTGGAAAGATACCTAAGGGATCAACAGCTTCTAGGAATTTGGtgatagcaagcttgcc	0	0	0	0	10	15
1399	BG505_gp41_70_P	aggaattctacgctgagtTTGAAACTCACGGTCTGGGGCATTAAACAGCTCCAGGCAAGGGTCCCGGCTGTGGAAAGATACCTAAGGGATCAACAGCTTCTAGGAATTTGGtgatagcaagcttgcc	1	3	2	1	102	135
1400	BG505_gp41_71_G	aggaattctacgctgagtAAACTCACGGTCTGGGGCATTAAACAGCTCCAGGCAAGGGTCCTGGGTGTGGAAAGATACCTAAGGGATCAACAGCTTCTAGGAATTTGGGGCtgatagcaagcttgcc	6	7	7	13	262	392
1401	BG505_gp41_71_E	aggaattctacgctgagtAAACTCACGGTCTGGGGCATTAAACAGCTCCAGGCAAGGGTCCTGGAAGTGGAAAGATACCTAAGGGATCAACAGCTTCTAGGAATTTGGGGCtgatagcaagcttgcc	2	3	4	2	75	127
1402	BG505_gp41_71_D	aggaattctacgctgagtAAACTCACGGTCTGGGGCATTAAACAGCTCCAGGCAAGGGTCCTGGACGTGGAAAGATACCTAAGGGATCAACAGCTTCTAGGAATTTGGGGCtgatagcaagcttgcc	5	2	2	1	39	76
1403	BG505_gp41_71_V	aggaattctacgctgagtAAACTCACGGTCTGGGGCATTAAACAGCTCCAGGCAAGGGTCCTGGTTGTGGAAAGATACCTAAGGGATCAACAGCTTCTAGGAATTTGGGGCtgatagcaagcttgcc	1	1	0	0	19	25
1404	BG505_gp41_71_A	aggaattctacgctgagtAAACTCACGGTCTGGGGCATTAAACAGCTCCAGGCAAGGGTCCTGGCTGTGGAAAGATACCTAAGGGATCAACAGCTTCTAGGAATTTGGGGCtgatagcaagcttgcc	2	1	5	1	45	73
1405	BG505_gp41_71_R	aggaattctacgctgagtAAACTCACGGTCTGGGGCATTAAACAGCTCCAGGCAAGGGTCCTGCGTGTGGAAAGATACCTAAGGGATCAACAGCTTCTAGGAATTTGGGGCtgatagcaagcttgcc	0	1	0	0	9	21
1406	BG505_gp41_71_S	aggaattctacgctgagtAAACTCACGGTCTGGGGCATTAAACAGCTCCAGGCAAGGGTCCTGTCTGTGGAAAGATACCTAAGGGATCAACAGCTTCTAGGAATTTGGGGCtgatagcaagcttgcc	0	0	2	1	16	38
1407	BG505_gp41_71_K	aggaattctacgctgagtAAACTCACGGTCTGGGGCATTAAACAGCTCCAGGCAAGGGTCCTGAAAGTGGAAAGATACCTAAGGGATCAACAGCTTCTAGGAATTTGGGGCtgatagcaagcttgcc	1	0	0	1	31	51
1408	BG505_gp41_71_N	aggaattctacgctgagtAAACTCACGGTCTGGGGCATTAAACAGCTCCAGGCAAGGGTCCTGAACGTGGAAAGATACCTAAGGGATCAACAGCTTCTAGGAATTTGGGGCtgatagcaagcttgcc	0	4	3	4	131	187
1409	BG505_gp41_71_M	aggaattctacgctgagtAAACTCACGGTCTGGGGCATTAAACAGCTCCAGGCAAGGGTCCTGATGGTGGAAAGATACCTAAGGGATCAACAGCTTCTAGGAATTTGGGGCtgatagcaagcttgcc	1	3	2	4	45	63
1410	BG505_gp41_71_I	aggaattctacgctgagtAAACTCACGGTCTGGGGCATTAAACAGCTCCAGGCAAGGGTCCTGATCGTGGAAAGATACCTAAGGGATCAACAGCTTCTAGGAATTTGGGGCtgatagcaagcttgcc	2	0	1	2	27	42
1411	BG505_gp41_71_T	aggaattctacgctgagtAAACTCACGGTCTGGGGCATTAAACAGCTCCAGGCAAGGGTCCTGACCGTGGAAAGATACCTAAGGGATCAACAGCTTCTAGGAATTTGGGGCtgatagcaagcttgcc	2	3	6	3	56	88
1412	BG505_gp41_71_W	aggaattctacgctgagtAAACTCACGGTCTGGGGCATTAAACAGCTCCAGGCAAGGGTCCTGTGGGTGGAAAGATACCTAAGGGATCAACAGCTTCTAGGAATTTGGGGCtgatagcaagcttgcc	0	0	1	2	36	46
1413	BG505_gp41_71_C	aggaattctacgctgagtAAACTCACGGTCTGGGGCATTAAACAGCTCCAGGCAAGGGTCCTGTGCGTGGAAAGATACCTAAGGGATCAACAGCTTCTAGGAATTTGGGGCtgatagcaagcttgcc	1	0	1	3	26	46
1414	BG505_gp41_71_Y	aggaattctacgctgagtAAACTCACGGTCTGGGGCATTAAACAGCTCCAGGCAAGGGTCCTGTACGTGGAAAGATACCTAAGGGATCAACAGCTTCTAGGAATTTGGGGCtgatagcaagcttgcc	1	2	0	5	76	107
1415	BG505_gp41_71_L	aggaattctacgctgagtAAACTCACGGTCTGGGGCATTAAACAGCTCCAGGCAAGGGTCCTGCTGGTGGAAAGATACCTAAGGGATCAACAGCTTCTAGGAATTTGGGGCtgatagcaagcttgcc	0	3	0	2	17	34
1416	BG505_gp41_71_F	aggaattctacgctgagtAAACTCACGGTCTGGGGCATTAAACAGCTCCAGGCAAGGGTCCTGTTCGTGGAAAGATACCTAAGGGATCAACAGCTTCTAGGAATTTGGGGCtgatagcaagcttgcc	0	1	0	2	36	52
1417	BG505_gp41_71_Q	aggaattctacgctgagtAAACTCACGGTCTGGGGCATTAAACAGCTCCAGGCAAGGGTCCTGCAGGTGGAAAGATACCTAAGGGATCAACAGCTTCTAGGAATTTGGGGCtgatagcaagcttgcc	1	2	5	6	45	77
1418	BG505_gp41_71_H	aggaattctacgctgagtAAACTCACGGTCTGGGGCATTAAACAGCTCCAGGCAAGGGTCCTGCACGTGGAAAGATACCTAAGGGATCAACAGCTTCTAGGAATTTGGGGCtgatagcaagcttgcc	1	1	1	3	26	52
1419	BG505_gp41_71_P	aggaattctacgctgagtAAACTCACGGTCTGGGGCATTAAACAGCTCCAGGCAAGGGTCCTGCCGGTGGAAAGATACCTAAGGGATCAACAGCTTCTAGGAATTTGGGGCtgatagcaagcttgcc	4	5	7	8	207	339
1420	BG505_gp41_72_G	aggaattctacgctgagtCTCACGGTCTGGGGCATTAAACAGCTCCAGGCAAGGGTCCTGGCTGGTGAAAGATACCTAAGGGATCAACAGCTTCTAGGAATTTGGGGCTGCtgatagcaagcttgcc	0	2	4	1	67	62
1421	BG505_gp41_72_E	aggaattctacgctgagtCTCACGGTCTGGGGCATTAAACAGCTCCAGGCAAGGGTCCTGGCTGAAGAAAGATACCTAAGGGATCAACAGCTTCTAGGAATTTGGGGCTGCtgatagcaagcttgcc	2	1	0	2	64	76
1422	BG505_gp41_72_D	aggaattctacgctgagtCTCACGGTCTGGGGCATTAAACAGCTCCAGGCAAGGGTCCTGGCTGACGAAAGATACCTAAGGGATCAACAGCTTCTAGGAATTTGGGGCTGCtgatagcaagcttgcc	1	6	1	13	165	297
1423	BG505_gp41_72_V	aggaattctacgctgagtCTCACGGTCTGGGGCATTAAACAGCTCCAGGCAAGGGTCCTGGCTGTTGAAAGATACCTAAGGGATCAACAGCTTCTAGGAATTTGGGGCTGCtgatagcaagcttgcc	0	2	0	1	22	19
1424	BG505_gp41_72_A	aggaattctacgctgagtCTCACGGTCTGGGGCATTAAACAGCTCCAGGCAAGGGTCCTGGCTGCTGAAAGATACCTAAGGGATCAACAGCTTCTAGGAATTTGGGGCTGCtgatagcaagcttgcc	1	0	2	0	21	43
1425	BG505_gp41_72_R	aggaattctacgctgagtCTCACGGTCTGGGGCATTAAACAGCTCCAGGCAAGGGTCCTGGCTCGTGAAAGATACCTAAGGGATCAACAGCTTCTAGGAATTTGGGGCTGCtgatagcaagcttgcc	3	1	1	1	77	102
1426	BG505_gp41_72_S	aggaattctacgctgagtCTCACGGTCTGGGGCATTAAACAGCTCCAGGCAAGGGTCCTGGCTTCTGAAAGATACCTAAGGGATCAACAGCTTCTAGGAATTTGGGGCTGCtgatagcaagcttgcc	2	2	3	2	48	72
1427	BG505_gp41_72_K	aggaattctacgctgagtCTCACGGTCTGGGGCATTAAACAGCTCCAGGCAAGGGTCCTGGCTAAAGAAAGATACCTAAGGGATCAACAGCTTCTAGGAATTTGGGGCTGCtgatagcaagcttgcc	1	0	0	2	6	16
1428	BG505_gp41_72_N	aggaattctacgctgagtCTCACGGTCTGGGGCATTAAACAGCTCCAGGCAAGGGTCCTGGCTAACGAAAGATACCTAAGGGATCAACAGCTTCTAGGAATTTGGGGCTGCtgatagcaagcttgcc	1	2	0	2	53	78
1429	BG505_gp41_72_M	aggaattctacgctgagtCTCACGGTCTGGGGCATTAAACAGCTCCAGGCAAGGGTCCTGGCTATGGAAAGATACCTAAGGGATCAACAGCTTCTAGGAATTTGGGGCTGCtgatagcaagcttgcc	0	0	0	0	11	20
1430	BG505_gp41_72_I	aggaattctacgctgagtCTCACGGTCTGGGGCATTAAACAGCTCCAGGCAAGGGTCCTGGCTATCGAAAGATACCTAAGGGATCAACAGCTTCTAGGAATTTGGGGCTGCtgatagcaagcttgcc	0	0	0	0	2	3
1431	BG505_gp41_72_T	aggaattctacgctgagtCTCACGGTCTGGGGCATTAAACAGCTCCAGGCAAGGGTCCTGGCTACCGAAAGATACCTAAGGGATCAACAGCTTCTAGGAATTTGGGGCTGCtgatagcaagcttgcc	2	0	1	2	26	37
1432	BG505_gp41_72_W	aggaattctacgctgagtCTCACGGTCTGGGGCATTAAACAGCTCCAGGCAAGGGTCCTGGCTTGGGAAAGATACCTAAGGGATCAACAGCTTCTAGGAATTTGGGGCTGCtgatagcaagcttgcc	2	0	0	0	14	25
1433	BG505_gp41_72_C	aggaattctacgctgagtCTCACGGTCTGGGGCATTAAACAGCTCCAGGCAAGGGTCCTGGCTTGCGAAAGATACCTAAGGGATCAACAGCTTCTAGGAATTTGGGGCTGCtgatagcaagcttgcc	0	1	0	3	10	11
1434	BG505_gp41_72_Y	aggaattctacgctgagtCTCACGGTCTGGGGCATTAAACAGCTCCAGGCAAGGGTCCTGGCTTACGAAAGATACCTAAGGGATCAACAGCTTCTAGGAATTTGGGGCTGCtgatagcaagcttgcc	0	0	0	0	13	22
1435	BG505_gp41_72_L	aggaattctacgctgagtCTCACGGTCTGGGGCATTAAACAGCTCCAGGCAAGGGTCCTGGCTCTGGAAAGATACCTAAGGGATCAACAGCTTCTAGGAATTTGGGGCTGCtgatagcaagcttgcc	1	0	0	0	1	3
1436	BG505_gp41_72_F	aggaattctacgctgagtCTCACGGTCTGGGGCATTAAACAGCTCCAGGCAAGGGTCCTGGCTTTCGAAAGATACCTAAGGGATCAACAGCTTCTAGGAATTTGGGGCTGCtgatagcaagcttgcc	0	0	2	1	6	9
1437	BG505_gp41_72_Q	aggaattctacgctgagtCTCACGGTCTGGGGCATTAAACAGCTCCAGGCAAGGGTCCTGGCTCAGGAAAGATACCTAAGGGATCAACAGCTTCTAGGAATTTGGGGCTGCtgatagcaagcttgcc	4	3	3	4	93	132
1438	BG505_gp41_72_H	aggaattctacgctgagtCTCACGGTCTGGGGCATTAAACAGCTCCAGGCAAGGGTCCTGGCTCACGAAAGATACCTAAGGGATCAACAGCTTCTAGGAATTTGGGGCTGCtgatagcaagcttgcc	2	2	0	4	107	123
1439	BG505_gp41_72_P	aggaattctacgctgagtCTCACGGTCTGGGGCATTAAACAGCTCCAGGCAAGGGTCCTGGCTCCGGAAAGATACCTAAGGGATCAACAGCTTCTAGGAATTTGGGGCTGCtgatagcaagcttgcc	2	2	0	0	34	69
1440	BG505_gp41_73_G	aggaattctacgctgagtACGGTCTGGGGCATTAAACAGCTCCAGGCAAGGGTCCTGGCTGTGGGTAGATACCTAAGGGATCAACAGCTTCTAGGAATTTGGGGCTGCTCTtgatagcaagcttgcc	1	1	0	0	44	72
1441	BG505_gp41_73_E	aggaattctacgctgagtACGGTCTGGGGCATTAAACAGCTCCAGGCAAGGGTCCTGGCTGTGGAAAGATACCTAAGGGATCAACAGCTTCTAGGAATTTGGGGCTGCTCTtgatagcaagcttgcc	0	0	0	1	54	69
1442	BG505_gp41_73_D	aggaattctacgctgagtACGGTCTGGGGCATTAAACAGCTCCAGGCAAGGGTCCTGGCTGTGGACAGATACCTAAGGGATCAACAGCTTCTAGGAATTTGGGGCTGCTCTtgatagcaagcttgcc	3	3	0	2	121	148
1443	BG505_gp41_73_V	aggaattctacgctgagtACGGTCTGGGGCATTAAACAGCTCCAGGCAAGGGTCCTGGCTGTGGTTAGATACCTAAGGGATCAACAGCTTCTAGGAATTTGGGGCTGCTCTtgatagcaagcttgcc	1	0	0	0	27	30
1444	BG505_gp41_73_A	aggaattctacgctgagtACGGTCTGGGGCATTAAACAGCTCCAGGCAAGGGTCCTGGCTGTGGCTAGATACCTAAGGGATCAACAGCTTCTAGGAATTTGGGGCTGCTCTtgatagcaagcttgcc	2	1	2	2	58	101
1445	BG505_gp41_73_R	aggaattctacgctgagtACGGTCTGGGGCATTAAACAGCTCCAGGCAAGGGTCCTGGCTGTGCGTAGATACCTAAGGGATCAACAGCTTCTAGGAATTTGGGGCTGCTCTtgatagcaagcttgcc	6	3	1	2	115	180
1446	BG505_gp41_73_S	aggaattctacgctgagtACGGTCTGGGGCATTAAACAGCTCCAGGCAAGGGTCCTGGCTGTGTCTAGATACCTAAGGGATCAACAGCTTCTAGGAATTTGGGGCTGCTCTtgatagcaagcttgcc	1	0	0	0	24	35
1447	BG505_gp41_73_K	aggaattctacgctgagtACGGTCTGGGGCATTAAACAGCTCCAGGCAAGGGTCCTGGCTGTGAAAAGATACCTAAGGGATCAACAGCTTCTAGGAATTTGGGGCTGCTCTtgatagcaagcttgcc	0	1	2	2	43	89
1448	BG505_gp41_73_N	aggaattctacgctgagtACGGTCTGGGGCATTAAACAGCTCCAGGCAAGGGTCCTGGCTGTGAACAGATACCTAAGGGATCAACAGCTTCTAGGAATTTGGGGCTGCTCTtgatagcaagcttgcc	2	0	2	0	33	50
1449	BG505_gp41_73_M	aggaattctacgctgagtACGGTCTGGGGCATTAAACAGCTCCAGGCAAGGGTCCTGGCTGTGATGAGATACCTAAGGGATCAACAGCTTCTAGGAATTTGGGGCTGCTCTtgatagcaagcttgcc	2	2	2	4	89	143
1450	BG505_gp41_73_I	aggaattctacgctgagtACGGTCTGGGGCATTAAACAGCTCCAGGCAAGGGTCCTGGCTGTGATCAGATACCTAAGGGATCAACAGCTTCTAGGAATTTGGGGCTGCTCTtgatagcaagcttgcc	0	1	3	1	43	57
1451	BG505_gp41_73_T	aggaattctacgctgagtACGGTCTGGGGCATTAAACAGCTCCAGGCAAGGGTCCTGGCTGTGACCAGATACCTAAGGGATCAACAGCTTCTAGGAATTTGGGGCTGCTCTtgatagcaagcttgcc	4	4	9	7	178	276
1452	BG505_gp41_73_W	aggaattctacgctgagtACGGTCTGGGGCATTAAACAGCTCCAGGCAAGGGTCCTGGCTGTGTGGAGATACCTAAGGGATCAACAGCTTCTAGGAATTTGGGGCTGCTCTtgatagcaagcttgcc	0	1	4	0	26	65
1453	BG505_gp41_73_C	aggaattctacgctgagtACGGTCTGGGGCATTAAACAGCTCCAGGCAAGGGTCCTGGCTGTGTGCAGATACCTAAGGGATCAACAGCTTCTAGGAATTTGGGGCTGCTCTtgatagcaagcttgcc	4	0	2	4	59	89
1454	BG505_gp41_73_Y	aggaattctacgctgagtACGGTCTGGGGCATTAAACAGCTCCAGGCAAGGGTCCTGGCTGTGTACAGATACCTAAGGGATCAACAGCTTCTAGGAATTTGGGGCTGCTCTtgatagcaagcttgcc	2	3	1	3	86	118
1455	BG505_gp41_73_L	aggaattctacgctgagtACGGTCTGGGGCATTAAACAGCTCCAGGCAAGGGTCCTGGCTGTGCTGAGATACCTAAGGGATCAACAGCTTCTAGGAATTTGGGGCTGCTCTtgatagcaagcttgcc	0	0	0	0	20	25
1456	BG505_gp41_73_F	aggaattctacgctgagtACGGTCTGGGGCATTAAACAGCTCCAGGCAAGGGTCCTGGCTGTGTTCAGATACCTAAGGGATCAACAGCTTCTAGGAATTTGGGGCTGCTCTtgatagcaagcttgcc	1	2	2	6	76	130
1457	BG505_gp41_73_Q	aggaattctacgctgagtACGGTCTGGGGCATTAAACAGCTCCAGGCAAGGGTCCTGGCTGTGCAGAGATACCTAAGGGATCAACAGCTTCTAGGAATTTGGGGCTGCTCTtgatagcaagcttgcc	2	2	0	0	17	19
1458	BG505_gp41_73_H	aggaattctacgctgagtACGGTCTGGGGCATTAAACAGCTCCAGGCAAGGGTCCTGGCTGTGCACAGATACCTAAGGGATCAACAGCTTCTAGGAATTTGGGGCTGCTCTtgatagcaagcttgcc	0	0	0	0	13	26
1459	BG505_gp41_73_P	aggaattctacgctgagtACGGTCTGGGGCATTAAACAGCTCCAGGCAAGGGTCCTGGCTGTGCCGAGATACCTAAGGGATCAACAGCTTCTAGGAATTTGGGGCTGCTCTtgatagcaagcttgcc	0	1	0	1	20	33
1460	BG505_gp41_74_G	aggaattctacgctgagtGTCTGGGGCATTAAACAGCTCCAGGCAAGGGTCCTGGCTGTGGAAGGTTACCTAAGGGATCAACAGCTTCTAGGAATTTGGGGCTGCTCTGGAtgatagcaagcttgcc	0	0	0	0	14	8
1461	BG505_gp41_74_E	aggaattctacgctgagtGTCTGGGGCATTAAACAGCTCCAGGCAAGGGTCCTGGCTGTGGAAGAATACCTAAGGGATCAACAGCTTCTAGGAATTTGGGGCTGCTCTGGAtgatagcaagcttgcc	1	1	0	4	28	49
1462	BG505_gp41_74_D	aggaattctacgctgagtGTCTGGGGCATTAAACAGCTCCAGGCAAGGGTCCTGGCTGTGGAAGACTACCTAAGGGATCAACAGCTTCTAGGAATTTGGGGCTGCTCTGGAtgatagcaagcttgcc	1	4	1	4	52	49
1463	BG505_gp41_74_V	aggaattctacgctgagtGTCTGGGGCATTAAACAGCTCCAGGCAAGGGTCCTGGCTGTGGAAGTTTACCTAAGGGATCAACAGCTTCTAGGAATTTGGGGCTGCTCTGGAtgatagcaagcttgcc	0	0	0	0	7	10
1464	BG505_gp41_74_A	aggaattctacgctgagtGTCTGGGGCATTAAACAGCTCCAGGCAAGGGTCCTGGCTGTGGAGGCTTACCTAAGGGATCAACAGCTTCTAGGAATTTGGGGCTGCTCTGGAtgatagcaagcttgcc	0	0	0	1	24	24
1465	BG505_gp41_74_R	aggaattctacgctgagtGTCTGGGGCATTAAACAGCTCCAGGCAAGGGTCCTGGCTGTGGAACGTTACCTAAGGGATCAACAGCTTCTAGGAATTTGGGGCTGCTCTGGAtgatagcaagcttgcc	0	0	1	0	21	31
1466	BG505_gp41_74_S	aggaattctacgctgagtGTCTGGGGCATTAAACAGCTCCAGGCAAGGGTCCTGGCTGTGGAATCTTACCTAAGGGATCAACAGCTTCTAGGAATTTGGGGCTGCTCTGGAtgatagcaagcttgcc	1	1	0	0	21	32
1467	BG505_gp41_74_K	aggaattctacgctgagtGTCTGGGGCATTAAACAGCTCCAGGCAAGGGTCCTGGCTGTGGAAAAATACCTAAGGGATCAACAGCTTCTAGGAATTTGGGGCTGCTCTGGAtgatagcaagcttgcc	0	0	0	3	25	16
1468	BG505_gp41_74_N	aggaattctacgctgagtGTCTGGGGCATTAAACAGCTCCAGGCAAGGGTCCTGGCTGTGGAAAACTACCTAAGGGATCAACAGCTTCTAGGAATTTGGGGCTGCTCTGGAtgatagcaagcttgcc	0	0	2	1	34	61
1469	BG505_gp41_74_M	aggaattctacgctgagtGTCTGGGGCATTAAACAGCTCCAGGCAAGGGTCCTGGCTGTGGAAATGTACCTAAGGGATCAACAGCTTCTAGGAATTTGGGGCTGCTCTGGAtgatagcaagcttgcc	1	1	0	0	31	49
1470	BG505_gp41_74_I	aggaattctacgctgagtGTCTGGGGCATTAAACAGCTCCAGGCAAGGGTCCTGGCTGTGGAAATCTACCTAAGGGATCAACAGCTTCTAGGAATTTGGGGCTGCTCTGGAtgatagcaagcttgcc	1	0	0	0	1	2
1471	BG505_gp41_74_T	aggaattctacgctgagtGTCTGGGGCATTAAACAGCTCCAGGCAAGGGTCCTGGCTGTGGAAACCTACCTAAGGGATCAACAGCTTCTAGGAATTTGGGGCTGCTCTGGAtgatagcaagcttgcc	0	1	2	0	12	23
1472	BG505_gp41_74_W	aggaattctacgctgagtGTCTGGGGCATTAAACAGCTCCAGGCAAGGGTCCTGGCTGTGGAATGGTACCTAAGGGATCAACAGCTTCTAGGAATTTGGGGCTGCTCTGGAtgatagcaagcttgcc	2	0	0	0	25	51
1473	BG505_gp41_74_C	aggaattctacgctgagtGTCTGGGGCATTAAACAGCTCCAGGCAAGGGTCCTGGCTGTGGAATGCTACCTAAGGGATCAACAGCTTCTAGGAATTTGGGGCTGCTCTGGAtgatagcaagcttgcc	2	2	3	0	40	67
1474	BG505_gp41_74_Y	aggaattctacgctgagtGTCTGGGGCATTAAACAGCTCCAGGCAAGGGTCCTGGCTGTGGAATACTACCTAAGGGATCAACAGCTTCTAGGAATTTGGGGCTGCTCTGGAtgatagcaagcttgcc	2	0	0	0	23	21
1475	BG505_gp41_74_L	aggaattctacgctgagtGTCTGGGGCATTAAACAGCTCCAGGCAAGGGTCCTGGCTGTGGAACTGTACCTAAGGGATCAACAGCTTCTAGGAATTTGGGGCTGCTCTGGAtgatagcaagcttgcc	1	0	0	0	8	15
1476	BG505_gp41_74_F	aggaattctacgctgagtGTCTGGGGCATTAAACAGCTCCAGGCAAGGGTCCTGGCTGTGGAGTTCTACCTAAGGGATCAACAGCTTCTAGGAATTTGGGGCTGCTCTGGAtgatagcaagcttgcc	0	0	0	1	16	20
1477	BG505_gp41_74_Q	aggaattctacgctgagtGTCTGGGGCATTAAACAGCTCCAGGCAAGGGTCCTGGCTGTGGAACAGTACCTAAGGGATCAACAGCTTCTAGGAATTTGGGGCTGCTCTGGAtgatagcaagcttgcc	1	2	0	1	64	68
1478	BG505_gp41_74_H	aggaattctacgctgagtGTCTGGGGCATTAAACAGCTCCAGGCAAGGGTCCTGGCTGTGGAACACTACCTAAGGGATCAACAGCTTCTAGGAATTTGGGGCTGCTCTGGAtgatagcaagcttgcc	0	1	1	0	59	91
1479	BG505_gp41_74_P	aggaattctacgctgagtGTCTGGGGCATTAAACAGCTCCAGGCAAGGGTCCTGGCTGTGGAACCGTACCTAAGGGATCAACAGCTTCTAGGAATTTGGGGCTGCTCTGGAtgatagcaagcttgcc	5	13	18	11	297	426
1480	BG505_gp41_75_G	aggaattctacgctgagtTGGGGCATTAAACAGCTCCAGGCAAGGGTCCTGGCTGTGGAAAGAGGTCTAAGGGATCAACAGCTTCTAGGAATTTGGGGCTGCTCTGGAAAAtgatagcaagcttgcc	0	1	1	1	21	31
1481	BG505_gp41_75_E	aggaattctacgctgagtTGGGGCATTAAACAGCTCCAGGCAAGGGTCCTGGCTGTGGAAAGAGAACTAAGGGATCAACAGCTTCTAGGAATTTGGGGCTGCTCTGGAAAAtgatagcaagcttgcc	0	1	5	2	47	69
1482	BG505_gp41_75_D	aggaattctacgctgagtTGGGGCATTAAACAGCTCCAGGCAAGGGTCCTGGCTGTGGAAAGAGACCTAAGGGATCAACAGCTTCTAGGAATTTGGGGCTGCTCTGGAAAAtgatagcaagcttgcc	1	1	4	0	31	43
1483	BG505_gp41_75_V	aggaattctacgctgagtTGGGGCATTAAACAGCTCCAGGCAAGGGTCCTGGCTGTGGAAAGAGTTCTAAGGGATCAACAGCTTCTAGGAATTTGGGGCTGCTCTGGAAAAtgatagcaagcttgcc	0	2	2	0	42	48
1484	BG505_gp41_75_A	aggaattctacgctgagtTGGGGCATTAAACAGCTCCAGGCAAGGGTCCTGGCTGTGGAAAGAGCTCTAAGGGATCAACAGCTTCTAGGAATTTGGGGCTGCTCTGGAAAAtgatagcaagcttgcc	1	1	0	0	5	10
1485	BG505_gp41_75_R	aggaattctacgctgagtTGGGGCATTAAACAGCTCCAGGCAAGGGTCCTGGCTGTGGAAAGACGTCTAAGGGATCAACAGCTTCTAGGAATTTGGGGCTGCTCTGGAAAAtgatagcaagcttgcc	5	1	3	0	77	146
1486	BG505_gp41_75_S	aggaattctacgctgagtTGGGGCATTAAACAGCTCCAGGCAAGGGTCCTGGCTGTGGAAAGATCTCTAAGGGATCAACAGCTTCTAGGAATTTGGGGCTGCTCTGGAAAAtgatagcaagcttgcc	0	1	0	1	40	69
1487	BG505_gp41_75_K	aggaattctacgctgagtTGGGGCATTAAACAGCTCCAGGCAAGGGTCCTGGCTGTGGAAAGAAAACTAAGGGATCAACAGCTTCTAGGAATTTGGGGCTGCTCTGGAAAAtgatagcaagcttgcc	2	0	0	1	26	43
1488	BG505_gp41_75_N	aggaattctacgctgagtTGGGGCATTAAACAGCTCCAGGCAAGGGTCCTGGCTGTGGAAAGAAACCTAAGGGATCAACAGCTTCTAGGAATTTGGGGCTGCTCTGGAAAAtgatagcaagcttgcc	0	0	0	3	26	32
1489	BG505_gp41_75_M	aggaattctacgctgagtTGGGGCATTAAACAGCTCCAGGCAAGGGTCCTGGCTGTGGAAAGAATGCTAAGGGATCAACAGCTTCTAGGAATTTGGGGCTGCTCTGGAAAAtgatagcaagcttgcc	0	1	1	0	6	10
1490	BG505_gp41_75_I	aggaattctacgctgagtTGGGGCATTAAACAGCTCCAGGCAAGGGTCCTGGCTGTGGAAAGAATCCTAAGGGATCAACAGCTTCTAGGAATTTGGGGCTGCTCTGGAAAAtgatagcaagcttgcc	0	0	0	0	12	12
1491	BG505_gp41_75_T	aggaattctacgctgagtTGGGGCATTAAACAGCTCCAGGCAAGGGTCCTGGCTGTGGAAAGAACCCTAAGGGATCAACAGCTTCTAGGAATTTGGGGCTGCTCTGGAAAAtgatagcaagcttgcc	1	0	1	4	49	83
1492	BG505_gp41_75_W	aggaattctacgctgagtTGGGGCATTAAACAGCTCCAGGCAAGGGTCCTGGCTGTGGAAAGATGGCTAAGGGATCAACAGCTTCTAGGAATTTGGGGCTGCTCTGGAAAAtgatagcaagcttgcc	2	0	0	3	56	75
1493	BG505_gp41_75_C	aggaattctacgctgagtTGGGGCATTAAACAGCTCCAGGCAAGGGTCCTGGCTGTGGAAAGATGCCTAAGGGATCAACAGCTTCTAGGAATTTGGGGCTGCTCTGGAAAAtgatagcaagcttgcc	0	0	0	0	5	9
1494	BG505_gp41_75_Y	aggaattctacgctgagtTGGGGCATTAAACAGCTCCAGGCAAGGGTCCTGGCTGTGGAAAGATACCTAAGGGATCAACAGCTTCTAGGAATTTGGGGCTGCTCTGGAAAAtgatagcaagcttgcc	0	1	0	0	8	12
1495	BG505_gp41_75_L	aggaattctacgctgagtTGGGGCATTAAACAGCTCCAGGCAAGGGTCCTGGCTGTGGAAAGACTGCTAAGGGATCAACAGCTTCTAGGAATTTGGGGCTGCTCTGGAAAAtgatagcaagcttgcc	1	0	1	2	37	47
1496	BG505_gp41_75_F	aggaattctacgctgagtTGGGGCATTAAACAGCTCCAGGCAAGGGTCCTGGCTGTGGAAAGATTCCTAAGGGATCAACAGCTTCTAGGAATTTGGGGCTGCTCTGGAAAAtgatagcaagcttgcc	1	0	1	1	22	28
1497	BG505_gp41_75_Q	aggaattctacgctgagtTGGGGCATTAAACAGCTCCAGGCAAGGGTCCTGGCTGTGGAAAGACAGCTAAGGGATCAACAGCTTCTAGGAATTTGGGGCTGCTCTGGAAAAtgatagcaagcttgcc	1	0	0	0	31	47
1498	BG505_gp41_75_H	aggaattctacgctgagtTGGGGCATTAAACAGCTCCAGGCAAGGGTCCTGGCTGTGGAAAGACACCTAAGGGATCAACAGCTTCTAGGAATTTGGGGCTGCTCTGGAAAAtgatagcaagcttgcc	1	0	0	0	4	3
1499	BG505_gp41_75_P	aggaattctacgctgagtTGGGGCATTAAACAGCTCCAGGCAAGGGTCCTGGCTGTGGAAAGACCGCTAAGGGATCAACAGCTTCTAGGAATTTGGGGCTGCTCTGGAAAAtgatagcaagcttgcc	2	4	5	8	131	216
1500	BG505_gp41_76_G	aggaattctacgctgagtGGCATTAAACAGCTCCAGGCAAGGGTCCTGGCTGTGGAAAGATACGGTAGGGATCAACAGCTTCTAGGAATTTGGGGCTGCTCTGGAAAACTCtgatagcaagcttgcc	0	0	0	0	0	0
1501	BG505_gp41_76_E	aggaattctacgctgagtGGCATTAAACAGCTCCAGGCAAGGGTCCTGGCTGTGGAAAGATACGAAAGGGATCAACAGCTTCTAGGAATTTGGGGCTGCTCTGGAAAACTCtgatagcaagcttgcc	0	0	0	0	0	0
1502	BG505_gp41_76_D	aggaattctacgctgagtGGCATTAAACAGCTCCAGGCAAGGGTCCTGGCTGTGGAAAGATACGACAGGGATCAACAGCTTCTAGGAATTTGGGGCTGCTCTGGAAAACTCtgatagcaagcttgcc	0	0	0	0	0	0
1503	BG505_gp41_76_V	aggaattctacgctgagtGGCATTAAACAGCTCCAGGCAAGGGTCCTGGCTGTGGAAAGATACGTTAGGGATCAACAGCTTCTAGGAATTTGGGGCTGCTCTGGAAAACTCtgatagcaagcttgcc	0	0	0	0	0	0
1504	BG505_gp41_76_A	aggaattctacgctgagtGGCATTAAACAGCTCCAGGCAAGGGTCCTGGCTGTGGAAAGATACGCTAGGGATCAACAGCTTCTAGGAATTTGGGGCTGCTCTGGAAAACTCtgatagcaagcttgcc	0	0	0	0	0	0
1505	BG505_gp41_76_R	aggaattctacgctgagtGGCATTAAACAGCTCCAGGCAAGGGTCCTGGCTGTGGAAAGATACCGTAGGGATCAACAGCTTCTAGGAATTTGGGGCTGCTCTGGAAAACTCtgatagcaagcttgcc	0	0	0	0	0	0
1506	BG505_gp41_76_S	aggaattctacgctgagtGGCATTAAACAGCTCCAGGCAAGGGTCCTGGCTGTGGAAAGATACTCTAGGGATCAACAGCTTCTAGGAATTTGGGGCTGCTCTGGAAAACTCtgatagcaagcttgcc	0	0	0	0	0	0
1507	BG505_gp41_76_K	aggaattctacgctgagtGGCATTAAACAGCTCCAGGCAAGGGTCCTGGCTGTGGAAAGATACAAAAGGGATCAACAGCTTCTAGGAATTTGGGGCTGCTCTGGAAAACTCtgatagcaagcttgcc	0	0	0	0	0	0
1508	BG505_gp41_76_N	aggaattctacgctgagtGGCATTAAACAGCTCCAGGCAAGGGTCCTGGCTGTGGAAAGATACAACAGGGATCAACAGCTTCTAGGAATTTGGGGCTGCTCTGGAAAACTCtgatagcaagcttgcc	0	0	0	0	1	1
1509	BG505_gp41_76_M	aggaattctacgctgagtGGCATTAAACAGCTCCAGGCAAGGGTCCTGGCTGTGGAAAGATACATGAGGGATCAACAGCTTCTAGGAATTTGGGGCTGCTCTGGAAAACTCtgatagcaagcttgcc	0	0	0	0	0	0
1510	BG505_gp41_76_I	aggaattctacgctgagtGGCATTAAACAGCTCCAGGCAAGGGTCCTGGCTGTGGAAAGATACATCAGGGATCAACAGCTTCTAGGAATTTGGGGCTGCTCTGGAAAACTCtgatagcaagcttgcc	0	0	0	0	0	0
1511	BG505_gp41_76_T	aggaattctacgctgagtGGCATTAAACAGCTCCAGGCAAGGGTCCTGGCTGTGGAAAGATACACCAGGGATCAACAGCTTCTAGGAATTTGGGGCTGCTCTGGAAAACTCtgatagcaagcttgcc	0	0	0	0	0	0
1512	BG505_gp41_76_W	aggaattctacgctgagtGGCATTAAACAGCTCCAGGCAAGGGTCCTGGCTGTGGAAAGATACTGGAGGGATCAACAGCTTCTAGGAATTTGGGGCTGCTCTGGAAAACTCtgatagcaagcttgcc	0	0	0	0	0	0
1513	BG505_gp41_76_C	aggaattctacgctgagtGGCATTAAACAGCTCCAGGCAAGGGTCCTGGCTGTGGAAAGATACTGCAGGGATCAACAGCTTCTAGGAATTTGGGGCTGCTCTGGAAAACTCtgatagcaagcttgcc	0	0	0	0	0	0
1514	BG505_gp41_76_Y	aggaattctacgctgagtGGCATTAAACAGCTCCAGGCAAGGGTCCTGGCTGTGGAAAGATACTACAGGGATCAACAGCTTCTAGGAATTTGGGGCTGCTCTGGAAAACTCtgatagcaagcttgcc	0	0	0	0	0	0
1515	BG505_gp41_76_L	aggaattctacgctgagtGGCATTAAACAGCTCCAGGCAAGGGTCCTGGCTGTGGAAAGATACCTGAGGGATCAACAGCTTCTAGGAATTTGGGGCTGCTCTGGAAAACTCtgatagcaagcttgcc	0	0	0	0	0	0
1516	BG505_gp41_76_F	aggaattctacgctgagtGGCATTAAACAGCTCCAGGCAAGGGTCCTGGCTGTGGAAAGATACTTCAGGGATCAACAGCTTCTAGGAATTTGGGGCTGCTCTGGAAAACTCtgatagcaagcttgcc	0	0	0	0	0	0
1517	BG505_gp41_76_Q	aggaattctacgctgagtGGCATTAAACAGCTCCAGGCAAGGGTCCTGGCTGTGGAAAGATACCAGAGGGATCAACAGCTTCTAGGAATTTGGGGCTGCTCTGGAAAACTCtgatagcaagcttgcc	0	0	0	0	0	0
1518	BG505_gp41_76_H	aggaattctacgctgagtGGCATTAAACAGCTCCAGGCAAGGGTCCTGGCTGTGGAAAGATACCACAGGGATCAACAGCTTCTAGGAATTTGGGGCTGCTCTGGAAAACTCtgatagcaagcttgcc	0	0	0	0	0	0
1519	BG505_gp41_76_P	aggaattctacgctgagtGGCATTAAACAGCTCCAGGCAAGGGTCCTGGCTGTGGAAAGATACCCGAGGGATCAACAGCTTCTAGGAATTTGGGGCTGCTCTGGAAAACTCtgatagcaagcttgcc	0	0	0	0	0	0
1520	BG505_gp41_77_G	aggaattctacgctgagtATTAAACAGCTCCAGGCAAGGGTCCTGGCTGTGGAAAGATACCTAGGTGATCAACAGCTTCTAGGAATTTGGGGCTGCTCTGGAAAACTCATCtgatagcaagcttgcc	0	0	0	0	31	41
1521	BG505_gp41_77_E	aggaattctacgctgagtATTAAACAGCTCCAGGCAAGGGTCCTGGCTGTGGAAAGATACCTAGAAGATCAACAGCTTCTAGGAATTTGGGGCTGCTCTGGAAAACTCATCtgatagcaagcttgcc	0	2	1	0	23	36
1522	BG505_gp41_77_D	aggaattctacgctgagtATTAAACAGCTCCAGGCAAGGGTCCTGGCTGTGGAAAGATACCTAGACGATCAACAGCTTCTAGGAATTTGGGGCTGCTCTGGAAAACTCATCtgatagcaagcttgcc	0	2	3	5	119	176
1523	BG505_gp41_77_V	aggaattctacgctgagtATTAAACAGCTCCAGGCAAGGGTCCTGGCTGTGGAAAGATACCTAGTTGATCAACAGCTTCTAGGAATTTGGGGCTGCTCTGGAAAACTCATCtgatagcaagcttgcc	0	2	1	0	44	44
1524	BG505_gp41_77_A	aggaattctacgctgagtATTAAACAGCTCCAGGCAAGGGTCCTGGCTGTGGAAAGATACCTAGCTGATCAACAGCTTCTAGGAATTTGGGGCTGCTCTGGAAAACTCATCtgatagcaagcttgcc	1	0	3	0	15	25
1525	BG505_gp41_77_R	aggaattctacgctgagtATTAAACAGCTCCAGGCAAGGGTCCTGGCTGTGGAAAGATACCTACGTGATCAACAGCTTCTAGGAATTTGGGGCTGCTCTGGAAAACTCATCtgatagcaagcttgcc	0	0	0	0	9	22
1526	BG505_gp41_77_S	aggaattctacgctgagtATTAAACAGCTCCAGGCAAGGGTCCTGGCTGTGGAAAGATACCTATCTGATCAACAGCTTCTAGGAATTTGGGGCTGCTCTGGAAAACTCATCtgatagcaagcttgcc	2	2	0	0	17	29
1527	BG505_gp41_77_K	aggaattctacgctgagtATTAAACAGCTCCAGGCAAGGGTCCTGGCTGTGGAAAGATACCTAAAAGATCAACAGCTTCTAGGAATTTGGGGCTGCTCTGGAAAACTCATCtgatagcaagcttgcc	0	0	0	1	18	19
1528	BG505_gp41_77_N	aggaattctacgctgagtATTAAACAGCTCCAGGCAAGGGTCCTGGCTGTGGAAAGATACCTAAACGATCAACAGCTTCTAGGAATTTGGGGCTGCTCTGGAAAACTCATCtgatagcaagcttgcc	2	0	2	0	18	22
1529	BG505_gp41_77_M	aggaattctacgctgagtATTAAACAGCTCCAGGCAAGGGTCCTGGCTGTGGAAAGATACCTAATGGATCAACAGCTTCTAGGAATTTGGGGCTGCTCTGGAAAACTCATCtgatagcaagcttgcc	0	0	2	2	37	42
1530	BG505_gp41_77_I	aggaattctacgctgagtATTAAACAGCTCCAGGCAAGGGTCCTGGCTGTGGAAAGATACCTAATCGATCAACAGCTTCTAGGAATTTGGGGCTGCTCTGGAAAACTCATCtgatagcaagcttgcc	0	1	0	0	20	21
1531	BG505_gp41_77_T	aggaattctacgctgagtATTAAACAGCTCCAGGCAAGGGTCCTGGCTGTGGAAAGATACCTAACCGATCAACAGCTTCTAGGAATTTGGGGCTGCTCTGGAAAACTCATCtgatagcaagcttgcc	1	3	2	3	64	70
1532	BG505_gp41_77_W	aggaattctacgctgagtATTAAACAGCTCCAGGCAAGGGTCCTGGCTGTGGAAAGATACCTATGGGATCAACAGCTTCTAGGAATTTGGGGCTGCTCTGGAAAACTCATCtgatagcaagcttgcc	1	1	2	1	22	35
1533	BG505_gp41_77_C	aggaattctacgctgagtATTAAACAGCTCCAGGCAAGGGTCCTGGCTGTGGAAAGATACCTATGCGATCAACAGCTTCTAGGAATTTGGGGCTGCTCTGGAAAACTCATCtgatagcaagcttgcc	1	0	0	0	9	28
1534	BG505_gp41_77_Y	aggaattctacgctgagtATTAAACAGCTCCAGGCAAGGGTCCTGGCTGTGGAAAGATACCTATACGATCAACAGCTTCTAGGAATTTGGGGCTGCTCTGGAAAACTCATCtgatagcaagcttgcc	0	1	0	2	14	33
1535	BG505_gp41_77_L	aggaattctacgctgagtATTAAACAGCTCCAGGCAAGGGTCCTGGCTGTGGAAAGATACCTACTGGATCAACAGCTTCTAGGAATTTGGGGCTGCTCTGGAAAACTCATCtgatagcaagcttgcc	1	0	0	0	2	4
1536	BG505_gp41_77_F	aggaattctacgctgagtATTAAACAGCTCCAGGCAAGGGTCCTGGCTGTGGAAAGATACCTATTCGATCAACAGCTTCTAGGAATTTGGGGCTGCTCTGGAAAACTCATCtgatagcaagcttgcc	0	1	1	0	17	27
1537	BG505_gp41_77_Q	aggaattctacgctgagtATTAAACAGCTCCAGGCAAGGGTCCTGGCTGTGGAAAGATACCTACAGGATCAACAGCTTCTAGGAATTTGGGGCTGCTCTGGAAAACTCATCtgatagcaagcttgcc	0	0	0	1	8	13
1538	BG505_gp41_77_H	aggaattctacgctgagtATTAAACAGCTCCAGGCAAGGGTCCTGGCTGTGGAAAGATACCTACACGATCAACAGCTTCTAGGAATTTGGGGCTGCTCTGGAAAACTCATCtgatagcaagcttgcc	0	0	0	0	5	12
1539	BG505_gp41_77_P	aggaattctacgctgagtATTAAACAGCTCCAGGCAAGGGTCCTGGCTGTGGAAAGATACCTACCGGATCAACAGCTTCTAGGAATTTGGGGCTGCTCTGGAAAACTCATCtgatagcaagcttgcc	4	4	7	11	137	202
1540	BG505_gp41_78_G	aggaattctacgctgagtAAACAGCTCCAGGCAAGGGTCCTGGCTGTGGAAAGATACCTAAGGGGTCAACAGCTTCTAGGAATTTGGGGCTGCTCTGGAAAACTCATCTGCtgatagcaagcttgcc	2	5	0	6	94	135
1541	BG505_gp41_78_E	aggaattctacgctgagtAAACAGCTCCAGGCAAGGGTCCTGGCTGTGGAAAGATACCTAAGGGAACAACAGCTTCTAGGAATTTGGGGCTGCTCTGGAAAACTCATCTGCtgatagcaagcttgcc	9	17	9	18	434	636
1542	BG505_gp41_78_D	aggaattctacgctgagtAAACAGCTCCAGGCAAGGGTCCTGGCTGTGGAAAGATACCTAAGGGACCAACAGCTTCTAGGAATTTGGGGCTGCTCTGGAAAACTCATCTGCtgatagcaagcttgcc	3	3	4	1	67	117
1543	BG505_gp41_78_V	aggaattctacgctgagtAAACAGCTCCAGGCAAGGGTCCTGGCTGTGGAAAGATACCTAAGGGTTCAACAGCTTCTAGGAATTTGGGGCTGCTCTGGAAAACTCATCTGCtgatagcaagcttgcc	5	11	3	3	153	228
1544	BG505_gp41_78_A	aggaattctacgctgagtAAACAGCTCCAGGCAAGGGTCCTGGCTGTGGAAAGATACCTAAGGGCTCAACAGCTTCTAGGAATTTGGGGCTGCTCTGGAAAACTCATCTGCtgatagcaagcttgcc	2	6	2	1	131	178
1545	BG505_gp41_78_R	aggaattctacgctgagtAAACAGCTCCAGGCAAGGGTCCTGGCTGTGGAAAGATACCTAAGGCGTCAACAGCTTCTAGGAATTTGGGGCTGCTCTGGAAAACTCATCTGCtgatagcaagcttgcc	4	10	5	6	172	237
1546	BG505_gp41_78_S	aggaattctacgctgagtAAACAGCTCCAGGCAAGGGTCCTGGCTGTGGAAAGATACCTAAGGTCTCAACAGCTTCTAGGAATTTGGGGCTGCTCTGGAAAACTCATCTGCtgatagcaagcttgcc	4	6	10	10	169	296
1547	BG505_gp41_78_K	aggaattctacgctgagtAAACAGCTCCAGGCAAGGGTCCTGGCTGTGGAAAGATACCTAAGGAAACAACAGCTTCTAGGAATTTGGGGCTGCTCTGGAAAACTCATCTGCtgatagcaagcttgcc	1	3	0	7	127	214
1548	BG505_gp41_78_N	aggaattctacgctgagtAAACAGCTCCAGGCAAGGGTCCTGGCTGTGGAAAGATACCTAAGGAACCAACAGCTTCTAGGAATTTGGGGCTGCTCTGGAAAACTCATCTGCtgatagcaagcttgcc	1	2	4	6	164	264
1549	BG505_gp41_78_M	aggaattctacgctgagtAAACAGCTCCAGGCAAGGGTCCTGGCTGTGGAAAGATACCTAAGGATGCAACAGCTTCTAGGAATTTGGGGCTGCTCTGGAAAACTCATCTGCtgatagcaagcttgcc	8	8	4	12	239	339
1550	BG505_gp41_78_I	aggaattctacgctgagtAAACAGCTCCAGGCAAGGGTCCTGGCTGTGGAAAGATACCTAAGGATCCAACAGCTTCTAGGAATTTGGGGCTGCTCTGGAAAACTCATCTGCtgatagcaagcttgcc	5	2	5	2	56	116
1551	BG505_gp41_78_T	aggaattctacgctgagtAAACAGCTCCAGGCAAGGGTCCTGGCTGTGGAAAGATACCTAAGGACCCAACAGCTTCTAGGAATTTGGGGCTGCTCTGGAAAACTCATCTGCtgatagcaagcttgcc	2	5	4	8	111	185
1552	BG505_gp41_78_W	aggaattctacgctgagtAAACAGCTCCAGGCAAGGGTCCTGGCTGTGGAAAGATACCTAAGGTGGCAACAGCTTCTAGGAATTTGGGGCTGCTCTGGAAAACTCATCTGCtgatagcaagcttgcc	2	2	4	4	116	145
1553	BG505_gp41_78_C	aggaattctacgctgagtAAACAGCTCCAGGCAAGGGTCCTGGCTGTGGAAAGATACCTAAGGTGCCAACAGCTTCTAGGAATTTGGGGCTGCTCTGGAAAACTCATCTGCtgatagcaagcttgcc	6	12	4	9	263	329
1554	BG505_gp41_78_Y	aggaattctacgctgagtAAACAGCTCCAGGCAAGGGTCCTGGCTGTGGAAAGATACCTAAGGTACCAACAGCTTCTAGGAATTTGGGGCTGCTCTGGAAAACTCATCTGCtgatagcaagcttgcc	5	5	10	12	194	276
1555	BG505_gp41_78_L	aggaattctacgctgagtAAACAGCTCCAGGCAAGGGTCCTGGCTGTGGAAAGATACCTAAGGCTGCAACAGCTTCTAGGAATTTGGGGCTGCTCTGGAAAACTCATCTGCtgatagcaagcttgcc	1	4	7	9	156	201
1556	BG505_gp41_78_F	aggaattctacgctgagtAAACAGCTCCAGGCAAGGGTCCTGGCTGTGGAAAGATACCTAAGGTTCCAACAGCTTCTAGGAATTTGGGGCTGCTCTGGAAAACTCATCTGCtgatagcaagcttgcc	5	11	12	6	189	247
1557	BG505_gp41_78_Q	aggaattctacgctgagtAAACAGCTCCAGGCAAGGGTCCTGGCTGTGGAAAGATACCTAAGGCAGCAACAGCTTCTAGGAATTTGGGGCTGCTCTGGAAAACTCATCTGCtgatagcaagcttgcc	4	4	10	9	172	252
1558	BG505_gp41_78_H	aggaattctacgctgagtAAACAGCTCCAGGCAAGGGTCCTGGCTGTGGAAAGATACCTAAGGCACCAACAGCTTCTAGGAATTTGGGGCTGCTCTGGAAAACTCATCTGCtgatagcaagcttgcc	5	6	9	2	174	220
1559	BG505_gp41_78_P	aggaattctacgctgagtAAACAGCTCCAGGCAAGGGTCCTGGCTGTGGAAAGATACCTAAGGCCGCAACAGCTTCTAGGAATTTGGGGCTGCTCTGGAAAACTCATCTGCtgatagcaagcttgcc	7	2	6	9	195	285
1560	BG505_gp41_79_G	aggaattctacgctgagtCAGCTCCAGGCAAGGGTCCTGGCTGTGGAAAGATACCTAAGGGATGGTCAGCTTCTAGGAATTTGGGGCTGCTCTGGAAAACTCATCTGCACCtgatagcaagcttgcc	3	6	1	2	119	163
1561	BG505_gp41_79_E	aggaattctacgctgagtCAGCTCCAGGCAAGGGTCCTGGCTGTGGAAAGATACCTAAGGGATGAACAGCTTCTAGGAATTTGGGGCTGCTCTGGAAAACTCATCTGCACCtgatagcaagcttgcc	8	14	10	9	294	456
1562	BG505_gp41_79_D	aggaattctacgctgagtCAGCTCCAGGCAAGGGTCCTGGCTGTGGAAAGATACCTAAGGGATGACCAGCTTCTAGGAATTTGGGGCTGCTCTGGAAAACTCATCTGCACCtgatagcaagcttgcc	17	10	12	30	400	574
1563	BG505_gp41_79_V	aggaattctacgctgagtCAGCTCCAGGCAAGGGTCCTGGCTGTGGAAAGATACCTAAGGGATGTTCAGCTTCTAGGAATTTGGGGCTGCTCTGGAAAACTCATCTGCACCtgatagcaagcttgcc	1	3	1	2	41	76
1564	BG505_gp41_79_A	aggaattctacgctgagtCAGCTCCAGGCAAGGGTCCTGGCTGTGGAAAGATACCTAAGGGATGCTCAGCTTCTAGGAATTTGGGGCTGCTCTGGAAAACTCATCTGCACCtgatagcaagcttgcc	0	2	0	2	41	45
1565	BG505_gp41_79_R	aggaattctacgctgagtCAGCTCCAGGCAAGGGTCCTGGCTGTGGAAAGATACCTAAGGGATCGTCAGCTTCTAGGAATTTGGGGCTGCTCTGGAAAACTCATCTGCACCtgatagcaagcttgcc	3	2	5	4	123	184
1566	BG505_gp41_79_S	aggaattctacgctgagtCAGCTCCAGGCAAGGGTCCTGGCTGTGGAAAGATACCTAAGGGATTCTCAGCTTCTAGGAATTTGGGGCTGCTCTGGAAAACTCATCTGCACCtgatagcaagcttgcc	4	5	2	4	169	283
1567	BG505_gp41_79_K	aggaattctacgctgagtCAGCTCCAGGCAAGGGTCCTGGCTGTGGAAAGATACCTAAGGGATAAACAGCTTCTAGGAATTTGGGGCTGCTCTGGAAAACTCATCTGCACCtgatagcaagcttgcc	20	12	10	18	409	592
1568	BG505_gp41_79_N	aggaattctacgctgagtCAGCTCCAGGCAAGGGTCCTGGCTGTGGAAAGATACCTAAGGGATAACCAGCTTCTAGGAATTTGGGGCTGCTCTGGAAAACTCATCTGCACCtgatagcaagcttgcc	3	2	3	6	101	144
1569	BG505_gp41_79_M	aggaattctacgctgagtCAGCTCCAGGCAAGGGTCCTGGCTGTGGAAAGATACCTAAGGGATATGCAGCTTCTAGGAATTTGGGGCTGCTCTGGAAAACTCATCTGCACCtgatagcaagcttgcc	0	1	0	2	35	53
1570	BG505_gp41_79_I	aggaattctacgctgagtCAGCTCCAGGCAAGGGTCCTGGCTGTGGAAAGATACCTAAGGGATATCCAGCTTCTAGGAATTTGGGGCTGCTCTGGAAAACTCATCTGCACCtgatagcaagcttgcc	0	0	1	1	17	42
1571	BG505_gp41_79_T	aggaattctacgctgagtCAGCTCCAGGCAAGGGTCCTGGCTGTGGAAAGATACCTAAGGGATACCCAGCTTCTAGGAATTTGGGGCTGCTCTGGAAAACTCATCTGCACCtgatagcaagcttgcc	3	0	0	2	89	87
1572	BG505_gp41_79_W	aggaattctacgctgagtCAGCTCCAGGCAAGGGTCCTGGCTGTGGAAAGATACCTAAGGGATTGGCAGCTTCTAGGAATTTGGGGCTGCTCTGGAAAACTCATCTGCACCtgatagcaagcttgcc	0	2	3	2	70	112
1573	BG505_gp41_79_C	aggaattctacgctgagtCAGCTCCAGGCAAGGGTCCTGGCTGTGGAAAGATACCTAAGGGATTGCCAGCTTCTAGGAATTTGGGGCTGCTCTGGAAAACTCATCTGCACCtgatagcaagcttgcc	1	1	1	3	66	80
1574	BG505_gp41_79_Y	aggaattctacgctgagtCAGCTCCAGGCAAGGGTCCTGGCTGTGGAAAGATACCTAAGGGATTACCAGCTTCTAGGAATTTGGGGCTGCTCTGGAAAACTCATCTGCACCtgatagcaagcttgcc	2	3	3	7	89	134
1575	BG505_gp41_79_L	aggaattctacgctgagtCAGCTCCAGGCAAGGGTCCTGGCTGTGGAAAGATACCTAAGGGATCTGCAGCTTCTAGGAATTTGGGGCTGCTCTGGAAAACTCATCTGCACCtgatagcaagcttgcc	0	1	0	0	41	73
1576	BG505_gp41_79_F	aggaattctacgctgagtCAGCTCCAGGCAAGGGTCCTGGCTGTGGAAAGATACCTAAGGGATTTCCAGCTTCTAGGAATTTGGGGCTGCTCTGGAAAACTCATCTGCACCtgatagcaagcttgcc	4	3	11	7	156	207
1577	BG505_gp41_79_Q	aggaattctacgctgagtCAGCTCCAGGCAAGGGTCCTGGCTGTGGAAAGATACCTAAGGGATCAGCAGCTTCTAGGAATTTGGGGCTGCTCTGGAAAACTCATCTGCACCtgatagcaagcttgcc	1	1	2	1	28	45
1578	BG505_gp41_79_H	aggaattctacgctgagtCAGCTCCAGGCAAGGGTCCTGGCTGTGGAAAGATACCTAAGGGATCACCAGCTTCTAGGAATTTGGGGCTGCTCTGGAAAACTCATCTGCACCtgatagcaagcttgcc	1	0	3	2	50	57
1579	BG505_gp41_79_P	aggaattctacgctgagtCAGCTCCAGGCAAGGGTCCTGGCTGTGGAAAGATACCTAAGGGATCCGCAGCTTCTAGGAATTTGGGGCTGCTCTGGAAAACTCATCTGCACCtgatagcaagcttgcc	9	10	9	15	298	406
1580	BG505_gp41_80_G	aggaattctacgctgagtCTCCAGGCAAGGGTCCTGGCTGTGGAAAGATACCTAAGGGATCAAGGTCTTCTAGGAATTTGGGGCTGCTCTGGAAAACTCATCTGCACCACTtgatagcaagcttgcc	6	7	9	11	250	355
1581	BG505_gp41_80_E	aggaattctacgctgagtCTCCAGGCAAGGGTCCTGGCTGTGGAAAGATACCTAAGGGATCAAGAACTTCTAGGAATTTGGGGCTGCTCTGGAAAACTCATCTGCACCACTtgatagcaagcttgcc	3	3	5	4	142	183
1582	BG505_gp41_80_D	aggaattctacgctgagtCTCCAGGCAAGGGTCCTGGCTGTGGAAAGATACCTAAGGGATCAAGACCTTCTAGGAATTTGGGGCTGCTCTGGAAAACTCATCTGCACCACTtgatagcaagcttgcc	6	7	4	16	230	300
1583	BG505_gp41_80_V	aggaattctacgctgagtCTCCAGGCAAGGGTCCTGGCTGTGGAAAGATACCTAAGGGATCAAGTTCTTCTAGGAATTTGGGGCTGCTCTGGAAAACTCATCTGCACCACTtgatagcaagcttgcc	4	3	4	4	129	202
1584	BG505_gp41_80_A	aggaattctacgctgagtCTCCAGGCAAGGGTCCTGGCTGTGGAAAGATACCTAAGGGATCAAGCTCTTCTAGGAATTTGGGGCTGCTCTGGAAAACTCATCTGCACCACTtgatagcaagcttgcc	1	2	0	4	65	111
1585	BG505_gp41_80_R	aggaattctacgctgagtCTCCAGGCAAGGGTCCTGGCTGTGGAAAGATACCTAAGGGATCAACGTCTTCTAGGAATTTGGGGCTGCTCTGGAAAACTCATCTGCACCACTtgatagcaagcttgcc	3	6	2	4	156	205
1586	BG505_gp41_80_S	aggaattctacgctgagtCTCCAGGCAAGGGTCCTGGCTGTGGAAAGATACCTAAGGGATCAATCTCTTCTAGGAATTTGGGGCTGCTCTGGAAAACTCATCTGCACCACTtgatagcaagcttgcc	3	2	4	3	129	221
1587	BG505_gp41_80_K	aggaattctacgctgagtCTCCAGGCAAGGGTCCTGGCTGTGGAAAGATACCTAAGGGATCAAAAACTTCTAGGAATTTGGGGCTGCTCTGGAAAACTCATCTGCACCACTtgatagcaagcttgcc	4	9	4	7	282	397
1588	BG505_gp41_80_N	aggaattctacgctgagtCTCCAGGCAAGGGTCCTGGCTGTGGAAAGATACCTAAGGGATCAAAACCTTCTAGGAATTTGGGGCTGCTCTGGAAAACTCATCTGCACCACTtgatagcaagcttgcc	2	2	3	0	70	112
1589	BG505_gp41_80_M	aggaattctacgctgagtCTCCAGGCAAGGGTCCTGGCTGTGGAAAGATACCTAAGGGATCAAATGCTTCTAGGAATTTGGGGCTGCTCTGGAAAACTCATCTGCACCACTtgatagcaagcttgcc	3	7	1	2	85	91
1590	BG505_gp41_80_I	aggaattctacgctgagtCTCCAGGCAAGGGTCCTGGCTGTGGAAAGATACCTAAGGGATCAAATCCTTCTAGGAATTTGGGGCTGCTCTGGAAAACTCATCTGCACCACTtgatagcaagcttgcc	9	5	10	19	302	391
1591	BG505_gp41_80_T	aggaattctacgctgagtCTCCAGGCAAGGGTCCTGGCTGTGGAAAGATACCTAAGGGATCAAACCCTTCTAGGAATTTGGGGCTGCTCTGGAAAACTCATCTGCACCACTtgatagcaagcttgcc	2	7	5	6	217	265
1592	BG505_gp41_80_W	aggaattctacgctgagtCTCCAGGCAAGGGTCCTGGCTGTGGAAAGATACCTAAGGGATCAATGGCTTCTAGGAATTTGGGGCTGCTCTGGAAAACTCATCTGCACCACTtgatagcaagcttgcc	1	0	1	0	55	73
1593	BG505_gp41_80_C	aggaattctacgctgagtCTCCAGGCAAGGGTCCTGGCTGTGGAAAGATACCTAAGGGATCAATGCCTTCTAGGAATTTGGGGCTGCTCTGGAAAACTCATCTGCACCACTtgatagcaagcttgcc	4	1	4	5	97	142
1594	BG505_gp41_80_Y	aggaattctacgctgagtCTCCAGGCAAGGGTCCTGGCTGTGGAAAGATACCTAAGGGATCAATACCTTCTAGGAATTTGGGGCTGCTCTGGAAAACTCATCTGCACCACTtgatagcaagcttgcc	3	8	3	4	162	241
1595	BG505_gp41_80_L	aggaattctacgctgagtCTCCAGGCAAGGGTCCTGGCTGTGGAAAGATACCTAAGGGATCAACTGCTTCTAGGAATTTGGGGCTGCTCTGGAAAACTCATCTGCACCACTtgatagcaagcttgcc	8	1	4	8	162	273
1596	BG505_gp41_80_F	aggaattctacgctgagtCTCCAGGCAAGGGTCCTGGCTGTGGAAAGATACCTAAGGGATCAATTCCTTCTAGGAATTTGGGGCTGCTCTGGAAAACTCATCTGCACCACTtgatagcaagcttgcc	1	0	3	1	43	60
1597	BG505_gp41_80_Q	aggaattctacgctgagtCTCCAGGCAAGGGTCCTGGCTGTGGAAAGATACCTAAGGGATCAACAGCTTCTAGGAATTTGGGGCTGCTCTGGAAAACTCATCTGCACCACTtgatagcaagcttgcc	3	4	6	9	223	318
1598	BG505_gp41_80_H	aggaattctacgctgagtCTCCAGGCAAGGGTCCTGGCTGTGGAAAGATACCTAAGGGATCAACACCTTCTAGGAATTTGGGGCTGCTCTGGAAAACTCATCTGCACCACTtgatagcaagcttgcc	5	6	3	6	211	325
1599	BG505_gp41_80_P	aggaattctacgctgagtCTCCAGGCAAGGGTCCTGGCTGTGGAAAGATACCTAAGGGATCAACCGCTTCTAGGAATTTGGGGCTGCTCTGGAAAACTCATCTGCACCACTtgatagcaagcttgcc	7	7	11	12	295	448
1600	BG505_gp41_81_G	aggaattctacgctgagtCAGGCAAGGGTCCTGGCTGTGGAAAGATACCTAAGGGATCAACAGGGTCTAGGAATTTGGGGCTGCTCTGGAAAACTCATCTGCACCACTAATtgatagcaagcttgcc	4	8	12	10	183	227
1601	BG505_gp41_81_E	aggaattctacgctgagtCAGGCAAGGGTCCTGGCTGTGGAAAGATACCTAAGGGATCAACAGGAACTAGGAATTTGGGGCTGCTCTGGAAAACTCATCTGCACCACTAATtgatagcaagcttgcc	8	19	25	20	566	849
1602	BG505_gp41_81_D	aggaattctacgctgagtCAGGCAAGGGTCCTGGCTGTGGAAAGATACCTAAGGGATCAACAGGACCTAGGAATTTGGGGCTGCTCTGGAAAACTCATCTGCACCACTAATtgatagcaagcttgcc	8	11	12	18	246	410
1603	BG505_gp41_81_V	aggaattctacgctgagtCAGGCAAGGGTCCTGGCTGTGGAAAGATACCTAAGGGATCAACAGGTTCTAGGAATTTGGGGCTGCTCTGGAAAACTCATCTGCACCACTAATtgatagcaagcttgcc	5	6	3	6	104	176
1604	BG505_gp41_81_A	aggaattctacgctgagtCAGGCAAGGGTCCTGGCTGTGGAAAGATACCTAAGGGATCAACAGGCTCTAGGAATTTGGGGCTGCTCTGGAAAACTCATCTGCACCACTAATtgatagcaagcttgcc	3	6	6	6	161	231
1605	BG505_gp41_81_R	aggaattctacgctgagtCAGGCAAGGGTCCTGGCTGTGGAAAGATACCTAAGGGATCAACAGCGTCTAGGAATTTGGGGCTGCTCTGGAAAACTCATCTGCACCACTAATtgatagcaagcttgcc	6	12	13	15	264	398
1606	BG505_gp41_81_S	aggaattctacgctgagtCAGGCAAGGGTCCTGGCTGTGGAAAGATACCTAAGGGATCAACAGTCTCTAGGAATTTGGGGCTGCTCTGGAAAACTCATCTGCACCACTAATtgatagcaagcttgcc	21	16	29	25	741	975
1607	BG505_gp41_81_K	aggaattctacgctgagtCAGGCAAGGGTCCTGGCTGTGGAAAGATACCTAAGGGATCAACAGAAACTAGGAATTTGGGGCTGCTCTGGAAAACTCATCTGCACCACTAATtgatagcaagcttgcc	8	11	16	8	278	389
1608	BG505_gp41_81_N	aggaattctacgctgagtCAGGCAAGGGTCCTGGCTGTGGAAAGATACCTAAGGGATCAACAGAACCTAGGAATTTGGGGCTGCTCTGGAAAACTCATCTGCACCACTAATtgatagcaagcttgcc	4	4	2	9	197	244
1609	BG505_gp41_81_M	aggaattctacgctgagtCAGGCAAGGGTCCTGGCTGTGGAAAGATACCTAAGGGATCAACAGATGCTAGGAATTTGGGGCTGCTCTGGAAAACTCATCTGCACCACTAATtgatagcaagcttgcc	10	15	12	26	461	623
1610	BG505_gp41_81_I	aggaattctacgctgagtCAGGCAAGGGTCCTGGCTGTGGAAAGATACCTAAGGGATCAACAGATCCTAGGAATTTGGGGCTGCTCTGGAAAACTCATCTGCACCACTAATtgatagcaagcttgcc	11	8	21	19	438	619
1611	BG505_gp41_81_T	aggaattctacgctgagtCAGGCAAGGGTCCTGGCTGTGGAAAGATACCTAAGGGATCAACAGACCCTAGGAATTTGGGGCTGCTCTGGAAAACTCATCTGCACCACTAATtgatagcaagcttgcc	3	12	15	7	284	391
1612	BG505_gp41_81_W	aggaattctacgctgagtCAGGCAAGGGTCCTGGCTGTGGAAAGATACCTAAGGGATCAACAGTGGCTAGGAATTTGGGGCTGCTCTGGAAAACTCATCTGCACCACTAATtgatagcaagcttgcc	2	2	5	3	85	147
1613	BG505_gp41_81_C	aggaattctacgctgagtCAGGCAAGGGTCCTGGCTGTGGAAAGATACCTAAGGGATCAACAGTGCCTAGGAATTTGGGGCTGCTCTGGAAAACTCATCTGCACCACTAATtgatagcaagcttgcc	1	7	3	10	137	218
1614	BG505_gp41_81_Y	aggaattctacgctgagtCAGGCAAGGGTCCTGGCTGTGGAAAGATACCTAAGGGATCAACAGTACCTAGGAATTTGGGGCTGCTCTGGAAAACTCATCTGCACCACTAATtgatagcaagcttgcc	13	9	22	24	484	689
1615	BG505_gp41_81_L	aggaattctacgctgagtCAGGCAAGGGTCCTGGCTGTGGAAAGATACCTAAGGGATCAACAGCTGCTAGGAATTTGGGGCTGCTCTGGAAAACTCATCTGCACCACTAATtgatagcaagcttgcc	2	3	3	3	40	61
1616	BG505_gp41_81_F	aggaattctacgctgagtCAGGCAAGGGTCCTGGCTGTGGAAAGATACCTAAGGGATCAACAGTTCCTAGGAATTTGGGGCTGCTCTGGAAAACTCATCTGCACCACTAATtgatagcaagcttgcc	22	18	29	20	585	864
1617	BG505_gp41_81_Q	aggaattctacgctgagtCAGGCAAGGGTCCTGGCTGTGGAAAGATACCTAAGGGATCAACAGCAGCTAGGAATTTGGGGCTGCTCTGGAAAACTCATCTGCACCACTAATtgatagcaagcttgcc	21	22	24	21	588	920
1618	BG505_gp41_81_H	aggaattctacgctgagtCAGGCAAGGGTCCTGGCTGTGGAAAGATACCTAAGGGATCAACAGCACCTAGGAATTTGGGGCTGCTCTGGAAAACTCATCTGCACCACTAATtgatagcaagcttgcc	3	1	4	3	99	141
1619	BG505_gp41_81_P	aggaattctacgctgagtCAGGCAAGGGTCCTGGCTGTGGAAAGATACCTAAGGGATCAACAGCCGCTAGGAATTTGGGGCTGCTCTGGAAAACTCATCTGCACCACTAATtgatagcaagcttgcc	7	3	5	11	250	361
1620	BG505_gp41_82_G	aggaattctacgctgagtGCAAGGGTCCTGGCTGTGGAAAGATACCTAAGGGATCAACAGCTTGGTGGAATTTGGGGCTGCTCTGGAAAACTCATCTGCACCACTAATGTGtgatagcaagcttgcc	3	3	4	6	133	212
1621	BG505_gp41_82_E	aggaattctacgctgagtGCAAGGGTCCTGGCTGTGGAAAGATACCTAAGGGATCAACAGCTTGAAGGAATTTGGGGCTGCTCTGGAAAACTCATCTGCACCACTAATGTGtgatagcaagcttgcc	3	7	5	7	190	277
1622	BG505_gp41_82_D	aggaattctacgctgagtGCAAGGGTCCTGGCTGTGGAAAGATACCTAAGGGATCAACAGCTTGACGGAATTTGGGGCTGCTCTGGAAAACTCATCTGCACCACTAATGTGtgatagcaagcttgcc	2	2	3	3	79	92
1623	BG505_gp41_82_V	aggaattctacgctgagtGCAAGGGTCCTGGCTGTGGAAAGATACCTAAGGGATCAACAGCTTGTTGGAATTTGGGGCTGCTCTGGAAAACTCATCTGCACCACTAATGTGtgatagcaagcttgcc	6	17	15	14	458	662
1624	BG505_gp41_82_A	aggaattctacgctgagtGCAAGGGTCCTGGCTGTGGAAAGATACCTAAGGGATCAACAGCTTGCTGGAATTTGGGGCTGCTCTGGAAAACTCATCTGCACCACTAATGTGtgatagcaagcttgcc	3	3	3	4	49	103
1625	BG505_gp41_82_R	aggaattctacgctgagtGCAAGGGTCCTGGCTGTGGAAAGATACCTAAGGGATCAACAGCTTCGTGGAATTTGGGGCTGCTCTGGAAAACTCATCTGCACCACTAATGTGtgatagcaagcttgcc	9	11	11	3	275	405
1626	BG505_gp41_82_S	aggaattctacgctgagtGCAAGGGTCCTGGCTGTGGAAAGATACCTAAGGGATCAACAGCTTTCTGGAATTTGGGGCTGCTCTGGAAAACTCATCTGCACCACTAATGTGtgatagcaagcttgcc	11	5	5	12	203	291
1627	BG505_gp41_82_K	aggaattctacgctgagtGCAAGGGTCCTGGCTGTGGAAAGATACCTAAGGGATCAACAGCTTAAAGGAATTTGGGGCTGCTCTGGAAAACTCATCTGCACCACTAATGTGtgatagcaagcttgcc	2	4	3	5	73	85
1628	BG505_gp41_82_N	aggaattctacgctgagtGCAAGGGTCCTGGCTGTGGAAAGATACCTAAGGGATCAACAGCTTAACGGAATTTGGGGCTGCTCTGGAAAACTCATCTGCACCACTAATGTGtgatagcaagcttgcc	3	3	4	2	180	203
1629	BG505_gp41_82_M	aggaattctacgctgagtGCAAGGGTCCTGGCTGTGGAAAGATACCTAAGGGATCAACAGCTTATGGGAATTTGGGGCTGCTCTGGAAAACTCATCTGCACCACTAATGTGtgatagcaagcttgcc	5	9	9	16	335	509
1630	BG505_gp41_82_I	aggaattctacgctgagtGCAAGGGTCCTGGCTGTGGAAAGATACCTAAGGGATCAACAGCTTATCGGAATTTGGGGCTGCTCTGGAAAACTCATCTGCACCACTAATGTGtgatagcaagcttgcc	7	4	2	8	211	312
1631	BG505_gp41_82_T	aggaattctacgctgagtGCAAGGGTCCTGGCTGTGGAAAGATACCTAAGGGATCAACAGCTTACCGGAATTTGGGGCTGCTCTGGAAAACTCATCTGCACCACTAATGTGtgatagcaagcttgcc	6	7	7	13	268	415
1632	BG505_gp41_82_W	aggaattctacgctgagtGCAAGGGTCCTGGCTGTGGAAAGATACCTAAGGGATCAACAGCTTTGGGGAATTTGGGGCTGCTCTGGAAAACTCATCTGCACCACTAATGTGtgatagcaagcttgcc	4	6	5	19	345	551
1633	BG505_gp41_82_C	aggaattctacgctgagtGCAAGGGTCCTGGCTGTGGAAAGATACCTAAGGGATCAACAGCTTTGCGGAATTTGGGGCTGCTCTGGAAAACTCATCTGCACCACTAATGTGtgatagcaagcttgcc	1	3	4	6	173	248
1634	BG505_gp41_82_Y	aggaattctacgctgagtGCAAGGGTCCTGGCTGTGGAAAGATACCTAAGGGATCAACAGCTTTACGGAATTTGGGGCTGCTCTGGAAAACTCATCTGCACCACTAATGTGtgatagcaagcttgcc	8	8	11	11	279	405
1635	BG505_gp41_82_L	aggaattctacgctgagtGCAAGGGTCCTGGCTGTGGAAAGATACCTAAGGGATCAACAGCTTCTGGGAATTTGGGGCTGCTCTGGAAAACTCATCTGCACCACTAATGTGtgatagcaagcttgcc	16	15	12	20	514	701
1636	BG505_gp41_82_F	aggaattctacgctgagtGCAAGGGTCCTGGCTGTGGAAAGATACCTAAGGGATCAACAGCTTTTCGGAATTTGGGGCTGCTCTGGAAAACTCATCTGCACCACTAATGTGtgatagcaagcttgcc	3	7	5	8	179	233
1637	BG505_gp41_82_Q	aggaattctacgctgagtGCAAGGGTCCTGGCTGTGGAAAGATACCTAAGGGATCAACAGCTTCAGGGAATTTGGGGCTGCTCTGGAAAACTCATCTGCACCACTAATGTGtgatagcaagcttgcc	15	19	13	24	563	838
1638	BG505_gp41_82_H	aggaattctacgctgagtGCAAGGGTCCTGGCTGTGGAAAGATACCTAAGGGATCAACAGCTTCACGGAATTTGGGGCTGCTCTGGAAAACTCATCTGCACCACTAATGTGtgatagcaagcttgcc	7	6	7	12	243	349
1639	BG505_gp41_82_P	aggaattctacgctgagtGCAAGGGTCCTGGCTGTGGAAAGATACCTAAGGGATCAACAGCTTCCGGGAATTTGGGGCTGCTCTGGAAAACTCATCTGCACCACTAATGTGtgatagcaagcttgcc	4	4	11	5	127	210
1640	BG505_gp41_83_G	aggaattctacgctgagtAGGGTCCTGGCTGTGGAAAGATACCTAAGGGATCAACAGCTTCTAGGTATTTGGGGCTGCTCTGGAAAACTCATCTGCACCACTAATGTGCCCtgatagcaagcttgcc	4	8	15	15	291	429
1641	BG505_gp41_83_E	aggaattctacgctgagtAGGGTCCTGGCTGTGGAAAGATACCTAAGGGATCAACAGCTTCTAGAAATTTGGGGCTGCTCTGGAAAACTCATCTGCACCACTAATGTGCCCtgatagcaagcttgcc	7	11	14	10	262	393
1642	BG505_gp41_83_D	aggaattctacgctgagtAGGGTCCTGGCTGTGGAAAGATACCTAAGGGATCAACAGCTTCTAGACATTTGGGGCTGCTCTGGAAAACTCATCTGCACCACTAATGTGCCCtgatagcaagcttgcc	0	8	1	5	84	132
1643	BG505_gp41_83_V	aggaattctacgctgagtAGGGTCCTGGCTGTGGAAAGATACCTAAGGGATCAACAGCTTCTAGTTATTTGGGGCTGCTCTGGAAAACTCATCTGCACCACTAATGTGCCCtgatagcaagcttgcc	4	2	1	5	89	95
1644	BG505_gp41_83_A	aggaattctacgctgagtAGGGTCCTGGCTGTGGAAAGATACCTAAGGGATCAACAGCTTCTAGCTATTTGGGGCTGCTCTGGAAAACTCATCTGCACCACTAATGTGCCCtgatagcaagcttgcc	11	12	13	12	270	384
1645	BG505_gp41_83_R	aggaattctacgctgagtAGGGTCCTGGCTGTGGAAAGATACCTAAGGGATCAACAGCTTCTACGTATTTGGGGCTGCTCTGGAAAACTCATCTGCACCACTAATGTGCCCtgatagcaagcttgcc	7	8	16	23	434	679
1646	BG505_gp41_83_S	aggaattctacgctgagtAGGGTCCTGGCTGTGGAAAGATACCTAAGGGATCAACAGCTTCTATCTATTTGGGGCTGCTCTGGAAAACTCATCTGCACCACTAATGTGCCCtgatagcaagcttgcc	4	5	3	4	98	142
1647	BG505_gp41_83_K	aggaattctacgctgagtAGGGTCCTGGCTGTGGAAAGATACCTAAGGGATCAACAGCTTCTAAAAATTTGGGGCTGCTCTGGAAAACTCATCTGCACCACTAATGTGCCCtgatagcaagcttgcc	4	12	4	8	250	352
1648	BG505_gp41_83_N	aggaattctacgctgagtAGGGTCCTGGCTGTGGAAAGATACCTAAGGGATCAACAGCTTCTAAACATTTGGGGCTGCTCTGGAAAACTCATCTGCACCACTAATGTGCCCtgatagcaagcttgcc	14	11	12	22	345	516
1649	BG505_gp41_83_M	aggaattctacgctgagtAGGGTCCTGGCTGTGGAAAGATACCTAAGGGATCAACAGCTTCTAATGATTTGGGGCTGCTCTGGAAAACTCATCTGCACCACTAATGTGCCCtgatagcaagcttgcc	4	0	3	0	87	152
1650	BG505_gp41_83_I	aggaattctacgctgagtAGGGTCCTGGCTGTGGAAAGATACCTAAGGGATCAACAGCTTCTAATCATTTGGGGCTGCTCTGGAAAACTCATCTGCACCACTAATGTGCCCtgatagcaagcttgcc	1	2	2	4	70	113
1651	BG505_gp41_83_T	aggaattctacgctgagtAGGGTCCTGGCTGTGGAAAGATACCTAAGGGATCAACAGCTTCTAACCATTTGGGGCTGCTCTGGAAAACTCATCTGCACCACTAATGTGCCCtgatagcaagcttgcc	4	14	6	5	227	326
1652	BG505_gp41_83_W	aggaattctacgctgagtAGGGTCCTGGCTGTGGAAAGATACCTAAGGGATCAACAGCTTCTATGGATTTGGGGCTGCTCTGGAAAACTCATCTGCACCACTAATGTGCCCtgatagcaagcttgcc	1	4	3	0	68	109
1653	BG505_gp41_83_C	aggaattctacgctgagtAGGGTCCTGGCTGTGGAAAGATACCTAAGGGATCAACAGCTTCTATGCATTTGGGGCTGCTCTGGAAAACTCATCTGCACCACTAATGTGCCCtgatagcaagcttgcc	4	7	8	5	106	160
1654	BG505_gp41_83_Y	aggaattctacgctgagtAGGGTCCTGGCTGTGGAAAGATACCTAAGGGATCAACAGCTTCTATACATTTGGGGCTGCTCTGGAAAACTCATCTGCACCACTAATGTGCCCtgatagcaagcttgcc	0	5	3	8	126	154
1655	BG505_gp41_83_L	aggaattctacgctgagtAGGGTCCTGGCTGTGGAAAGATACCTAAGGGATCAACAGCTTCTACTGATTTGGGGCTGCTCTGGAAAACTCATCTGCACCACTAATGTGCCCtgatagcaagcttgcc	3	1	6	5	110	146
1656	BG505_gp41_83_F	aggaattctacgctgagtAGGGTCCTGGCTGTGGAAAGATACCTAAGGGATCAACAGCTTCTATTCATTTGGGGCTGCTCTGGAAAACTCATCTGCACCACTAATGTGCCCtgatagcaagcttgcc	2	0	3	3	97	129
1657	BG505_gp41_83_Q	aggaattctacgctgagtAGGGTCCTGGCTGTGGAAAGATACCTAAGGGATCAACAGCTTCTACAGATTTGGGGCTGCTCTGGAAAACTCATCTGCACCACTAATGTGCCCtgatagcaagcttgcc	5	8	6	4	205	319
1658	BG505_gp41_83_H	aggaattctacgctgagtAGGGTCCTGGCTGTGGAAAGATACCTAAGGGATCAACAGCTTCTACACATTTGGGGCTGCTCTGGAAAACTCATCTGCACCACTAATGTGCCCtgatagcaagcttgcc	4	11	8	6	176	250
1659	BG505_gp41_83_P	aggaattctacgctgagtAGGGTCCTGGCTGTGGAAAGATACCTAAGGGATCAACAGCTTCTACCGATTTGGGGCTGCTCTGGAAAACTCATCTGCACCACTAATGTGCCCtgatagcaagcttgcc	2	15	6	19	288	377
1660	BG505_gp41_84_G	aggaattctacgctgagtGTCCTGGCTGTGGAAAGATACCTAAGGGATCAACAGCTTCTAGGAGGTTGGGGCTGCTCTGGAAAACTCATCTGCACCACTAATGTGCCCTGGtgatagcaagcttgcc	8	6	4	11	188	286
1661	BG505_gp41_84_E	aggaattctacgctgagtGTCCTGGCTGTGGAAAGATACCTAAGGGATCAACAGCTTCTAGGAGAATGGGGCTGCTCTGGAAAACTCATCTGCACCACTAATGTGCCCTGGtgatagcaagcttgcc	13	13	18	23	327	420
1662	BG505_gp41_84_D	aggaattctacgctgagtGTCCTGGCTGTGGAAAGATACCTAAGGGATCAACAGCTTCTAGGAGACTGGGGCTGCTCTGGAAAACTCATCTGCACCACTAATGTGCCCTGGtgatagcaagcttgcc	8	13	13	21	392	537
1663	BG505_gp41_84_V	aggaattctacgctgagtGTCCTGGCTGTGGAAAGATACCTAAGGGATCAACAGCTTCTAGGAGTTTGGGGCTGCTCTGGAAAACTCATCTGCACCACTAATGTGCCCTGGtgatagcaagcttgcc	6	8	10	9	231	346
1664	BG505_gp41_84_A	aggaattctacgctgagtGTCCTGGCTGTGGAAAGATACCTAAGGGATCAACAGCTTCTAGGAGCTTGGGGCTGCTCTGGAAAACTCATCTGCACCACTAATGTGCCCTGGtgatagcaagcttgcc	16	13	24	21	370	568
1665	BG505_gp41_84_R	aggaattctacgctgagtGTCCTGGCTGTGGAAAGATACCTAAGGGATCAACAGCTTCTAGGACGTTGGGGCTGCTCTGGAAAACTCATCTGCACCACTAATGTGCCCTGGtgatagcaagcttgcc	6	2	0	12	162	246
1666	BG505_gp41_84_S	aggaattctacgctgagtGTCCTGGCTGTGGAAAGATACCTAAGGGATCAACAGCTTCTAGGATCTTGGGGCTGCTCTGGAAAACTCATCTGCACCACTAATGTGCCCTGGtgatagcaagcttgcc	16	13	17	33	478	626
1667	BG505_gp41_84_K	aggaattctacgctgagtGTCCTGGCTGTGGAAAGATACCTAAGGGATCAACAGCTTCTAGGAAAATGGGGCTGCTCTGGAAAACTCATCTGCACCACTAATGTGCCCTGGtgatagcaagcttgcc	6	9	11	7	154	198
1668	BG505_gp41_84_N	aggaattctacgctgagtGTCCTGGCTGTGGAAAGATACCTAAGGGATCAACAGCTTCTAGGAAACTGGGGCTGCTCTGGAAAACTCATCTGCACCACTAATGTGCCCTGGtgatagcaagcttgcc	14	10	11	15	503	777
1669	BG505_gp41_84_M	aggaattctacgctgagtGTCCTGGCTGTGGAAAGATACCTAAGGGATCAACAGCTTCTAGGAATGTGGGGCTGCTCTGGAAAACTCATCTGCACCACTAATGTGCCCTGGtgatagcaagcttgcc	12	10	14	11	327	435
1670	BG505_gp41_84_I	aggaattctacgctgagtGTCCTGGCTGTGGAAAGATACCTAAGGGATCAACAGCTTCTAGGAATCTGGGGCTGCTCTGGAAAACTCATCTGCACCACTAATGTGCCCTGGtgatagcaagcttgcc	14	13	14	29	517	739
1671	BG505_gp41_84_T	aggaattctacgctgagtGTCCTGGCTGTGGAAAGATACCTAAGGGATCAACAGCTTCTAGGAACCTGGGGCTGCTCTGGAAAACTCATCTGCACCACTAATGTGCCCTGGtgatagcaagcttgcc	4	10	11	12	229	368
1672	BG505_gp41_84_W	aggaattctacgctgagtGTCCTGGCTGTGGAAAGATACCTAAGGGATCAACAGCTTCTAGGATGGTGGGGCTGCTCTGGAAAACTCATCTGCACCACTAATGTGCCCTGGtgatagcaagcttgcc	30	44	36	49	1117	1583
1673	BG505_gp41_84_C	aggaattctacgctgagtGTCCTGGCTGTGGAAAGATACCTAAGGGATCAACAGCTTCTAGGATGCTGGGGCTGCTCTGGAAAACTCATCTGCACCACTAATGTGCCCTGGtgatagcaagcttgcc	6	5	8	7	182	300
1674	BG505_gp41_84_Y	aggaattctacgctgagtGTCCTGGCTGTGGAAAGATACCTAAGGGATCAACAGCTTCTAGGATACTGGGGCTGCTCTGGAAAACTCATCTGCACCACTAATGTGCCCTGGtgatagcaagcttgcc	8	13	16	14	245	322
1675	BG505_gp41_84_L	aggaattctacgctgagtGTCCTGGCTGTGGAAAGATACCTAAGGGATCAACAGCTTCTAGGACTGTGGGGCTGCTCTGGAAAACTCATCTGCACCACTAATGTGCCCTGGtgatagcaagcttgcc	9	10	6	7	262	362
1676	BG505_gp41_84_F	aggaattctacgctgagtGTCCTGGCTGTGGAAAGATACCTAAGGGATCAACAGCTTCTAGGATTCTGGGGCTGCTCTGGAAAACTCATCTGCACCACTAATGTGCCCTGGtgatagcaagcttgcc	4	4	2	2	79	135
1677	BG505_gp41_84_Q	aggaattctacgctgagtGTCCTGGCTGTGGAAAGATACCTAAGGGATCAACAGCTTCTAGGACAGTGGGGCTGCTCTGGAAAACTCATCTGCACCACTAATGTGCCCTGGtgatagcaagcttgcc	11	13	14	28	429	659
1678	BG505_gp41_84_H	aggaattctacgctgagtGTCCTGGCTGTGGAAAGATACCTAAGGGATCAACAGCTTCTAGGACACTGGGGCTGCTCTGGAAAACTCATCTGCACCACTAATGTGCCCTGGtgatagcaagcttgcc	6	14	7	9	315	445
1679	BG505_gp41_84_P	aggaattctacgctgagtGTCCTGGCTGTGGAAAGATACCTAAGGGATCAACAGCTTCTAGGACCGTGGGGCTGCTCTGGAAAACTCATCTGCACCACTAATGTGCCCTGGtgatagcaagcttgcc	4	8	14	23	381	596
1680	BG505_gp41_85_G	aggaattctacgctgagtCTGGCTGTGGAAAGATACCTAAGGGATCAACAGCTTCTAGGAATTGGTGGCTGCTCTGGAAAACTCATCTGCACCACTAATGTGCCCTGGAACtgatagcaagcttgcc	7	11	5	0	186	262
1681	BG505_gp41_85_E	aggaattctacgctgagtCTGGCTGTGGAAAGATACCTAAGGGATCAACAGCTTCTAGGAATTGAAGGCTGCTCTGGAAAACTCATCTGCACCACTAATGTGCCCTGGAACtgatagcaagcttgcc	11	8	18	18	414	623
1682	BG505_gp41_85_D	aggaattctacgctgagtCTGGCTGTGGAAAGATACCTAAGGGATCAACAGCTTCTAGGAATTGACGGCTGCTCTGGAAAACTCATCTGCACCACTAATGTGCCCTGGAACtgatagcaagcttgcc	2	3	2	2	98	140
1683	BG505_gp41_85_V	aggaattctacgctgagtCTGGCTGTGGAAAGATACCTAAGGGATCAACAGCTTCTAGGAATTGTTGGCTGCTCTGGAAAACTCATCTGCACCACTAATGTGCCCTGGAACtgatagcaagcttgcc	10	16	19	17	391	632
1684	BG505_gp41_85_A	aggaattctacgctgagtCTGGCTGTGGAAAGATACCTAAGGGATCAACAGCTTCTAGGAATTGCTGGCTGCTCTGGAAAACTCATCTGCACCACTAATGTGCCCTGGAACtgatagcaagcttgcc	11	20	18	15	472	679
1685	BG505_gp41_85_R	aggaattctacgctgagtCTGGCTGTGGAAAGATACCTAAGGGATCAACAGCTTCTAGGTATTCGTGGCTGCTCTGGAAAACTCATCTGCACCACTAATGTGCCCTGGAACtgatagcaagcttgcc	4	3	8	6	148	229
1686	BG505_gp41_85_S	aggaattctacgctgagtCTGGCTGTGGAAAGATACCTAAGGGATCAACAGCTTCTAGGAATTTCTGGCTGCTCTGGAAAACTCATCTGCACCACTAATGTGCCCTGGAACtgatagcaagcttgcc	12	15	11	17	319	523
1687	BG505_gp41_85_K	aggaattctacgctgagtCTGGCTGTGGAAAGATACCTAAGGGATCAACAGCTTCTAGGAATTAAAGGCTGCTCTGGAAAACTCATCTGCACCACTAATGTGCCCTGGAACtgatagcaagcttgcc	8	8	16	11	261	371
1688	BG505_gp41_85_N	aggaattctacgctgagtCTGGCTGTGGAAAGATACCTAAGGGATCAACAGCTTCTAGGAATTAACGGCTGCTCTGGAAAACTCATCTGCACCACTAATGTGCCCTGGAACtgatagcaagcttgcc	12	10	14	22	293	431
1689	BG505_gp41_85_M	aggaattctacgctgagtCTGGCTGTGGAAAGATACCTAAGGGATCAACAGCTTCTAGGAATTATGGGCTGCTCTGGAAAACTCATCTGCACCACTAATGTGCCCTGGAACtgatagcaagcttgcc	4	2	8	10	127	195
1690	BG505_gp41_85_I	aggaattctacgctgagtCTGGCTGTGGAAAGATACCTAAGGGATCAACAGCTTCTAGGAATTATCGGCTGCTCTGGAAAACTCATCTGCACCACTAATGTGCCCTGGAACtgatagcaagcttgcc	2	15	6	11	292	417
1691	BG505_gp41_85_T	aggaattctacgctgagtCTGGCTGTGGAAAGATACCTAAGGGATCAACAGCTTCTAGGAATTACCGGCTGCTCTGGAAAACTCATCTGCACCACTAATGTGCCCTGGAACtgatagcaagcttgcc	15	20	20	38	616	979
1692	BG505_gp41_85_W	aggaattctacgctgagtCTGGCTGTGGAAAGATACCTAAGGGATCAACAGCTTCTAGGAATTTGGGGCTGCTCTGGAAAACTCATCTGCACCACTAATGTGCCCTGGAACtgatagcaagcttgcc	8	3	5	11	232	327
1693	BG505_gp41_85_C	aggaattctacgctgagtCTGGCTGTGGAAAGATACCTAAGGGATCAACAGCTTCTAGGAATTTGCGGCTGCTCTGGAAAACTCATCTGCACCACTAATGTGCCCTGGAACtgatagcaagcttgcc	3	8	7	17	320	438
1694	BG505_gp41_85_Y	aggaattctacgctgagtCTGGCTGTGGAAAGATACCTAAGGGATCAACAGCTTCTAGGAATTTACGGCTGCTCTGGAAAACTCATCTGCACCACTAATGTGCCCTGGAACtgatagcaagcttgcc	9	14	7	20	379	555
1695	BG505_gp41_85_L	aggaattctacgctgagtCTGGCTGTGGAAAGATACCTAAGGGATCAACAGCTTCTAGGTATTCTGGGCTGCTCTGGAAAACTCATCTGCACCACTAATGTGCCCTGGAACtgatagcaagcttgcc	12	11	14	24	471	681
1696	BG505_gp41_85_F	aggaattctacgctgagtCTGGCTGTGGAAAGATACCTAAGGGATCAACAGCTTCTAGGAATTTTCGGCTGCTCTGGAAAACTCATCTGCACCACTAATGTGCCCTGGAACtgatagcaagcttgcc	19	15	28	32	624	885
1697	BG505_gp41_85_Q	aggaattctacgctgagtCTGGCTGTGGAAAGATACCTAAGGGATCAACAGCTTCTAGGTATTCAGGGCTGCTCTGGAAAACTCATCTGCACCACTAATGTGCCCTGGAACtgatagcaagcttgcc	17	35	31	32	782	1135
1698	BG505_gp41_85_H	aggaattctacgctgagtCTGGCTGTGGAAAGATACCTAAGGGATCAACAGCTTCTAGGTATTCACGGCTGCTCTGGAAAACTCATCTGCACCACTAATGTGCCCTGGAACtgatagcaagcttgcc	19	24	25	37	811	1207
1699	BG505_gp41_85_P	aggaattctacgctgagtCTGGCTGTGGAAAGATACCTAAGGGATCAACAGCTTCTAGGTATTCCGGGCTGCTCTGGAAAACTCATCTGCACCACTAATGTGCCCTGGAACtgatagcaagcttgcc	24	22	24	28	580	840
1700	BG505_gp41_86_G	aggaattctacgctgagtGCTGTGGAAAGATACCTAAGGGATCAACAGCTTCTAGGAATTTGGGGTTGCTCTGGAAAACTCATCTGCACCACTAATGTGCCCTGGAACTCTtgatagcaagcttgcc	1	6	3	2	118	210
1701	BG505_gp41_86_E	aggaattctacgctgagtGCTGTGGAAAGATACCTAAGGGATCAACAGCTTCTAGGAATTTGGGAATGCTCTGGAAAACTCATCTGCACCACTAATGTGCCCTGGAACTCTtgatagcaagcttgcc	3	10	5	13	225	328
1702	BG505_gp41_86_D	aggaattctacgctgagtGCTGTGGAAAGATACCTAAGGGATCAACAGCTTCTAGGAATTTGGGACTGCTCTGGAAAACTCATCTGCACCACTAATGTGCCCTGGAACTCTtgatagcaagcttgcc	2	2	4	6	104	186
1703	BG505_gp41_86_V	aggaattctacgctgagtGCTGTGGAAAGATACCTAAGGGATCAACAGCTTCTAGGAATTTGGGTTTGCTCTGGAAAACTCATCTGCACCACTAATGTGCCCTGGAACTCTtgatagcaagcttgcc	3	2	5	1	114	149
1704	BG505_gp41_86_A	aggaattctacgctgagtGCTGTGGAAAGATACCTAAGGGATCAACAGCTTCTAGGAATTTGGGCTTGCTCTGGAAAACTCATCTGCACCACTAATGTGCCCTGGAACTCTtgatagcaagcttgcc	1	4	1	7	72	130
1705	BG505_gp41_86_R	aggaattctacgctgagtGCTGTGGAAAGATACCTAAGGGATCAACAGCTTCTAGGAATTTGGCGTTGCTCTGGAAAACTCATCTGCACCACTAATGTGCCCTGGAACTCTtgatagcaagcttgcc	4	4	7	4	144	223
1706	BG505_gp41_86_S	aggaattctacgctgagtGCTGTGGAAAGATACCTAAGGGATCAACAGCTTCTAGGAATTTGGTCTTGCTCTGGAAAACTCATCTGCACCACTAATGTGCCCTGGAACTCTtgatagcaagcttgcc	6	5	6	5	135	190
1707	BG505_gp41_86_K	aggaattctacgctgagtGCTGTGGAAAGATACCTAAGGGATCAACAGCTTCTAGGAATTTGGAAATGCTCTGGAAAACTCATCTGCACCACTAATGTGCCCTGGAACTCTtgatagcaagcttgcc	10	12	14	12	286	406
1708	BG505_gp41_86_N	aggaattctacgctgagtGCTGTGGAAAGATACCTAAGGGATCAACAGCTTCTAGGAATTTGGAACTGCTCTGGAAAACTCATCTGCACCACTAATGTGCCCTGGAACTCTtgatagcaagcttgcc	7	7	8	6	127	221
1709	BG505_gp41_86_M	aggaattctacgctgagtGCTGTGGAAAGATACCTAAGGGATCAACAGCTTCTAGGAATTTGGATGTGCTCTGGAAAACTCATCTGCACCACTAATGTGCCCTGGAACTCTtgatagcaagcttgcc	1	1	5	3	91	143
1710	BG505_gp41_86_I	aggaattctacgctgagtGCTGTGGAAAGATACCTAAGGGATCAACAGCTTCTAGGAATTTGGATCTGCTCTGGAAAACTCATCTGCACCACTAATGTGCCCTGGAACTCTtgatagcaagcttgcc	5	2	4	2	113	163
1711	BG505_gp41_86_T	aggaattctacgctgagtGCTGTGGAAAGATACCTAAGGGATCAACAGCTTCTAGGAATTTGGACCTGCTCTGGAAAACTCATCTGCACCACTAATGTGCCCTGGAACTCTtgatagcaagcttgcc	4	3	7	7	238	361
1712	BG505_gp41_86_W	aggaattctacgctgagtGCTGTGGAAAGATACCTAAGGGATCAACAGCTTCTAGGAATTTGGTGGTGCTCTGGAAAACTCATCTGCACCACTAATGTGCCCTGGAACTCTtgatagcaagcttgcc	0	1	4	3	60	106
1713	BG505_gp41_86_C	aggaattctacgctgagtGCTGTGGAAAGATACCTAAGGGATCAACAGCTTCTAGGAATTTGGTGCTGCTCTGGAAAACTCATCTGCACCACTAATGTGCCCTGGAACTCTtgatagcaagcttgcc	3	1	1	5	78	99
1714	BG505_gp41_86_Y	aggaattctacgctgagtGCTGTGGAAAGATACCTAAGGGATCAACAGCTTCTAGGAATTTGGTACTGCTCTGGAAAACTCATCTGCACCACTAATGTGCCCTGGAACTCTtgatagcaagcttgcc	6	6	3	10	152	258
1715	BG505_gp41_86_L	aggaattctacgctgagtGCTGTGGAAAGATACCTAAGGGATCAACAGCTTCTAGGAATTTGGCTGTGCTCTGGAAAACTCATCTGCACCACTAATGTGCCCTGGAACTCTtgatagcaagcttgcc	0	2	3	2	86	130
1716	BG505_gp41_86_F	aggaattctacgctgagtGCTGTGGAAAGATACCTAAGGGATCAACAGCTTCTAGGAATTTGGTTCTGCTCTGGAAAACTCATCTGCACCACTAATGTGCCCTGGAACTCTtgatagcaagcttgcc	5	5	3	4	100	151
1717	BG505_gp41_86_Q	aggaattctacgctgagtGCTGTGGAAAGATACCTAAGGGATCAACAGCTTCTAGGAATTTGGCAGTGCTCTGGAAAACTCATCTGCACCACTAATGTGCCCTGGAACTCTtgatagcaagcttgcc	5	5	6	8	175	230
1718	BG505_gp41_86_H	aggaattctacgctgagtGCTGTGGAAAGATACCTAAGGGATCAACAGCTTCTAGGAATTTGGCACTGCTCTGGAAAACTCATCTGCACCACTAATGTGCCCTGGAACTCTtgatagcaagcttgcc	8	7	2	10	203	294
1719	BG505_gp41_86_P	aggaattctacgctgagtGCTGTGGAAAGATACCTAAGGGATCAACAGCTTCTAGGAATTTGGCCGTGCTCTGGAAAACTCATCTGCACCACTAATGTGCCCTGGAACTCTtgatagcaagcttgcc	3	1	3	1	116	200
1720	BG505_gp41_87_G	aggaattctacgctgagtGTGGAAAGATACCTAAGGGATCAACAGCTTCTAGGAATTTGGGGCGGTTCTGGAAAACTCATCTGCACCACTAATGTGCCCTGGAACTCTAGTtgatagcaagcttgcc	8	8	7	13	341	508
1721	BG505_gp41_87_E	aggaattctacgctgagtGTGGAAAGATACCTAAGGGATCAACAGCTTCTAGGAATTTGGGGCGAATCTGGAAAACTCATCTGCACCACTAATGTGCCCTGGAACTCTAGTtgatagcaagcttgcc	4	6	13	12	227	373
1722	BG505_gp41_87_D	aggaattctacgctgagtGTGGAAAGATACCTAAGGGATCAACAGCTTCTAGGAATTTGGGGCGACTCTGGAAAACTCATCTGCACCACTAATGTGCCCTGGAACTCTAGTtgatagcaagcttgcc	10	7	18	8	373	561
1723	BG505_gp41_87_V	aggaattctacgctgagtGTGGAAAGATACCTAAGGGATCAACAGCTTCTAGGAATTTGGGGCGTTTCTGGAAAACTCATCTGCACCACTAATGTGCCCTGGAACTCTAGTtgatagcaagcttgcc	11	11	15	14	361	571
1724	BG505_gp41_87_A	aggaattctacgctgagtGTGGAAAGATACCTAAGGGATCAACAGCTTCTAGGAATTTGGGGCGCTTCTGGAAAACTCATCTGCACCACTAATGTGCCCTGGAACTCTAGTtgatagcaagcttgcc	5	4	3	4	164	221
1725	BG505_gp41_87_R	aggaattctacgctgagtGTGGAAAGATACCTAAGGGATCAACAGCTTCTAGGAATTTGGGGCCGTTCTGGAAAACTCATCTGCACCACTAATGTGCCCTGGAACTCTAGTtgatagcaagcttgcc	4	7	12	11	306	440
1726	BG505_gp41_87_S	aggaattctacgctgagtGTGGAAAGATACCTAAGGGATCAACAGCTTCTAGGAATTTGGGGCTCTTCTGGAAAACTCATCTGCACCACTAATGTGCCCTGGAACTCTAGTtgatagcaagcttgcc	11	5	11	11	234	386
1727	BG505_gp41_87_K	aggaattctacgctgagtGTGGAAAGATACCTAAGGGATCAACAGCTTCTAGGAATTTGGGGCAAATCTGGAAAACTCATCTGCACCACTAATGTGCCCTGGAACTCTAGTtgatagcaagcttgcc	10	8	8	7	310	394
1728	BG505_gp41_87_N	aggaattctacgctgagtGTGGAAAGATACCTAAGGGATCAACAGCTTCTAGGAATTTGGGGCAACTCTGGAAAACTCATCTGCACCACTAATGTGCCCTGGAACTCTAGTtgatagcaagcttgcc	18	33	18	21	647	1042
1729	BG505_gp41_87_M	aggaattctacgctgagtGTGGAAAGATACCTAAGGGATCAACAGCTTCTAGGAATTTGGGGCATGTCTGGAAAACTCATCTGCACCACTAATGTGCCCTGGAACTCTAGTtgatagcaagcttgcc	6	9	11	15	310	514
1730	BG505_gp41_87_I	aggaattctacgctgagtGTGGAAAGATACCTAAGGGATCAACAGCTTCTAGGAATTTGGGGCATCTCTGGAAAACTCATCTGCACCACTAATGTGCCCTGGAACTCTAGTtgatagcaagcttgcc	9	18	5	15	374	580
1731	BG505_gp41_87_T	aggaattctacgctgagtGTGGAAAGATACCTAAGGGATCAACAGCTTCTAGGAATTTGGGGCACCTCTGGAAAACTCATCTGCACCACTAATGTGCCCTGGAACTCTAGTtgatagcaagcttgcc	6	7	8	11	256	397
1732	BG505_gp41_87_W	aggaattctacgctgagtGTGGAAAGATACCTAAGGGATCAACAGCTTCTAGGAATTTGGGGCTGGTCTGGAAAACTCATCTGCACCACTAATGTGCCCTGGAACTCTAGTtgatagcaagcttgcc	10	20	29	40	582	849
1733	BG505_gp41_87_C	aggaattctacgctgagtGTGGAAAGATACCTAAGGGATCAACAGCTTCTAGGAATTTGGGGCTGCTCTGGAAAACTCATCTGCACCACTAATGTGCCCTGGAACTCTAGTtgatagcaagcttgcc	11	16	17	18	333	499
1734	BG505_gp41_87_Y	aggaattctacgctgagtGTGGAAAGATACCTAAGGGATCAACAGCTTCTAGGAATTTGGGGCTACTCTGGAAAACTCATCTGCACCACTAATGTGCCCTGGAACTCTAGTtgatagcaagcttgcc	4	7	8	4	228	381
1735	BG505_gp41_87_L	aggaattctacgctgagtGTGGAAAGATACCTAAGGGATCAACAGCTTCTAGGAATTTGGGGCCTGTCTGGAAAACTCATCTGCACCACTAATGTGCCCTGGAACTCTAGTtgatagcaagcttgcc	4	7	11	19	290	474
1736	BG505_gp41_87_F	aggaattctacgctgagtGTGGAAAGATACCTAAGGGATCAACAGCTTCTAGGAATTTGGGGCTTCTCTGGAAAACTCATCTGCACCACTAATGTGCCCTGGAACTCTAGTtgatagcaagcttgcc	6	8	12	11	295	414
1737	BG505_gp41_87_Q	aggaattctacgctgagtGTGGAAAGATACCTAAGGGATCAACAGCTTCTAGGAATTTGGGGCCAGTCTGGAAAACTCATCTGCACCACTAATGTGCCCTGGAACTCTAGTtgatagcaagcttgcc	6	6	11	16	321	440
1738	BG505_gp41_87_H	aggaattctacgctgagtGTGGAAAGATACCTAAGGGATCAACAGCTTCTAGGAATTTGGGGCCACTCTGGAAAACTCATCTGCACCACTAATGTGCCCTGGAACTCTAGTtgatagcaagcttgcc	7	12	8	11	320	467
1739	BG505_gp41_87_P	aggaattctacgctgagtGTGGAAAGATACCTAAGGGATCAACAGCTTCTAGGAATTTGGGGCCCGTCTGGAAAACTCATCTGCACCACTAATGTGCCCTGGAACTCTAGTtgatagcaagcttgcc	1	5	2	12	171	241
1740	BG505_gp41_88_G	aggaattctacgctgagtGAAAGATACCTAAGGGATCAACAGCTTCTAGGAATTTGGGGCTGCGGTGGAAAACTCATCTGCACCACTAATGTGCCCTGGAACTCTAGTTGGtgatagcaagcttgcc	2	5	10	16	183	259
1741	BG505_gp41_88_E	aggaattctacgctgagtGAAAGATACCTAAGGGATCAACAGCTTCTAGGAATTTGGGGCTGCGAAGGAAAACTCATCTGCACCACTAATGTGCCCTGGAACTCTAGTTGGtgatagcaagcttgcc	2	0	9	9	251	290
1742	BG505_gp41_88_D	aggaattctacgctgagtGAAAGATACCTAAGGGATCAACAGCTTCTAGGAATTTGGGGCTGCGACGGAAAACTCATCTGCACCACTAATGTGCCCTGGAACTCTAGTTGGtgatagcaagcttgcc	4	2	1	7	95	151
1743	BG505_gp41_88_V	aggaattctacgctgagtGAAAGATACCTAAGGGATCAACAGCTTCTAGGAATTTGGGGCTGCGTTGGAAAACTCATCTGCACCACTAATGTGCCCTGGAACTCTAGTTGGtgatagcaagcttgcc	7	10	12	18	287	411
1744	BG505_gp41_88_A	aggaattctacgctgagtGAAAGATACCTAAGGGATCAACAGCTTCTAGGAATTTGGGGCTGCGCTGGAAAACTCATCTGCACCACTAATGTGCCCTGGAACTCTAGTTGGtgatagcaagcttgcc	7	4	5	12	194	292
1745	BG505_gp41_88_R	aggaattctacgctgagtGAAAGATACCTAAGGGATCAACAGCTTCTAGGAATTTGGGGCTGCCGTGGAAAACTCATCTGCACCACTAATGTGCCCTGGAACTCTAGTTGGtgatagcaagcttgcc	2	0	1	3	67	82
1746	BG505_gp41_88_S	aggaattctacgctgagtGAAAGATACCTAAGGGATCAACAGCTTCTAGGAATTTGGGGCTGCTCTGGAAAACTCATCTGCACCACTAATGTGCCCTGGAACTCTAGTTGGtgatagcaagcttgcc	14	10	15	18	318	435
1747	BG505_gp41_88_K	aggaattctacgctgagtGAAAGATACCTAAGGGATCAACAGCTTCTAGGAATTTGGGGCTGCAAAGGAAAACTCATCTGCACCACTAATGTGCCCTGGAACTCTAGTTGGtgatagcaagcttgcc	6	8	8	12	183	281
1748	BG505_gp41_88_N	aggaattctacgctgagtGAAAGATACCTAAGGGATCAACAGCTTCTAGGAATTTGGGGCTGCAACGGAAAACTCATCTGCACCACTAATGTGCCCTGGAACTCTAGTTGGtgatagcaagcttgcc	5	3	6	9	184	313
1749	BG505_gp41_88_M	aggaattctacgctgagtGAAAGATACCTAAGGGATCAACAGCTTCTAGGAATTTGGGGCTGCATGGGAAAACTCATCTGCACCACTAATGTGCCCTGGAACTCTAGTTGGtgatagcaagcttgcc	5	6	7	4	273	387
1750	BG505_gp41_88_I	aggaattctacgctgagtGAAAGATACCTAAGGGATCAACAGCTTCTAGGAATTTGGGGCTGCATCGGAAAACTCATCTGCACCACTAATGTGCCCTGGAACTCTAGTTGGtgatagcaagcttgcc	9	8	13	6	261	309
1751	BG505_gp41_88_T	aggaattctacgctgagtGAAAGATACCTAAGGGATCAACAGCTTCTAGGAATTTGGGGCTGCACCGGAAAACTCATCTGCACCACTAATGTGCCCTGGAACTCTAGTTGGtgatagcaagcttgcc	4	2	0	7	68	105
1752	BG505_gp41_88_W	aggaattctacgctgagtGAAAGATACCTAAGGGATCAACAGCTTCTAGGAATTTGGGGCTGCTGGGGAAAACTCATCTGCACCACTAATGTGCCCTGGAACTCTAGTTGGtgatagcaagcttgcc	3	2	6	2	104	144
1753	BG505_gp41_88_C	aggaattctacgctgagtGAAAGATACCTAAGGGATCAACAGCTTCTAGGAATTTGGGGCTGCTGCGGAAAACTCATCTGCACCACTAATGTGCCCTGGAACTCTAGTTGGtgatagcaagcttgcc	3	1	1	6	169	228
1754	BG505_gp41_88_Y	aggaattctacgctgagtGAAAGATACCTAAGGGATCAACAGCTTCTAGGAATTTGGGGCTGCTACGGAAAACTCATCTGCACCACTAATGTGCCCTGGAACTCTAGTTGGtgatagcaagcttgcc	4	6	7	9	181	310
1755	BG505_gp41_88_L	aggaattctacgctgagtGAAAGATACCTAAGGGATCAACAGCTTCTAGGAATTTGGGGCTGCCTGGGAAAACTCATCTGCACCACTAATGTGCCCTGGAACTCTAGTTGGtgatagcaagcttgcc	12	10	12	19	417	603
1756	BG505_gp41_88_F	aggaattctacgctgagtGAAAGATACCTAAGGGATCAACAGCTTCTAGGAATTTGGGGCTGCTTCGGAAAACTCATCTGCACCACTAATGTGCCCTGGAACTCTAGTTGGtgatagcaagcttgcc	3	6	1	3	112	140
1757	BG505_gp41_88_Q	aggaattctacgctgagtGAAAGATACCTAAGGGATCAACAGCTTCTAGGAATTTGGGGCTGCCAGGGAAAACTCATCTGCACCACTAATGTGCCCTGGAACTCTAGTTGGtgatagcaagcttgcc	5	3	6	4	138	170
1758	BG505_gp41_88_H	aggaattctacgctgagtGAAAGATACCTAAGGGATCAACAGCTTCTAGGAATTTGGGGCTGCCACGGAAAACTCATCTGCACCACTAATGTGCCCTGGAACTCTAGTTGGtgatagcaagcttgcc	2	2	5	4	123	166
1759	BG505_gp41_88_P	aggaattctacgctgagtGAAAGATACCTAAGGGATCAACAGCTTCTAGGAATTTGGGGCTGCCCGGGAAAACTCATCTGCACCACTAATGTGCCCTGGAACTCTAGTTGGtgatagcaagcttgcc	1	7	5	8	169	232
1760	BG505_gp41_89_G	aggaattctacgctgagtAGATACCTAAGGGATCAACAGCTTCTAGGAATTTGGGGCTGCTCTGGTAAACTCATCTGCACCACTAATGTGCCCTGGAACTCTAGTTGGAGTtgatagcaagcttgcc	3	5	4	3	82	115
1761	BG505_gp41_89_E	aggaattctacgctgagtAGATACCTAAGGGATCAACAGCTTCTAGGAATTTGGGGCTGCTCTGAAAAACTCATCTGCACCACTAATGTGCCCTGGAACTCTAGTTGGAGTtgatagcaagcttgcc	2	0	4	9	92	146
1762	BG505_gp41_89_D	aggaattctacgctgagtAGATACCTAAGGGATCAACAGCTTCTAGGAATTTGGGGCTGCTCTGACAAACTCATCTGCACCACTAATGTGCCCTGGAACTCTAGTTGGAGTtgatagcaagcttgcc	0	3	3	1	37	51
1763	BG505_gp41_89_V	aggaattctacgctgagtAGATACCTAAGGGATCAACAGCTTCTAGGAATTTGGGGCTGCTCTGTTAAACTCATCTGCACCACTAATGTGCCCTGGAACTCTAGTTGGAGTtgatagcaagcttgcc	2	1	1	1	73	107
1764	BG505_gp41_89_A	aggaattctacgctgagtAGATACCTAAGGGATCAACAGCTTCTAGGAATTTGGGGCTGCTCTGCTAAACTCATCTGCACCACTAATGTGCCCTGGAACTCTAGTTGGAGTtgatagcaagcttgcc	4	5	0	0	50	90
1765	BG505_gp41_89_R	aggaattctacgctgagtAGATACCTAAGGGATCAACAGCTTCTAGGAATTTGGGGCTGCTCTCGTAAACTCATCTGCACCACTAATGTGCCCTGGAACTCTAGTTGGAGTtgatagcaagcttgcc	6	8	6	9	170	231
1766	BG505_gp41_89_S	aggaattctacgctgagtAGATACCTAAGGGATCAACAGCTTCTAGGAATTTGGGGCTGCTCTTCTAAACTCATCTGCACCACTAATGTGCCCTGGAACTCTAGTTGGAGTtgatagcaagcttgcc	3	0	0	0	42	64
1767	BG505_gp41_89_K	aggaattctacgctgagtAGATACCTAAGGGATCAACAGCTTCTAGGAATTTGGGGCTGCTCTAAAAAACTCATCTGCACCACTAATGTGCCCTGGAACTCTAGTTGGAGTtgatagcaagcttgcc	6	2	4	15	204	348
1768	BG505_gp41_89_N	aggaattctacgctgagtAGATACCTAAGGGATCAACAGCTTCTAGGAATTTGGGGCTGCTCTAACAAACTCATCTGCACCACTAATGTGCCCTGGAACTCTAGTTGGAGTtgatagcaagcttgcc	1	5	0	2	81	89
1769	BG505_gp41_89_M	aggaattctacgctgagtAGATACCTAAGGGATCAACAGCTTCTAGGAATTTGGGGCTGCTCTATGAAACTCATCTGCACCACTAATGTGCCCTGGAACTCTAGTTGGAGTtgatagcaagcttgcc	5	6	4	1	110	157
1770	BG505_gp41_89_I	aggaattctacgctgagtAGATACCTAAGGGATCAACAGCTTCTAGGAATTTGGGGCTGCTCTATCAAACTCATCTGCACCACTAATGTGCCCTGGAACTCTAGTTGGAGTtgatagcaagcttgcc	0	0	0	2	7	10
1771	BG505_gp41_89_T	aggaattctacgctgagtAGATACCTAAGGGATCAACAGCTTCTAGGAATTTGGGGCTGCTCTACCAAACTCATCTGCACCACTAATGTGCCCTGGAACTCTAGTTGGAGTtgatagcaagcttgcc	5	5	1	1	118	148
1772	BG505_gp41_89_W	aggaattctacgctgagtAGATACCTAAGGGATCAACAGCTTCTAGGAATTTGGGGCTGCTCTTGGAAACTCATCTGCACCACTAATGTGCCCTGGAACTCTAGTTGGAGTtgatagcaagcttgcc	2	1	5	9	176	219
1773	BG505_gp41_89_C	aggaattctacgctgagtAGATACCTAAGGGATCAACAGCTTCTAGGAATTTGGGGCTGCTCTTGCAAACTCATCTGCACCACTAATGTGCCCTGGAACTCTAGTTGGAGTtgatagcaagcttgcc	0	0	6	0	23	47
1774	BG505_gp41_89_Y	aggaattctacgctgagtAGATACCTAAGGGATCAACAGCTTCTAGGAATTTGGGGCTGCTCTTACAAACTCATCTGCACCACTAATGTGCCCTGGAACTCTAGTTGGAGTtgatagcaagcttgcc	1	2	1	2	63	99
1775	BG505_gp41_89_L	aggaattctacgctgagtAGATACCTAAGGGATCAACAGCTTCTAGGAATTTGGGGCTGCTCTCTGAAACTCATCTGCACCACTAATGTGCCCTGGAACTCTAGTTGGAGTtgatagcaagcttgcc	0	0	2	2	28	46
1776	BG505_gp41_89_F	aggaattctacgctgagtAGATACCTAAGGGATCAACAGCTTCTAGGAATTTGGGGCTGCTCTTTCAAACTCATCTGCACCACTAATGTGCCCTGGAACTCTAGTTGGAGTtgatagcaagcttgcc	0	0	0	2	28	40
1777	BG505_gp41_89_Q	aggaattctacgctgagtAGATACCTAAGGGATCAACAGCTTCTAGGAATTTGGGGCTGCTCTCAGAAACTCATCTGCACCACTAATGTGCCCTGGAACTCTAGTTGGAGTtgatagcaagcttgcc	4	3	6	2	112	142
1778	BG505_gp41_89_H	aggaattctacgctgagtAGATACCTAAGGGATCAACAGCTTCTAGGAATTTGGGGCTGCTCTCACAAACTCATCTGCACCACTAATGTGCCCTGGAACTCTAGTTGGAGTtgatagcaagcttgcc	2	0	3	1	50	68
1779	BG505_gp41_89_P	aggaattctacgctgagtAGATACCTAAGGGATCAACAGCTTCTAGGAATTTGGGGCTGCTCTCCGAAACTCATCTGCACCACTAATGTGCCCTGGAACTCTAGTTGGAGTtgatagcaagcttgcc	3	1	1	1	60	71
1780	BG505_gp41_90_G	aggaattctacgctgagtTACCTAAGGGATCAACAGCTTCTAGGAATTTGGGGCTGCTCTGGAGGTCTCATCTGCACCACTAATGTGCCCTGGAACTCTAGTTGGAGTAATtgatagcaagcttgcc	6	12	11	12	238	388
1781	BG505_gp41_90_E	aggaattctacgctgagtTACCTAAGGGATCAACAGCTTCTAGGAATTTGGGGCTGCTCTGGAGAACTCATCTGCACCACTAATGTGCCCTGGAACTCTAGTTGGAGTAATtgatagcaagcttgcc	10	10	5	5	279	442
1782	BG505_gp41_90_D	aggaattctacgctgagtTACCTAAGGGATCAACAGCTTCTAGGAATTTGGGGCTGCTCTGGAGACCTCATCTGCACCACTAATGTGCCCTGGAACTCTAGTTGGAGTAATtgatagcaagcttgcc	1	1	1	1	37	52
1783	BG505_gp41_90_V	aggaattctacgctgagtTACCTAAGGGATCAACAGCTTCTAGGAATTTGGGGCTGCTCTGGAGTTCTCATCTGCACCACTAATGTGCCCTGGAACTCTAGTTGGAGTAATtgatagcaagcttgcc	1	3	6	2	75	89
1784	BG505_gp41_90_A	aggaattctacgctgagtTACCTAAGGGATCAACAGCTTCTAGGAATTTGGGGCTGCTCTGGAGCTCTCATCTGCACCACTAATGTGCCCTGGAACTCTAGTTGGAGTAATtgatagcaagcttgcc	5	2	4	5	131	176
1785	BG505_gp41_90_R	aggaattctacgctgagtTACCTAAGGGATCAACAGCTTCTAGGAATTTGGGGCTGCTCTGGACGTCTCATCTGCACCACTAATGTGCCCTGGAACTCTAGTTGGAGTAATtgatagcaagcttgcc	4	3	17	12	150	186
1786	BG505_gp41_90_S	aggaattctacgctgagtTACCTAAGGGATCAACAGCTTCTAGGAATTTGGGGCTGCTCTGGATCTCTCATCTGCACCACTAATGTGCCCTGGAACTCTAGTTGGAGTAATtgatagcaagcttgcc	3	6	6	10	172	219
1787	BG505_gp41_90_K	aggaattctacgctgagtTACCTAAGGGATCAACAGCTTCTAGGAATTTGGGGCTGCTCTGGAAAACTCATCTGCACCACTAATGTGCCCTGGAACTCTAGTTGGAGTAATtgatagcaagcttgcc	7	4	11	5	173	268
1788	BG505_gp41_90_N	aggaattctacgctgagtTACCTAAGGGATCAACAGCTTCTAGGAATTTGGGGCTGCTCTGGAAACCTCATCTGCACCACTAATGTGCCCTGGAACTCTAGTTGGAGTAATtgatagcaagcttgcc	5	4	13	6	196	277
1789	BG505_gp41_90_M	aggaattctacgctgagtTACCTAAGGGATCAACAGCTTCTAGGAATTTGGGGCTGCTCTGGAATGCTCATCTGCACCACTAATGTGCCCTGGAACTCTAGTTGGAGTAATtgatagcaagcttgcc	4	3	5	9	133	179
1790	BG505_gp41_90_I	aggaattctacgctgagtTACCTAAGGGATCAACAGCTTCTAGGAATTTGGGGCTGCTCTGGAATCCTCATCTGCACCACTAATGTGCCCTGGAACTCTAGTTGGAGTAATtgatagcaagcttgcc	1	0	1	1	41	76
1791	BG505_gp41_90_T	aggaattctacgctgagtTACCTAAGGGATCAACAGCTTCTAGGAATTTGGGGCTGCTCTGGAACCCTCATCTGCACCACTAATGTGCCCTGGAACTCTAGTTGGAGTAATtgatagcaagcttgcc	2	2	3	4	105	144
1792	BG505_gp41_90_W	aggaattctacgctgagtTACCTAAGGGATCAACAGCTTCTAGGAATTTGGGGCTGCTCTGGATGGCTCATCTGCACCACTAATGTGCCCTGGAACTCTAGTTGGAGTAATtgatagcaagcttgcc	1	1	6	2	76	107
1793	BG505_gp41_90_C	aggaattctacgctgagtTACCTAAGGGATCAACAGCTTCTAGGAATTTGGGGCTGCTCTGGATGCCTCATCTGCACCACTAATGTGCCCTGGAACTCTAGTTGGAGTAATtgatagcaagcttgcc	2	2	4	3	61	85
1794	BG505_gp41_90_Y	aggaattctacgctgagtTACCTAAGGGATCAACAGCTTCTAGGAATTTGGGGCTGCTCTGGATACCTCATCTGCACCACTAATGTGCCCTGGAACTCTAGTTGGAGTAATtgatagcaagcttgcc	5	4	7	3	79	110
1795	BG505_gp41_90_L	aggaattctacgctgagtTACCTAAGGGATCAACAGCTTCTAGGAATTTGGGGCTGCTCTGGACTGCTCATCTGCACCACTAATGTGCCCTGGAACTCTAGTTGGAGTAATtgatagcaagcttgcc	3	2	1	0	69	86
1796	BG505_gp41_90_F	aggaattctacgctgagtTACCTAAGGGATCAACAGCTTCTAGGAATTTGGGGCTGCTCTGGATTCCTCATCTGCACCACTAATGTGCCCTGGAACTCTAGTTGGAGTAATtgatagcaagcttgcc	3	1	2	3	55	76
1797	BG505_gp41_90_Q	aggaattctacgctgagtTACCTAAGGGATCAACAGCTTCTAGGAATTTGGGGCTGCTCTGGACAGCTCATCTGCACCACTAATGTGCCCTGGAACTCTAGTTGGAGTAATtgatagcaagcttgcc	3	3	4	5	118	180
1798	BG505_gp41_90_H	aggaattctacgctgagtTACCTAAGGGATCAACAGCTTCTAGGAATTTGGGGCTGCTCTGGACACCTCATCTGCACCACTAATGTGCCCTGGAACTCTAGTTGGAGTAATtgatagcaagcttgcc	1	8	4	11	240	368
1799	BG505_gp41_90_P	aggaattctacgctgagtTACCTAAGGGATCAACAGCTTCTAGGAATTTGGGGCTGCTCTGGACCGCTCATCTGCACCACTAATGTGCCCTGGAACTCTAGTTGGAGTAATtgatagcaagcttgcc	10	10	14	8	251	370
1800	BG505_gp41_91_G	aggaattctacgctgagtCTAAGGGATCAACAGCTTCTAGGAATTTGGGGCTGCTCTGGAAAAGGTATCTGCACCACTAATGTGCCCTGGAACTCTAGTTGGAGTAATAGAtgatagcaagcttgcc	4	3	6	6	105	146
1801	BG505_gp41_91_E	aggaattctacgctgagtCTAAGGGATCAACAGCTTCTAGGAATTTGGGGCTGCTCTGGAAAAGAAATCTGCACCACTAATGTGCCCTGGAACTCTAGTTGGAGTAATAGAtgatagcaagcttgcc	1	6	2	12	113	142
1802	BG505_gp41_91_D	aggaattctacgctgagtCTAAGGGATCAACAGCTTCTAGGAATTTGGGGCTGCTCTGGAAAAGACATCTGCACCACTAATGTGCCCTGGAACTCTAGTTGGAGTAATAGAtgatagcaagcttgcc	1	2	4	1	106	106
1803	BG505_gp41_91_V	aggaattctacgctgagtCTAAGGGATCAACAGCTTCTAGGAATTTGGGGCTGCTCTGGAAAAGTTATCTGCACCACTAATGTGCCCTGGAACTCTAGTTGGAGTAATAGAtgatagcaagcttgcc	2	6	3	5	118	153
1804	BG505_gp41_91_A	aggaattctacgctgagtCTAAGGGATCAACAGCTTCTAGGAATTTGGGGCTGCTCTGGAAAAGCTATCTGCACCACTAATGTGCCCTGGAACTCTAGTTGGAGTAATAGAtgatagcaagcttgcc	2	1	5	5	30	57
1805	BG505_gp41_91_R	aggaattctacgctgagtCTAAGGGATCAACAGCTTCTAGGAATTTGGGGCTGCTCTGGAAAACGTATCTGCACCACTAATGTGCCCTGGAACTCTAGTTGGAGTAATAGAtgatagcaagcttgcc	2	0	2	0	85	103
1806	BG505_gp41_91_S	aggaattctacgctgagtCTAAGGGATCAACAGCTTCTAGGAATTTGGGGCTGCTCTGGAAAATCTATCTGCACCACTAATGTGCCCTGGAACTCTAGTTGGAGTAATAGAtgatagcaagcttgcc	4	3	7	8	143	237
1807	BG505_gp41_91_K	aggaattctacgctgagtCTAAGGGATCAACAGCTTCTAGGAATTTGGGGCTGCTCTGGAAAAAAAATCTGCACCACTAATGTGCCCTGGAACTCTAGTTGGAGTAATAGAtgatagcaagcttgcc	5	2	4	10	191	261
1808	BG505_gp41_91_N	aggaattctacgctgagtCTAAGGGATCAACAGCTTCTAGGAATTTGGGGCTGCTCTGGAAAAAACATCTGCACCACTAATGTGCCCTGGAACTCTAGTTGGAGTAATAGAtgatagcaagcttgcc	1	1	1	0	61	73
1809	BG505_gp41_91_M	aggaattctacgctgagtCTAAGGGATCAACAGCTTCTAGGAATTTGGGGCTGCTCTGGAAAAATGATCTGCACCACTAATGTGCCCTGGAACTCTAGTTGGAGTAATAGAtgatagcaagcttgcc	5	4	6	10	150	218
1810	BG505_gp41_91_I	aggaattctacgctgagtCTAAGGGATCAACAGCTTCTAGGAATTTGGGGCTGCTCTGGAAAAATCATCTGCACCACTAATGTGCCCTGGAACTCTAGTTGGAGTAATAGAtgatagcaagcttgcc	2	3	2	1	53	94
1811	BG505_gp41_91_T	aggaattctacgctgagtCTAAGGGATCAACAGCTTCTAGGAATTTGGGGCTGCTCTGGAAAAACCATCTGCACCACTAATGTGCCCTGGAACTCTAGTTGGAGTAATAGAtgatagcaagcttgcc	1	1	3	7	85	145
1812	BG505_gp41_91_W	aggaattctacgctgagtCTAAGGGATCAACAGCTTCTAGGAATTTGGGGCTGCTCTGGAAAATGGATCTGCACCACTAATGTGCCCTGGAACTCTAGTTGGAGTAATAGAtgatagcaagcttgcc	5	5	6	5	174	272
1813	BG505_gp41_91_C	aggaattctacgctgagtCTAAGGGATCAACAGCTTCTAGGAATTTGGGGCTGCTCTGGAAAATGCATCTGCACCACTAATGTGCCCTGGAACTCTAGTTGGAGTAATAGAtgatagcaagcttgcc	3	3	2	8	133	181
1814	BG505_gp41_91_Y	aggaattctacgctgagtCTAAGGGATCAACAGCTTCTAGGAATTTGGGGCTGCTCTGGAAAATACATCTGCACCACTAATGTGCCCTGGAACTCTAGTTGGAGTAATAGAtgatagcaagcttgcc	4	2	2	2	103	166
1815	BG505_gp41_91_L	aggaattctacgctgagtCTAAGGGATCAACAGCTTCTAGGAATTTGGGGCTGCTCTGGAAAACTGATCTGCACCACTAATGTGCCCTGGAACTCTAGTTGGAGTAATAGAtgatagcaagcttgcc	6	9	25	23	420	666
1816	BG505_gp41_91_F	aggaattctacgctgagtCTAAGGGATCAACAGCTTCTAGGAATTTGGGGCTGCTCTGGAAAATTCATCTGCACCACTAATGTGCCCTGGAACTCTAGTTGGAGTAATAGAtgatagcaagcttgcc	1	0	0	5	52	87
1817	BG505_gp41_91_Q	aggaattctacgctgagtCTAAGGGATCAACAGCTTCTAGGAATTTGGGGCTGCTCTGGAAAACAGATCTGCACCACTAATGTGCCCTGGAACTCTAGTTGGAGTAATAGAtgatagcaagcttgcc	6	6	3	11	195	276
1818	BG505_gp41_91_H	aggaattctacgctgagtCTAAGGGATCAACAGCTTCTAGGAATTTGGGGCTGCTCTGGAAAACACATCTGCACCACTAATGTGCCCTGGAACTCTAGTTGGAGTAATAGAtgatagcaagcttgcc	6	11	17	27	346	452
1819	BG505_gp41_91_P	aggaattctacgctgagtCTAAGGGATCAACAGCTTCTAGGAATTTGGGGCTGCTCTGGAAAACCGATCTGCACCACTAATGTGCCCTGGAACTCTAGTTGGAGTAATAGAtgatagcaagcttgcc	1	1	0	3	79	94
1820	BG505_gp41_92_G	aggaattctacgctgagtAGGGATCAACAGCTTCTAGGAATTTGGGGCTGCTCTGGAAAACTCGGTTGCACCACTAATGTGCCCTGGAACTCTAGTTGGAGTAATAGAAACtgatagcaagcttgcc	1	2	3	1	21	31
1821	BG505_gp41_92_E	aggaattctacgctgagtAGGGATCAACAGCTTCTAGGAATTTGGGGCTGCTCTGGAAAACTCGAATGCACCACTAATGTGCCCTGGAACTCTAGTTGGAGTAATAGAAACtgatagcaagcttgcc	1	1	3	5	73	113
1822	BG505_gp41_92_D	aggaattctacgctgagtAGGGATCAACAGCTTCTAGGAATTTGGGGCTGCTCTGGAAAACTCGACTGCACCACTAATGTGCCCTGGAACTCTAGTTGGAGTAATAGAAACtgatagcaagcttgcc	1	4	9	7	169	277
1823	BG505_gp41_92_V	aggaattctacgctgagtAGGGATCAACAGCTTCTAGGAATTTGGGGCTGCTCTGGAAAACTCGTTTGCACCACTAATGTGCCCTGGAACTCTAGTTGGAGTAATAGAAACtgatagcaagcttgcc	1	3	3	6	120	223
1824	BG505_gp41_92_A	aggaattctacgctgagtAGGGATCAACAGCTTCTAGGAATTTGGGGCTGCTCTGGAAAACTCGCTTGCACCACTAATGTGCCCTGGAACTCTAGTTGGAGTAATAGAAACtgatagcaagcttgcc	0	0	0	1	12	11
1825	BG505_gp41_92_R	aggaattctacgctgagtAGGGATCAACAGCTTCTAGGAATTTGGGGCTGCTCTGGAAAACTCCGTTGCACCACTAATGTGCCCTGGAACTCTAGTTGGAGTAATAGAAACtgatagcaagcttgcc	2	3	5	3	131	187
1826	BG505_gp41_92_S	aggaattctacgctgagtAGGGATCAACAGCTTCTAGGAATTTGGGGCTGCTCTGGAAAACTCTCTTGCACCACTAATGTGCCCTGGAACTCTAGTTGGAGTAATAGAAACtgatagcaagcttgcc	2	0	1	0	33	75
1827	BG505_gp41_92_K	aggaattctacgctgagtAGGGATCAACAGCTTCTAGGAATTTGGGGCTGCTCTGGAAAACTCAAATGCACCACTAATGTGCCCTGGAACTCTAGTTGGAGTAATAGAAACtgatagcaagcttgcc	5	6	10	10	212	361
1828	BG505_gp41_92_N	aggaattctacgctgagtAGGGATCAACAGCTTCTAGGAATTTGGGGCTGCTCTGGAAAACTCAACTGCACCACTAATGTGCCCTGGAACTCTAGTTGGAGTAATAGAAACtgatagcaagcttgcc	7	4	19	7	233	322
1829	BG505_gp41_92_M	aggaattctacgctgagtAGGGATCAACAGCTTCTAGGAATTTGGGGCTGCTCTGGAAAACTCATGTGCACCACTAATGTGCCCTGGAACTCTAGTTGGAGTAATAGAAACtgatagcaagcttgcc	2	9	5	8	225	284
1830	BG505_gp41_92_I	aggaattctacgctgagtAGGGATCAACAGCTTCTAGGAATTTGGGGCTGCTCTGGAAAACTCATCTGCACCACTAATGTGCCCTGGAACTCTAGTTGGAGTAATAGAAACtgatagcaagcttgcc	4	4	4	5	152	204
1831	BG505_gp41_92_T	aggaattctacgctgagtAGGGATCAACAGCTTCTAGGAATTTGGGGCTGCTCTGGAAAACTCACCTGCACCACTAATGTGCCCTGGAACTCTAGTTGGAGTAATAGAAACtgatagcaagcttgcc	4	5	2	5	80	110
1832	BG505_gp41_92_W	aggaattctacgctgagtAGGGATCAACAGCTTCTAGGAATTTGGGGCTGCTCTGGAAAACTCTGGTGCACCACTAATGTGCCCTGGAACTCTAGTTGGAGTAATAGAAACtgatagcaagcttgcc	2	4	8	4	146	204
1833	BG505_gp41_92_C	aggaattctacgctgagtAGGGATCAACAGCTTCTAGGAATTTGGGGCTGCTCTGGAAAACTCTGCTGCACCACTAATGTGCCCTGGAACTCTAGTTGGAGTAATAGAAACtgatagcaagcttgcc	3	4	3	6	78	123
1834	BG505_gp41_92_Y	aggaattctacgctgagtAGGGATCAACAGCTTCTAGGAATTTGGGGCTGCTCTGGAAAACTCTACTGCACCACTAATGTGCCCTGGAACTCTAGTTGGAGTAATAGAAACtgatagcaagcttgcc	3	3	4	8	147	224
1835	BG505_gp41_92_L	aggaattctacgctgagtAGGGATCAACAGCTTCTAGGAATTTGGGGCTGCTCTGGAAAACTCCTGTGCACCACTAATGTGCCCTGGAACTCTAGTTGGAGTAATAGAAACtgatagcaagcttgcc	3	3	5	2	95	125
1836	BG505_gp41_92_F	aggaattctacgctgagtAGGGATCAACAGCTTCTAGGAATTTGGGGCTGCTCTGGAAAACTCTTCTGCACCACTAATGTGCCCTGGAACTCTAGTTGGAGTAATAGAAACtgatagcaagcttgcc	8	7	10	11	237	387
1837	BG505_gp41_92_Q	aggaattctacgctgagtAGGGATCAACAGCTTCTAGGAATTTGGGGCTGCTCTGGAAAACTCCAGTGCACCACTAATGTGCCCTGGAACTCTAGTTGGAGTAATAGAAACtgatagcaagcttgcc	2	1	1	2	47	73
1838	BG505_gp41_92_H	aggaattctacgctgagtAGGGATCAACAGCTTCTAGGAATTTGGGGCTGCTCTGGAAAACTCCACTGCACCACTAATGTGCCCTGGAACTCTAGTTGGAGTAATAGAAACtgatagcaagcttgcc	1	2	0	2	78	103
1839	BG505_gp41_92_P	aggaattctacgctgagtAGGGATCAACAGCTTCTAGGAATTTGGGGCTGCTCTGGAAAACTCCCGTGCACCACTAATGTGCCCTGGAACTCTAGTTGGAGTAATAGAAACtgatagcaagcttgcc	9	4	6	3	154	216
1840	BG505_gp41_93_G	aggaattctacgctgagtGATCAACAGCTTCTAGGAATTTGGGGCTGCTCTGGAAAACTCATCGGTACCACTAATGTGCCCTGGAACTCTAGTTGGAGTAATAGAAACCTGtgatagcaagcttgcc	2	3	5	5	155	190
1841	BG505_gp41_93_E	aggaattctacgctgagtGATCAACAGCTTCTAGGAATTTGGGGCTGCTCTGGAAAACTCATCGAAACCACTAATGTGCCCTGGAACTCTAGTTGGAGTAATAGAAACCTGtgatagcaagcttgcc	3	4	5	12	231	285
1842	BG505_gp41_93_D	aggaattctacgctgagtGATCAACAGCTTCTAGGAATTTGGGGCTGCTCTGGAAAACTCATCGACACCACTAATGTGCCCTGGAACTCTAGTTGGAGTAATAGAAACCTGtgatagcaagcttgcc	8	4	2	3	155	184
1843	BG505_gp41_93_V	aggaattctacgctgagtGATCAACAGCTTCTAGGAATTTGGGGCTGCTCTGGAAAACTCATCGTTACCACTAATGTGCCCTGGAACTCTAGTTGGAGTAATAGAAACCTGtgatagcaagcttgcc	1	3	4	3	98	148
1844	BG505_gp41_93_A	aggaattctacgctgagtGATCAACAGCTTCTAGGAATTTGGGGCTGCTCTGGAAAACTCATCGCTACCACTAATGTGCCCTGGAACTCTAGTTGGAGTAATAGAAACCTGtgatagcaagcttgcc	3	6	8	8	192	263
1845	BG505_gp41_93_R	aggaattctacgctgagtGATCAACAGCTTCTAGGAATTTGGGGCTGCTCTGGAAAACTCATCCGTACCACTAATGTGCCCTGGAACTCTAGTTGGAGTAATAGAAACCTGtgatagcaagcttgcc	13	9	8	17	274	459
1846	BG505_gp41_93_S	aggaattctacgctgagtGATCAACAGCTTCTAGGAATTTGGGGCTGCTCTGGAAAACTCATCTCTACCACTAATGTGCCCTGGAACTCTAGTTGGAGTAATAGAAACCTGtgatagcaagcttgcc	6	9	17	18	359	534
1847	BG505_gp41_93_K	aggaattctacgctgagtGATCAACAGCTTCTAGGAATTTGGGGCTGCTCTGGAAAACTCATCAAAACCACTAATGTGCCCTGGAACTCTAGTTGGAGTAATAGAAACCTGtgatagcaagcttgcc	1	2	3	3	71	158
1848	BG505_gp41_93_N	aggaattctacgctgagtGATCAACAGCTTCTAGGAATTTGGGGCTGCTCTGGAAAACTCATCAACACCACTAATGTGCCCTGGAACTCTAGTTGGAGTAATAGAAACCTGtgatagcaagcttgcc	3	2	3	2	125	161
1849	BG505_gp41_93_M	aggaattctacgctgagtGATCAACAGCTTCTAGGAATTTGGGGCTGCTCTGGAAAACTCATCATGACCACTAATGTGCCCTGGAACTCTAGTTGGAGTAATAGAAACCTGtgatagcaagcttgcc	2	7	2	5	94	149
1850	BG505_gp41_93_I	aggaattctacgctgagtGATCAACAGCTTCTAGGAATTTGGGGCTGCTCTGGAAAACTCATCATCACCACTAATGTGCCCTGGAACTCTAGTTGGAGTAATAGAAACCTGtgatagcaagcttgcc	1	4	4	2	50	72
1851	BG505_gp41_93_T	aggaattctacgctgagtGATCAACAGCTTCTAGGAATTTGGGGCTGCTCTGGAAAACTCATCACCACCACTAATGTGCCCTGGAACTCTAGTTGGAGTAATAGAAACCTGtgatagcaagcttgcc	3	6	5	3	170	265
1852	BG505_gp41_93_W	aggaattctacgctgagtGATCAACAGCTTCTAGGAATTTGGGGCTGCTCTGGAAAACTCATCTGGACCACTAATGTGCCCTGGAACTCTAGTTGGAGTAATAGAAACCTGtgatagcaagcttgcc	6	9	17	8	341	530
1853	BG505_gp41_93_C	aggaattctacgctgagtGATCAACAGCTTCTAGGAATTTGGGGCTGCTCTGGAAAACTCATCTGCACCACTAATGTGCCCTGGAACTCTAGTTGGAGTAATAGAAACCTGtgatagcaagcttgcc	5	6	5	4	146	200
1854	BG505_gp41_93_Y	aggaattctacgctgagtGATCAACAGCTTCTAGGAATTTGGGGCTGCTCTGGAAAACTCATCTACACCACTAATGTGCCCTGGAACTCTAGTTGGAGTAATAGAAACCTGtgatagcaagcttgcc	1	1	4	2	60	91
1855	BG505_gp41_93_L	aggaattctacgctgagtGATCAACAGCTTCTAGGAATTTGGGGCTGCTCTGGAAAACTCATCCTGACCACTAATGTGCCCTGGAACTCTAGTTGGAGTAATAGAAACCTGtgatagcaagcttgcc	5	3	2	4	142	192
1856	BG505_gp41_93_F	aggaattctacgctgagtGATCAACAGCTTCTAGGAATTTGGGGCTGCTCTGGAAAACTCATCTTCACCACTAATGTGCCCTGGAACTCTAGTTGGAGTAATAGAAACCTGtgatagcaagcttgcc	5	4	3	3	214	262
1857	BG505_gp41_93_Q	aggaattctacgctgagtGATCAACAGCTTCTAGGAATTTGGGGCTGCTCTGGAAAACTCATCCAGACCACTAATGTGCCCTGGAACTCTAGTTGGAGTAATAGAAACCTGtgatagcaagcttgcc	1	3	2	2	95	136
1858	BG505_gp41_93_H	aggaattctacgctgagtGATCAACAGCTTCTAGGAATTTGGGGCTGCTCTGGAAAACTCATCCACACCACTAATGTGCCCTGGAACTCTAGTTGGAGTAATAGAAACCTGtgatagcaagcttgcc	4	6	8	13	223	283
1859	BG505_gp41_93_P	aggaattctacgctgagtGATCAACAGCTTCTAGGAATTTGGGGCTGCTCTGGAAAACTCATCCCGACCACTAATGTGCCCTGGAACTCTAGTTGGAGTAATAGAAACCTGtgatagcaagcttgcc	6	11	14	21	394	626
1860	BG505_gp41_94_G	aggaattctacgctgagtCAACAGCTTCTAGGAATTTGGGGCTGCTCTGGAAAACTCATCTGCGGTACTAATGTGCCCTGGAACTCTAGTTGGAGTAATAGAAACCTGAGTtgatagcaagcttgcc	1	1	3	0	31	64
1861	BG505_gp41_94_E	aggaattctacgctgagtCAACAGCTTCTAGGAATTTGGGGCTGCTCTGGAAAACTCATCTGCGAAACTAATGTGCCCTGGAACTCTAGTTGGAGTAATAGAAACCTGAGTtgatagcaagcttgcc	0	1	0	0	40	44
1862	BG505_gp41_94_D	aggaattctacgctgagtCAACAGCTTCTAGGAATTTGGGGCTGCTCTGGAAAACTCATCTGCGACACTAATGTGCCCTGGAACTCTAGTTGGAGTAATAGAAACCTGAGTtgatagcaagcttgcc	4	1	4	2	82	78
1863	BG505_gp41_94_V	aggaattctacgctgagtCAACAGCTTCTAGGAATTTGGGGCTGCTCTGGAAAACTCATCTGCGTTACTAATGTGCCCTGGAACTCTAGTTGGAGTAATAGAAACCTGAGTtgatagcaagcttgcc	1	1	5	11	132	166
1864	BG505_gp41_94_A	aggaattctacgctgagtCAACAGCTTCTAGGAATTTGGGGCTGCTCTGGAAAACTCATCTGCGCTACTAATGTGCCCTGGAACTCTAGTTGGAGTAATAGAAACCTGAGTtgatagcaagcttgcc	1	3	1	5	66	101
1865	BG505_gp41_94_R	aggaattctacgctgagtCAACAGCTTCTAGGAATTTGGGGCTGCTCTGGAAAACTCATCTGCCGTACTAATGTGCCCTGGAACTCTAGTTGGAGTAATAGAAACCTGAGTtgatagcaagcttgcc	0	3	4	2	45	109
1866	BG505_gp41_94_S	aggaattctacgctgagtCAACAGCTTCTAGGAATTTGGGGCTGCTCTGGAAAACTCATCTGCTCTACTAATGTGCCCTGGAACTCTAGTTGGAGTAATAGAAACCTGAGTtgatagcaagcttgcc	2	1	2	5	49	71
1867	BG505_gp41_94_K	aggaattctacgctgagtCAACAGCTTCTAGGAATTTGGGGCTGCTCTGGAAAACTCATCTGCAAAACTAATGTGCCCTGGAACTCTAGTTGGAGTAATAGAAACCTGAGTtgatagcaagcttgcc	3	5	0	4	93	147
1868	BG505_gp41_94_N	aggaattctacgctgagtCAACAGCTTCTAGGAATTTGGGGCTGCTCTGGAAAACTCATCTGCAACACTAATGTGCCCTGGAACTCTAGTTGGAGTAATAGAAACCTGAGTtgatagcaagcttgcc	3	2	8	5	96	115
1869	BG505_gp41_94_M	aggaattctacgctgagtCAACAGCTTCTAGGAATTTGGGGCTGCTCTGGAAAACTCATCTGCATGACTAATGTGCCCTGGAACTCTAGTTGGAGTAATAGAAACCTGAGTtgatagcaagcttgcc	2	2	5	10	120	179
1870	BG505_gp41_94_I	aggaattctacgctgagtCAACAGCTTCTAGGAATTTGGGGCTGCTCTGGAAAACTCATCTGCATCACTAATGTGCCCTGGAACTCTAGTTGGAGTAATAGAAACCTGAGTtgatagcaagcttgcc	2	2	1	1	41	47
1871	BG505_gp41_94_T	aggaattctacgctgagtCAACAGCTTCTAGGAATTTGGGGCTGCTCTGGAAAACTCATCTGCACCACTAATGTGCCCTGGAACTCTAGTTGGAGTAATAGAAACCTGAGTtgatagcaagcttgcc	4	7	3	6	155	201
1872	BG505_gp41_94_W	aggaattctacgctgagtCAACAGCTTCTAGGAATTTGGGGCTGCTCTGGAAAACTCATCTGCTGGACTAATGTGCCCTGGAACTCTAGTTGGAGTAATAGAAACCTGAGTtgatagcaagcttgcc	0	2	1	3	45	75
1873	BG505_gp41_94_C	aggaattctacgctgagtCAACAGCTTCTAGGAATTTGGGGCTGCTCTGGAAAACTCATCTGCTGCACTAATGTGCCCTGGAACTCTAGTTGGAGTAATAGAAACCTGAGTtgatagcaagcttgcc	5	4	3	5	114	163
1874	BG505_gp41_94_Y	aggaattctacgctgagtCAACAGCTTCTAGGAATTTGGGGCTGCTCTGGAAAACTCATCTGCTACACTAATGTGCCCTGGAACTCTAGTTGGAGTAATAGAAACCTGAGTtgatagcaagcttgcc	0	1	3	1	23	56
1875	BG505_gp41_94_L	aggaattctacgctgagtCAACAGCTTCTAGGAATTTGGGGCTGCTCTGGAAAACTCATCTGCCTGACTAATGTGCCCTGGAACTCTAGTTGGAGTAATAGAAACCTGAGTtgatagcaagcttgcc	3	3	4	2	121	154
1876	BG505_gp41_94_F	aggaattctacgctgagtCAACAGCTTCTAGGAATTTGGGGCTGCTCTGGAAAACTCATCTGCTTCACTAATGTGCCCTGGAACTCTAGTTGGAGTAATAGAAACCTGAGTtgatagcaagcttgcc	2	4	4	2	81	118
1877	BG505_gp41_94_Q	aggaattctacgctgagtCAACAGCTTCTAGGAATTTGGGGCTGCTCTGGAAAACTCATCTGCCAGACTAATGTGCCCTGGAACTCTAGTTGGAGTAATAGAAACCTGAGTtgatagcaagcttgcc	1	0	1	3	53	81
1878	BG505_gp41_94_H	aggaattctacgctgagtCAACAGCTTCTAGGAATTTGGGGCTGCTCTGGAAAACTCATCTGCCACACTAATGTGCCCTGGAACTCTAGTTGGAGTAATAGAAACCTGAGTtgatagcaagcttgcc	0	0	0	4	101	178
1879	BG505_gp41_94_P	aggaattctacgctgagtCAACAGCTTCTAGGAATTTGGGGCTGCTCTGGAAAACTCATCTGCCCGACTAATGTGCCCTGGAACTCTAGTTGGAGTAATAGAAACCTGAGTtgatagcaagcttgcc	6	5	2	2	165	215
1880	BG505_gp41_95_G	aggaattctacgctgagtCAGCTTCTAGGAATTTGGGGCTGCTCTGGAAAACTCATCTGCACCGGTAATGTGCCCTGGAACTCTAGTTGGAGTAATAGAAACCTGAGTGAGtgatagcaagcttgcc	0	1	0	4	81	120
1881	BG505_gp41_95_E	aggaattctacgctgagtCAGCTTCTAGGAATTTGGGGCTGCTCTGGAAAACTCATCTGCACCGAAAATGTGCCCTGGAACTCTAGTTGGAGTAATAGAAACCTGAGTGAGtgatagcaagcttgcc	1	3	1	7	90	161
1882	BG505_gp41_95_D	aggaattctacgctgagtCAGCTTCTAGGAATTTGGGGCTGCTCTGGAAAACTCATCTGCACCGACAATGTGCCCTGGAACTCTAGTTGGAGTAATAGAAACCTGAGTGAGtgatagcaagcttgcc	5	8	5	13	175	296
1883	BG505_gp41_95_V	aggaattctacgctgagtCAGCTTCTAGGAATTTGGGGCTGCTCTGGAAAACTCATCTGCACCGTTAATGTGCCCTGGAACTCTAGTTGGAGTAATAGAAACCTGAGTGAGtgatagcaagcttgcc	1	4	4	3	56	83
1884	BG505_gp41_95_A	aggaattctacgctgagtCAGCTTCTAGGAATTTGGGGCTGCTCTGGAAAACTCATCTGCACCGCTAATGTGCCCTGGAACTCTAGTTGGAGTAATAGAAACCTGAGTGAGtgatagcaagcttgcc	0	1	3	0	28	40
1885	BG505_gp41_95_R	aggaattctacgctgagtCAGCTTCTAGGAATTTGGGGCTGCTCTGGAAAACTCATCTGCACCCGTAATGTGCCCTGGAACTCTAGTTGGAGTAATAGAAACCTGAGTGAGtgatagcaagcttgcc	9	4	7	6	168	273
1886	BG505_gp41_95_S	aggaattctacgctgagtCAGCTTCTAGGAATTTGGGGCTGCTCTGGAAAACTCATCTGCACCTCTAATGTGCCCTGGAACTCTAGTTGGAGTAATAGAAACCTGAGTGAGtgatagcaagcttgcc	2	3	1	7	120	162
1887	BG505_gp41_95_K	aggaattctacgctgagtCAGCTTCTAGGAATTTGGGGCTGCTCTGGAAAACTCATCTGCACCAAAAATGTGCCCTGGAACTCTAGTTGGAGTAATAGAAACCTGAGTGAGtgatagcaagcttgcc	0	2	1	5	87	170
1888	BG505_gp41_95_N	aggaattctacgctgagtCAGCTTCTAGGAATTTGGGGCTGCTCTGGAAAACTCATCTGCACCAACAATGTGCCCTGGAACTCTAGTTGGAGTAATAGAAACCTGAGTGAGtgatagcaagcttgcc	3	7	5	9	137	225
1889	BG505_gp41_95_M	aggaattctacgctgagtCAGCTTCTAGGAATTTGGGGCTGCTCTGGAAAACTCATCTGCACCATGAATGTGCCCTGGAACTCTAGTTGGAGTAATAGAAACCTGAGTGAGtgatagcaagcttgcc	10	12	13	12	274	424
1890	BG505_gp41_95_I	aggaattctacgctgagtCAGCTTCTAGGAATTTGGGGCTGCTCTGGAAAACTCATCTGCACCATCAATGTGCCCTGGAACTCTAGTTGGAGTAATAGAAACCTGAGTGAGtgatagcaagcttgcc	2	3	2	5	52	105
1891	BG505_gp41_95_T	aggaattctacgctgagtCAGCTTCTAGGAATTTGGGGCTGCTCTGGAAAACTCATCTGCACCACCAATGTGCCCTGGAACTCTAGTTGGAGTAATAGAAACCTGAGTGAGtgatagcaagcttgcc	3	3	3	3	103	157
1892	BG505_gp41_95_W	aggaattctacgctgagtCAGCTTCTAGGAATTTGGGGCTGCTCTGGAAAACTCATCTGCACCTGGAATGTGCCCTGGAACTCTAGTTGGAGTAATAGAAACCTGAGTGAGtgatagcaagcttgcc	0	2	2	1	57	95
1893	BG505_gp41_95_C	aggaattctacgctgagtCAGCTTCTAGGAATTTGGGGCTGCTCTGGAAAACTCATCTGCACCTGCAATGTGCCCTGGAACTCTAGTTGGAGTAATAGAAACCTGAGTGAGtgatagcaagcttgcc	0	2	5	1	50	58
1894	BG505_gp41_95_Y	aggaattctacgctgagtCAGCTTCTAGGAATTTGGGGCTGCTCTGGAAAACTCATCTGCACCTACAATGTGCCCTGGAACTCTAGTTGGAGTAATAGAAACCTGAGTGAGtgatagcaagcttgcc	1	2	2	1	61	87
1895	BG505_gp41_95_L	aggaattctacgctgagtCAGCTTCTAGGAATTTGGGGCTGCTCTGGAAAACTCATCTGCACCCTGAATGTGCCCTGGAACTCTAGTTGGAGTAATAGAAACCTGAGTGAGtgatagcaagcttgcc	1	1	3	1	87	96
1896	BG505_gp41_95_F	aggaattctacgctgagtCAGCTTCTAGGAATTTGGGGCTGCTCTGGAAAACTCATCTGCACCTTCAATGTGCCCTGGAACTCTAGTTGGAGTAATAGAAACCTGAGTGAGtgatagcaagcttgcc	1	5	6	2	87	117
1897	BG505_gp41_95_Q	aggaattctacgctgagtCAGCTTCTAGGAATTTGGGGCTGCTCTGGAAAACTCATCTGCACCCAGAATGTGCCCTGGAACTCTAGTTGGAGTAATAGAAACCTGAGTGAGtgatagcaagcttgcc	3	2	2	1	67	113
1898	BG505_gp41_95_H	aggaattctacgctgagtCAGCTTCTAGGAATTTGGGGCTGCTCTGGAAAACTCATCTGCACCCACAATGTGCCCTGGAACTCTAGTTGGAGTAATAGAAACCTGAGTGAGtgatagcaagcttgcc	8	1	5	8	179	271
1899	BG505_gp41_95_P	aggaattctacgctgagtCAGCTTCTAGGAATTTGGGGCTGCTCTGGAAAACTCATCTGCACCCCGAATGTGCCCTGGAACTCTAGTTGGAGTAATAGAAACCTGAGTGAGtgatagcaagcttgcc	3	1	8	9	190	313
1900	BG505_gp41_96_G	aggaattctacgctgagtCTTCTAGGAATTTGGGGCTGCTCTGGAAAACTCATCTGCACCACTGGTGTGCCCTGGAACTCTAGTTGGAGTAATAGAAACCTGAGTGAGATAtgatagcaagcttgcc	1	0	2	0	14	33
1901	BG505_gp41_96_E	aggaattctacgctgagtCTTCTAGGAATTTGGGGCTGCTCTGGAAAACTCATCTGCACCACTGAAGTGCCCTGGAACTCTAGTTGGAGTAATAGAAACCTGAGTGAGATAtgatagcaagcttgcc	2	1	3	3	44	56
1902	BG505_gp41_96_D	aggaattctacgctgagtCTTCTAGGAATTTGGGGCTGCTCTGGAAAACTCATCTGCACCACTGACGTGCCCTGGAACTCTAGTTGGAGTAATAGAAACCTGAGTGAGATAtgatagcaagcttgcc	1	2	2	0	45	45
1903	BG505_gp41_96_V	aggaattctacgctgagtCTTCTAGGAATTTGGGGCTGCTCTGGAAAACTCATCTGCACCACTGTTGTGCCCTGGAACTCTAGTTGGAGTAATAGAAACCTGAGTGAGATAtgatagcaagcttgcc	3	1	0	2	74	105
1904	BG505_gp41_96_A	aggaattctacgctgagtCTTCTAGGAATTTGGGGCTGCTCTGGAAAACTCATCTGCACCACTGCTGTGCCCTGGAACTCTAGTTGGAGTAATAGAAACCTGAGTGAGATAtgatagcaagcttgcc	1	0	0	1	31	40
1905	BG505_gp41_96_R	aggaattctacgctgagtCTTCTAGGAATTTGGGGCTGCTCTGGAAAACTCATCTGCACCACTCGTGTGCCCTGGAACTCTAGTTGGAGTAATAGAAACCTGAGTGAGATAtgatagcaagcttgcc	2	4	5	9	113	155
1906	BG505_gp41_96_S	aggaattctacgctgagtCTTCTAGGAATTTGGGGCTGCTCTGGAAAACTCATCTGCACCACTTCTGTGCCCTGGAACTCTAGTTGGAGTAATAGAAACCTGAGTGAGATAtgatagcaagcttgcc	0	0	2	2	58	86
1907	BG505_gp41_96_K	aggaattctacgctgagtCTTCTAGGAATTTGGGGCTGCTCTGGAAAACTCATCTGCACCACTAAAGTGCCCTGGAACTCTAGTTGGAGTAATAGAAACCTGAGTGAGATAtgatagcaagcttgcc	0	1	0	0	26	40
1908	BG505_gp41_96_N	aggaattctacgctgagtCTTCTAGGAATTTGGGGCTGCTCTGGAAAACTCATCTGCACCACTAACGTGCCCTGGAACTCTAGTTGGAGTAATAGAAACCTGAGTGAGATAtgatagcaagcttgcc	0	1	2	0	34	69
1909	BG505_gp41_96_M	aggaattctacgctgagtCTTCTAGGAATTTGGGGCTGCTCTGGAAAACTCATCTGCACCACTATGGTGCCCTGGAACTCTAGTTGGAGTAATAGAAACCTGAGTGAGATAtgatagcaagcttgcc	1	1	1	4	68	82
1910	BG505_gp41_96_I	aggaattctacgctgagtCTTCTAGGAATTTGGGGCTGCTCTGGAAAACTCATCTGCACCACTATCGTGCCCTGGAACTCTAGTTGGAGTAATAGAAACCTGAGTGAGATAtgatagcaagcttgcc	0	2	2	0	105	171
1911	BG505_gp41_96_T	aggaattctacgctgagtCTTCTAGGAATTTGGGGCTGCTCTGGAAAACTCATCTGCACCACTACCGTGCCCTGGAACTCTAGTTGGAGTAATAGAAACCTGAGTGAGATAtgatagcaagcttgcc	2	5	3	2	81	118
1912	BG505_gp41_96_W	aggaattctacgctgagtCTTCTAGGAATTTGGGGCTGCTCTGGAAAACTCATCTGCACCACTTGGGTGCCCTGGAACTCTAGTTGGAGTAATAGAAACCTGAGTGAGATAtgatagcaagcttgcc	0	0	2	0	4	8
1913	BG505_gp41_96_C	aggaattctacgctgagtCTTCTAGGAATTTGGGGCTGCTCTGGAAAACTCATCTGCACCACTTGCGTGCCCTGGAACTCTAGTTGGAGTAATAGAAACCTGAGTGAGATAtgatagcaagcttgcc	0	0	1	1	41	49
1914	BG505_gp41_96_Y	aggaattctacgctgagtCTTCTAGGAATTTGGGGCTGCTCTGGAAAACTCATCTGCACCACTTACGTGCCCTGGAACTCTAGTTGGAGTAATAGAAACCTGAGTGAGATAtgatagcaagcttgcc	0	1	1	2	49	67
1915	BG505_gp41_96_L	aggaattctacgctgagtCTTCTAGGAATTTGGGGCTGCTCTGGAAAACTCATCTGCACCACTCTGGTGCCCTGGAACTCTAGTTGGAGTAATAGAAACCTGAGTGAGATAtgatagcaagcttgcc	1	0	1	1	46	72
1916	BG505_gp41_96_F	aggaattctacgctgagtCTTCTAGGAATTTGGGGCTGCTCTGGAAAACTCATCTGCACCACTTTCGTGCCCTGGAACTCTAGTTGGAGTAATAGAAACCTGAGTGAGATAtgatagcaagcttgcc	0	0	0	2	25	28
1917	BG505_gp41_96_Q	aggaattctacgctgagtCTTCTAGGAATTTGGGGCTGCTCTGGAAAACTCATCTGCACCACTCAGGTGCCCTGGAACTCTAGTTGGAGTAATAGAAACCTGAGTGAGATAtgatagcaagcttgcc	0	0	2	0	16	24
1918	BG505_gp41_96_H	aggaattctacgctgagtCTTCTAGGAATTTGGGGCTGCTCTGGAAAACTCATCTGCACCACTCACGTGCCCTGGAACTCTAGTTGGAGTAATAGAAACCTGAGTGAGATAtgatagcaagcttgcc	1	1	0	9	93	160
1919	BG505_gp41_96_P	aggaattctacgctgagtCTTCTAGGAATTTGGGGCTGCTCTGGAAAACTCATCTGCACCACTCCGGTGCCCTGGAACTCTAGTTGGAGTAATAGAAACCTGAGTGAGATAtgatagcaagcttgcc	1	4	4	4	80	99
1920	BG505_gp41_97_G	aggaattctacgctgagtCTAGGAATTTGGGGCTGCTCTGGAAAACTCATCTGCACCACTAATGGTCCCTGGAACTCTAGTTGGAGTAATAGAAACCTGAGTGAGATATGGtgatagcaagcttgcc	3	4	7	8	163	262
1921	BG505_gp41_97_E	aggaattctacgctgagtCTAGGAATTTGGGGCTGCTCTGGAAAACTCATCTGCACCACTAATGAACCCTGGAACTCTAGTTGGAGTAATAGAAACCTGAGTGAGATATGGtgatagcaagcttgcc	1	3	8	4	85	119
1922	BG505_gp41_97_D	aggaattctacgctgagtCTAGGAATTTGGGGCTGCTCTGGAAAACTCATCTGCACCACTAATGACCCCTGGAACTCTAGTTGGAGTAATAGAAACCTGAGTGAGATATGGtgatagcaagcttgcc	1	3	5	12	162	283
1923	BG505_gp41_97_V	aggaattctacgctgagtCTAGGAATTTGGGGCTGCTCTGGAAAACTCATCTGCACCACTAATGTTCCCTGGAACTCTAGTTGGAGTAATAGAAACCTGAGTGAGATATGGtgatagcaagcttgcc	2	2	4	6	130	220
1924	BG505_gp41_97_A	aggaattctacgctgagtCTAGGAATTTGGGGCTGCTCTGGAAAACTCATCTGCACCACTAATGCTCCCTGGAACTCTAGTTGGAGTAATAGAAACCTGAGTGAGATATGGtgatagcaagcttgcc	1	3	3	8	111	164
1925	BG505_gp41_97_R	aggaattctacgctgagtCTAGGAATTTGGGGCTGCTCTGGAAAACTCATCTGCACCACTAATCGTCCCTGGAACTCTAGTTGGAGTAATAGAAACCTGAGTGAGATATGGtgatagcaagcttgcc	0	5	2	8	86	148
1926	BG505_gp41_97_S	aggaattctacgctgagtCTAGGAATTTGGGGCTGCTCTGGAAAACTCATCTGCACCACTAATTCTCCCTGGAACTCTAGTTGGAGTAATAGAAACCTGAGTGAGATATGGtgatagcaagcttgcc	0	2	1	0	57	105
1927	BG505_gp41_97_K	aggaattctacgctgagtCTAGGAATTTGGGGCTGCTCTGGAAAACTCATCTGCACCACTAATAAACCCTGGAACTCTAGTTGGAGTAATAGAAACCTGAGTGAGATATGGtgatagcaagcttgcc	4	2	7	4	123	159
1928	BG505_gp41_97_N	aggaattctacgctgagtCTAGGAATTTGGGGCTGCTCTGGAAAACTCATCTGCACCACTAATAACCCCTGGAACTCTAGTTGGAGTAATAGAAACCTGAGTGAGATATGGtgatagcaagcttgcc	1	0	1	6	108	125
1929	BG505_gp41_97_M	aggaattctacgctgagtCTAGGAATTTGGGGCTGCTCTGGAAAACTCATCTGCACCACTAATATGCCCTGGAACTCTAGTTGGAGTAATAGAAACCTGAGTGAGATATGGtgatagcaagcttgcc	4	2	1	2	70	87
1930	BG505_gp41_97_I	aggaattctacgctgagtCTAGGAATTTGGGGCTGCTCTGGAAAACTCATCTGCACCACTAATATCCCCTGGAACTCTAGTTGGAGTAATAGAAACCTGAGTGAGATATGGtgatagcaagcttgcc	6	4	2	2	109	143
1931	BG505_gp41_97_T	aggaattctacgctgagtCTAGGAATTTGGGGCTGCTCTGGAAAACTCATCTGCACCACTAATACCCCCTGGAACTCTAGTTGGAGTAATAGAAACCTGAGTGAGATATGGtgatagcaagcttgcc	1	3	3	3	110	159
1932	BG505_gp41_97_W	aggaattctacgctgagtCTAGGAATTTGGGGCTGCTCTGGAAAACTCATCTGCACCACTAATTGGCCCTGGAACTCTAGTTGGAGTAATAGAAACCTGAGTGAGATATGGtgatagcaagcttgcc	0	2	6	5	58	107
1933	BG505_gp41_97_C	aggaattctacgctgagtCTAGGAATTTGGGGCTGCTCTGGAAAACTCATCTGCACCACTAATTGCCCCTGGAACTCTAGTTGGAGTAATAGAAACCTGAGTGAGATATGGtgatagcaagcttgcc	0	1	0	0	50	67
1934	BG505_gp41_97_Y	aggaattctacgctgagtCTAGGAATTTGGGGCTGCTCTGGAAAACTCATCTGCACCACTAATTACCCCTGGAACTCTAGTTGGAGTAATAGAAACCTGAGTGAGATATGGtgatagcaagcttgcc	5	4	2	3	97	141
1935	BG505_gp41_97_L	aggaattctacgctgagtCTAGGAATTTGGGGCTGCTCTGGAAAACTCATCTGCACCACTAATCTGCCCTGGAACTCTAGTTGGAGTAATAGAAACCTGAGTGAGATATGGtgatagcaagcttgcc	2	3	4	0	104	142
1936	BG505_gp41_97_F	aggaattctacgctgagtCTAGGAATTTGGGGCTGCTCTGGAAAACTCATCTGCACCACTAATTTCCCCTGGAACTCTAGTTGGAGTAATAGAAACCTGAGTGAGATATGGtgatagcaagcttgcc	5	5	2	7	153	247
1937	BG505_gp41_97_Q	aggaattctacgctgagtCTAGGAATTTGGGGCTGCTCTGGAAAACTCATCTGCACCACTAATCAGCCCTGGAACTCTAGTTGGAGTAATAGAAACCTGAGTGAGATATGGtgatagcaagcttgcc	1	0	0	0	32	35
1938	BG505_gp41_97_H	aggaattctacgctgagtCTAGGAATTTGGGGCTGCTCTGGAAAACTCATCTGCACCACTAATCACCCCTGGAACTCTAGTTGGAGTAATAGAAACCTGAGTGAGATATGGtgatagcaagcttgcc	4	0	0	0	49	61
1939	BG505_gp41_97_P	aggaattctacgctgagtCTAGGAATTTGGGGCTGCTCTGGAAAACTCATCTGCACCACTAATCCGCCCTGGAACTCTAGTTGGAGTAATAGAAACCTGAGTGAGATATGGtgatagcaagcttgcc	0	3	5	3	41	61
1940	BG505_gp41_98_G	aggaattctacgctgagtGGAATTTGGGGCTGCTCTGGAAAACTCATCTGCACCACTAATGTGGGTTGGAACTCTAGTTGGAGTAATAGAAACCTGAGTGAGATATGGGACtgatagcaagcttgcc	5	9	1	7	136	204
1941	BG505_gp41_98_E	aggaattctacgctgagtGGAATTTGGGGCTGCTCTGGAAAACTCATCTGCACCACTAATGTGGAATGGAACTCTAGTTGGAGTAATAGAAACCTGAGTGAGATATGGGACtgatagcaagcttgcc	0	0	0	0	8	12
1942	BG505_gp41_98_D	aggaattctacgctgagtGGAATTTGGGGCTGCTCTGGAAAACTCATCTGCACCACTAATGTGGACTGGAACTCTAGTTGGAGTAATAGAAACCTGAGTGAGATATGGGACtgatagcaagcttgcc	0	0	3	0	43	55
1943	BG505_gp41_98_V	aggaattctacgctgagtGGAATTTGGGGCTGCTCTGGAAAACTCATCTGCACCACTAATGTGGTTTGGAACTCTAGTTGGAGTAATAGAAACCTGAGTGAGATATGGGACtgatagcaagcttgcc	5	4	6	5	178	261
1944	BG505_gp41_98_A	aggaattctacgctgagtGGAATTTGGGGCTGCTCTGGAAAACTCATCTGCACCACTAATGTGGCTTGGAACTCTAGTTGGAGTAATAGAAACCTGAGTGAGATATGGGACtgatagcaagcttgcc	3	2	1	6	67	100
1945	BG505_gp41_98_R	aggaattctacgctgagtGGAATTTGGGGCTGCTCTGGAAAACTCATCTGCACCACTAATGTGCGTTGGAACTCTAGTTGGAGTAATAGAAACCTGAGTGAGATATGGGACtgatagcaagcttgcc	6	5	4	8	113	182
1946	BG505_gp41_98_S	aggaattctacgctgagtGGAATTTGGGGCTGCTCTGGAAAACTCATCTGCACCACTAATGTGTCTTGGAACTCTAGTTGGAGTAATAGAAACCTGAGTGAGATATGGGACtgatagcaagcttgcc	0	0	1	0	38	59
1947	BG505_gp41_98_K	aggaattctacgctgagtGGAATTTGGGGCTGCTCTGGAAAACTCATCTGCACCACTAATGTGAAATGGAACTCTAGTTGGAGTAATAGAAACCTGAGTGAGATATGGGACtgatagcaagcttgcc	0	0	0	2	31	51
1948	BG505_gp41_98_N	aggaattctacgctgagtGGAATTTGGGGCTGCTCTGGAAAACTCATCTGCACCACTAATGTGAACTGGAACTCTAGTTGGAGTAATAGAAACCTGAGTGAGATATGGGACtgatagcaagcttgcc	1	4	5	4	110	133
1949	BG505_gp41_98_M	aggaattctacgctgagtGGAATTTGGGGCTGCTCTGGAAAACTCATCTGCACCACTAATGTGATGTGGAACTCTAGTTGGAGTAATAGAAACCTGAGTGAGATATGGGACtgatagcaagcttgcc	1	3	7	2	105	154
1950	BG505_gp41_98_I	aggaattctacgctgagtGGAATTTGGGGCTGCTCTGGAAAACTCATCTGCACCACTAATGTGATCTGGAACTCTAGTTGGAGTAATAGAAACCTGAGTGAGATATGGGACtgatagcaagcttgcc	0	4	4	3	81	112
1951	BG505_gp41_98_T	aggaattctacgctgagtGGAATTTGGGGCTGCTCTGGAAAACTCATCTGCACCACTAATGTGACCTGGAACTCTAGTTGGAGTAATAGAAACCTGAGTGAGATATGGGACtgatagcaagcttgcc	3	6	8	19	196	272
1952	BG505_gp41_98_W	aggaattctacgctgagtGGAATTTGGGGCTGCTCTGGAAAACTCATCTGCACCACTAATGTGTGGTGGAACTCTAGTTGGAGTAATAGAAACCTGAGTGAGATATGGGACtgatagcaagcttgcc	2	2	1	7	45	74
1953	BG505_gp41_98_C	aggaattctacgctgagtGGAATTTGGGGCTGCTCTGGAAAACTCATCTGCACCACTAATGTGTGCTGGAACTCTAGTTGGAGTAATAGAAACCTGAGTGAGATATGGGACtgatagcaagcttgcc	2	1	0	3	30	51
1954	BG505_gp41_98_Y	aggaattctacgctgagtGGAATTTGGGGCTGCTCTGGAAAACTCATCTGCACCACTAATGTGTACTGGAACTCTAGTTGGAGTAATAGAAACCTGAGTGAGATATGGGACtgatagcaagcttgcc	2	0	1	2	65	81
1955	BG505_gp41_98_L	aggaattctacgctgagtGGAATTTGGGGCTGCTCTGGAAAACTCATCTGCACCACTAATGTGCTGTGGAACTCTAGTTGGAGTAATAGAAACCTGAGTGAGATATGGGACtgatagcaagcttgcc	3	7	5	5	89	127
1956	BG505_gp41_98_F	aggaattctacgctgagtGGAATTTGGGGCTGCTCTGGAAAACTCATCTGCACCACTAATGTGTTCTGGAACTCTAGTTGGAGTAATAGAAACCTGAGTGAGATATGGGACtgatagcaagcttgcc	1	3	3	9	89	125
1957	BG505_gp41_98_Q	aggaattctacgctgagtGGAATTTGGGGCTGCTCTGGAAAACTCATCTGCACCACTAATGTGCAGTGGAACTCTAGTTGGAGTAATAGAAACCTGAGTGAGATATGGGACtgatagcaagcttgcc	0	0	1	1	13	22
1958	BG505_gp41_98_H	aggaattctacgctgagtGGAATTTGGGGCTGCTCTGGAAAACTCATCTGCACCACTAATGTGCACTGGAACTCTAGTTGGAGTAATAGAAACCTGAGTGAGATATGGGACtgatagcaagcttgcc	1	0	5	3	103	173
1959	BG505_gp41_98_P	aggaattctacgctgagtGGAATTTGGGGCTGCTCTGGAAAACTCATCTGCACCACTAATGTGCCGTGGAACTCTAGTTGGAGTAATAGAAACCTGAGTGAGATATGGGACtgatagcaagcttgcc	3	3	3	6	70	98
1960	BG505_gp41_99_G	aggaattctacgctgagtATTTGGGGCTGCTCTGGAAAACTCATCTGCACCACTAATGTGCCCGGTAACTCTAGTTGGAGTAATAGAAACCTGAGTGAGATATGGGACAACtgatagcaagcttgcc	2	3	2	3	21	50
1961	BG505_gp41_99_E	aggaattctacgctgagtATTTGGGGCTGCTCTGGAAAACTCATCTGCACCACTAATGTGCCCGAAAACTCTAGTTGGAGTAATAGAAACCTGAGTGAGATATGGGACAACtgatagcaagcttgcc	1	2	3	3	64	92
1962	BG505_gp41_99_D	aggaattctacgctgagtATTTGGGGCTGCTCTGGAAAACTCATCTGCACCACTAATGTGCCCGACAACTCTAGTTGGAGTAATAGAAACCTGAGTGAGATATGGGACAACtgatagcaagcttgcc	0	2	0	0	34	40
1963	BG505_gp41_99_V	aggaattctacgctgagtATTTGGGGCTGCTCTGGAAAACTCATCTGCACCACTAATGTGCCCGTTAACTCTAGTTGGAGTAATAGAAACCTGAGTGAGATATGGGACAACtgatagcaagcttgcc	1	8	0	3	90	120
1964	BG505_gp41_99_A	aggaattctacgctgagtATTTGGGGCTGCTCTGGAAAACTCATCTGCACCACTAATGTGCCCGCTAACTCTAGTTGGAGTAATAGAAACCTGAGTGAGATATGGGACAACtgatagcaagcttgcc	2	1	3	1	64	94
1965	BG505_gp41_99_R	aggaattctacgctgagtATTTGGGGCTGCTCTGGAAAACTCATCTGCACCACTAATGTGCCCCGTAACTCTAGTTGGAGTAATAGAAACCTGAGTGAGATATGGGACAACtgatagcaagcttgcc	1	3	1	0	47	64
1966	BG505_gp41_99_S	aggaattctacgctgagtATTTGGGGCTGCTCTGGAAAACTCATCTGCACCACTAATGTGCCCTCTAACTCTAGTTGGAGTAATAGAAACCTGAGTGAGATATGGGACAACtgatagcaagcttgcc	1	3	1	2	91	102
1967	BG505_gp41_99_K	aggaattctacgctgagtATTTGGGGCTGCTCTGGAAAACTCATCTGCACCACTAATGTGCCCAAAAACTCTAGTTGGAGTAATAGAAACCTGAGTGAGATATGGGACAACtgatagcaagcttgcc	0	1	3	1	36	49
1968	BG505_gp41_99_N	aggaattctacgctgagtATTTGGGGCTGCTCTGGAAAACTCATCTGCACCACTAATGTGCCCAACAACTCTAGTTGGAGTAATAGAAACCTGAGTGAGATATGGGACAACtgatagcaagcttgcc	1	2	1	0	33	47
1969	BG505_gp41_99_M	aggaattctacgctgagtATTTGGGGCTGCTCTGGAAAACTCATCTGCACCACTAATGTGCCCATGAACTCTAGTTGGAGTAATAGAAACCTGAGTGAGATATGGGACAACtgatagcaagcttgcc	1	0	0	0	17	30
1970	BG505_gp41_99_I	aggaattctacgctgagtATTTGGGGCTGCTCTGGAAAACTCATCTGCACCACTAATGTGCCCATCAACTCTAGTTGGAGTAATAGAAACCTGAGTGAGATATGGGACAACtgatagcaagcttgcc	0	1	2	2	41	63
1971	BG505_gp41_99_T	aggaattctacgctgagtATTTGGGGCTGCTCTGGAAAACTCATCTGCACCACTAATGTGCCCACCAACTCTAGTTGGAGTAATAGAAACCTGAGTGAGATATGGGACAACtgatagcaagcttgcc	1	3	3	5	101	130
1972	BG505_gp41_99_W	aggaattctacgctgagtATTTGGGGCTGCTCTGGAAAACTCATCTGCACCACTAATGTGCCCTGGAACTCTAGTTGGAGTAATAGAAACCTGAGTGAGATATGGGACAACtgatagcaagcttgcc	0	1	1	0	33	31
1973	BG505_gp41_99_C	aggaattctacgctgagtATTTGGGGCTGCTCTGGAAAACTCATCTGCACCACTAATGTGCCCTGCAACTCTAGTTGGAGTAATAGAAACCTGAGTGAGATATGGGACAACtgatagcaagcttgcc	2	1	3	3	35	53
1974	BG505_gp41_99_Y	aggaattctacgctgagtATTTGGGGCTGCTCTGGAAAACTCATCTGCACCACTAATGTGCCCTACAACTCTAGTTGGAGTAATAGAAACCTGAGTGAGATATGGGACAACtgatagcaagcttgcc	2	0	1	0	20	35
1975	BG505_gp41_99_L	aggaattctacgctgagtATTTGGGGCTGCTCTGGAAAACTCATCTGCACCACTAATGTGCCCCTGAACTCTAGTTGGAGTAATAGAAACCTGAGTGAGATATGGGACAACtgatagcaagcttgcc	3	3	2	5	64	69
1976	BG505_gp41_99_F	aggaattctacgctgagtATTTGGGGCTGCTCTGGAAAACTCATCTGCACCACTAATGTGCCCTTCAACTCTAGTTGGAGTAATAGAAACCTGAGTGAGATATGGGACAACtgatagcaagcttgcc	1	1	1	1	63	108
1977	BG505_gp41_99_Q	aggaattctacgctgagtATTTGGGGCTGCTCTGGAAAACTCATCTGCACCACTAATGTGCCCCAGAACTCTAGTTGGAGTAATAGAAACCTGAGTGAGATATGGGACAACtgatagcaagcttgcc	1	3	2	3	38	61
1978	BG505_gp41_99_H	aggaattctacgctgagtATTTGGGGCTGCTCTGGAAAACTCATCTGCACCACTAATGTGCCCCACAACTCTAGTTGGAGTAATAGAAACCTGAGTGAGATATGGGACAACtgatagcaagcttgcc	2	4	6	1	68	75
1979	BG505_gp41_99_P	aggaattctacgctgagtATTTGGGGCTGCTCTGGAAAACTCATCTGCACCACTAATGTGCCCCCGAACTCTAGTTGGAGTAATAGAAACCTGAGTGAGATATGGGACAACtgatagcaagcttgcc	4	3	4	7	147	181
1980	BG505_gp41_100_G	aggaattctacgctgagtTGGGGCTGCTCTGGAAAACTCATCTGCACCACTAATGTGCCCTGGGGTTCTAGTTGGAGTAATAGAAACCTGAGTGAGATATGGGACAACATGtgatagcaagcttgcc	7	9	11	7	248	319
1981	BG505_gp41_100_E	aggaattctacgctgagtTGGGGCTGCTCTGGAAAACTCATCTGCACCACTAATGTGCCCTGGGAATCTAGTTGGAGTAATAGAAACCTGAGTGAGATATGGGACAACATGtgatagcaagcttgcc	1	0	0	1	35	51
1982	BG505_gp41_100_D	aggaattctacgctgagtTGGGGCTGCTCTGGAAAACTCATCTGCACCACTAATGTGCCCTGGGACTCTAGTTGGAGTAATAGAAACCTGAGTGAGATATGGGACAACATGtgatagcaagcttgcc	0	2	2	2	42	54
1983	BG505_gp41_100_V	aggaattctacgctgagtTGGGGCTGCTCTGGAAAACTCATCTGCACCACTAATGTGCCCTGGGTTTCTAGTTGGAGTAATAGAAACCTGAGTGAGATATGGGACAACATGtgatagcaagcttgcc	0	1	2	0	39	64
1984	BG505_gp41_100_A	aggaattctacgctgagtTGGGGCTGCTCTGGAAAACTCATCTGCACCACTAATGTGCCCTGGGCTTCTAGTTGGAGTAATAGAAACCTGAGTGAGATATGGGACAACATGtgatagcaagcttgcc	3	9	6	3	144	249
1985	BG505_gp41_100_R	aggaattctacgctgagtTGGGGCTGCTCTGGAAAACTCATCTGCACCACTAATGTGCCCTGGCGTTCTAGTTGGAGTAATAGAAACCTGAGTGAGATATGGGACAACATGtgatagcaagcttgcc	0	1	0	1	32	65
1986	BG505_gp41_100_S	aggaattctacgctgagtTGGGGCTGCTCTGGAAAACTCATCTGCACCACTAATGTGCCCTGGTCTTCTAGTTGGAGTAATAGAAACCTGAGTGAGATATGGGACAACATGtgatagcaagcttgcc	1	3	10	4	159	247
1987	BG505_gp41_100_K	aggaattctacgctgagtTGGGGCTGCTCTGGAAAACTCATCTGCACCACTAATGTGCCCTGGAAATCTAGTTGGAGTAATAGAAACCTGAGTGAGATATGGGACAACATGtgatagcaagcttgcc	1	3	1	3	75	140
1988	BG505_gp41_100_N	aggaattctacgctgagtTGGGGCTGCTCTGGAAAACTCATCTGCACCACTAATGTGCCCTGGAACTCTAGTTGGAGTAATAGAAACCTGAGTGAGATATGGGACAACATGtgatagcaagcttgcc	8	4	9	5	217	362
1989	BG505_gp41_100_M	aggaattctacgctgagtTGGGGCTGCTCTGGAAAACTCATCTGCACCACTAATGTGCCCTGGATGTCTAGTTGGAGTAATAGAAACCTGAGTGAGATATGGGACAACATGtgatagcaagcttgcc	0	2	0	0	43	56
1990	BG505_gp41_100_I	aggaattctacgctgagtTGGGGCTGCTCTGGAAAACTCATCTGCACCACTAATGTGCCCTGGATCTCTAGTTGGAGTAATAGAAACCTGAGTGAGATATGGGACAACATGtgatagcaagcttgcc	4	5	4	4	96	131
1991	BG505_gp41_100_T	aggaattctacgctgagtTGGGGCTGCTCTGGAAAACTCATCTGCACCACTAATGTGCCCTGGACCTCTAGTTGGAGTAATAGAAACCTGAGTGAGATATGGGACAACATGtgatagcaagcttgcc	2	2	6	6	115	150
1992	BG505_gp41_100_W	aggaattctacgctgagtTGGGGCTGCTCTGGAAAACTCATCTGCACCACTAATGTGCCCTGGTGGTCTAGTTGGAGTAATAGAAACCTGAGTGAGATATGGGACAACATGtgatagcaagcttgcc	7	3	4	5	99	134
1993	BG505_gp41_100_C	aggaattctacgctgagtTGGGGCTGCTCTGGAAAACTCATCTGCACCACTAATGTGCCCTGGTGCTCTAGTTGGAGTAATAGAAACCTGAGTGAGATATGGGACAACATGtgatagcaagcttgcc	5	2	0	3	76	108
1994	BG505_gp41_100_Y	aggaattctacgctgagtTGGGGCTGCTCTGGAAAACTCATCTGCACCACTAATGTGCCCTGGTACTCTAGTTGGAGTAATAGAAACCTGAGTGAGATATGGGACAACATGtgatagcaagcttgcc	5	9	12	6	185	243
1995	BG505_gp41_100_L	aggaattctacgctgagtTGGGGCTGCTCTGGAAAACTCATCTGCACCACTAATGTGCCCTGGCTGTCTAGTTGGAGTAATAGAAACCTGAGTGAGATATGGGACAACATGtgatagcaagcttgcc	1	3	0	5	54	93
1996	BG505_gp41_100_F	aggaattctacgctgagtTGGGGCTGCTCTGGAAAACTCATCTGCACCACTAATGTGCCCTGGTTCTCTAGTTGGAGTAATAGAAACCTGAGTGAGATATGGGACAACATGtgatagcaagcttgcc	3	6	11	3	87	131
1997	BG505_gp41_100_Q	aggaattctacgctgagtTGGGGCTGCTCTGGAAAACTCATCTGCACCACTAATGTGCCCTGGCAGTCTAGTTGGAGTAATAGAAACCTGAGTGAGATATGGGACAACATGtgatagcaagcttgcc	0	3	9	11	96	120
1998	BG505_gp41_100_H	aggaattctacgctgagtTGGGGCTGCTCTGGAAAACTCATCTGCACCACTAATGTGCCCTGGCACTCTAGTTGGAGTAATAGAAACCTGAGTGAGATATGGGACAACATGtgatagcaagcttgcc	2	1	2	4	57	96
[truncated: 10,481 more rows]
