# Supplementary material for: Development of antibody-dependent cell cytotoxicity function in HIV-1 antibodies
Source: eLife. 2021 Jan 11;10:e63444. doi: 10.7554/eLife.63444 (PMC7884072; doi:10.7554/eLife.63444)
Supplement: Supplementary file 1. — (fasta file) Included are inferred naïve, computationally-inferred lineage intermediate, manually- inferred lineage intermediate, corrected mature, and NGS sequences with high sequence identity to lineage members and/or mature sequences. Sequences are provided as, because computationally inferred sequences cannot be deposited into GenBank. [file elife-63444-supp1.txt]

>006-0VL
CAGTCTGCCCTGACTCAGCCTCGCTCAGTGTCCGGGTCTCCTGGACAGTCAGTCACCATCTCCTGCACTGGAACCAGCAGTGATGTTGGTGGTTATAACTATGTCTCCTGGTACCAACAGCACCCAGGCAAAGCCCCCAAACTCATGATTTATGATGTCAGTAAGCGGCCCTCAGGGGTCCCTGATCGCTTCTCTGGCTCCAAGTCTGGCAACACGGCCTCCCTGACCATCTCTGGGCTCCAGGCTGAGGATGAGGCTGATTATTACTGCTGCTCATATGCAGGCAGCTACACTTTCGATGTGCTATTCGGCGGAGGGACCAAGCTGACCGTCCTAG
>006-VL-inferred_4_490
CAGTCTGCCCTGACTCAGCCTCGCTCAGTGTCCGGGTCTCCTGGACAGTCAGTCACCATCTCCTGCACTGGAACCAGCAGTGATGTTGGTGGTTATAACTATGTCTCCTGGTACCAACAGCACCCAGGCAAAGCCCCCAAACTCATGATTTATGATGTCAGTAAGCGGCCCTCAGGGGTCCCTGATCGCTTCTCTGGCTCCAAGTCTGGCAACACGGCCTCCCTGACCATCTCTGGGCTCCAGGCTGAGGATGAGGCTGATTATTACTGCTGCTCATATGCAGGCAGCCACACTTTCGATGTGCTATTCGGCGGAGGGACCAAGCTGACCGTCCTAG
>006-VL-inferred_3_567
CAGTCTGCCCTGACTCAGCCTCGCTCAGTGTCCGGGTCTCCTGGACAGTCAGTCACCATCTCCTGCACTGGAACCAGCAGTGATGTTGGTGGTTATAACTATGTCTCCTGGTACCAACAGCACCCAGGCAAAGCCCCCAAACTCATGATTTATGATGTCAGTAAGCGGCCCTCAGGGGTCCCTGATCGCTTCTCTGGCTCCAAGTCTGGCAACACGGCCTCCCTGACCATCTCTGGGCTCCAGGCTGAGGATGAGGCTGATTATTACTGCTGCTCATATGCAGGCAGCCACACTTTCGATGTGGTATTCGGCGGAGGGACCAAGCTGACCGTCCTAG
>006-AVL-inferred_2_804
CAGTCTGCCCTGACTCAGCCTCGCTCAGTGTCCGGGTCTCCTGGACAGTCAGTCACCATCTCCTGCACTGGAACCAGCAGTGATGTTGGTGGTTATAACTATGTCTCCTGGTACCAACAGCACCCAGGCAAAGCCCCCAAACTCATGATTTATGATGTCAGTAAGCGGCCCTCAGGGGTCCCTGATCGCTTCTCTGGCTCCAAGTCTGGCAACACGGCCTCCCTGACCATCTCTGGGCTCCAGGCTGAGGATGAGGCTGATTATTACTGCTGCTCATATGCAGGCAGCTACACTTTCGATGTGGTATTCGGCGGAGGGACCAAGCTGACCGTCCTAG
>006-VL-inferred_6_406
CAGTCTGCCCTGACTCAGCCTCGCTCAGTGTCCGGGTCTCCTGGACAGTCAGTCACCATCTCCTGCACTGGAACCAGCAGTGATGTTGGTGGTTATAACTATGTCTCCTGGTACCAACAGCACCCAGGCAAAGCCCCCAAACTCATGATTTATGATGTCAGTAAGCGGCCCTCAGGGGTCCCTGATCGCTTCTCTGGCTCCAAGTCTGGCAACACGGCCTCCCTGACCATCTCTGGGCTCCAGGCTGAGGATGAGGCTGATTATTACTGCTGCTCATATGCAGGCAGCTACACTTTCCATGTGGTATTCGGCGGAGGGACCAAGCTGACCGTCCTAG
>006-VL-inferred_11_223
CAGTCTGCCCTGACTCAGCCTCGCTCAGTGTCCGGGTCTCCTGGACAGTCAGTCACCATCTCCTGCACTGGAACCAGCAGTGATGTTGGTGGTTATAACTATGTCTCCTGGTACCAACAGCACCCAGGCAAAGCCCCCAAACTCATGATTTATGATGTCAGTAAGCGGCCCTCAGGGGTCCCTGATCGCTTCTCTGGCTCCAAGTCTGGCAACACGGCCTCCCTGACCATCTCTGGGCTCCAGGCTGAGGATGAGGCTGATTATTACTGCTGCTCATATGCAGACAGCTACACTTTCCATGTGGTATTCGGCGGAGGGACCAAGCTGACCGTCCTAG
>006-VL-inferred_8_383
CAGTCTGCCCTGACTCAGCCTCGCTCAGTGTCCGGGTCTCCTGGACAGTCAGTCACCATCTCCTGCACTGGAACCAGCAGTGATGTTGGTGGTTATAACTCTGTCTCCTGGTACCAACAGCACCCAGGCAAAGCCCCCAAAGTCATGATTTATGATGTCAGTAAGCGGCCCTCAGGGGTCCCTGATCGCTTCTCTGGCTCCAAGTCTGGCAACACGGCCTCCCTGACCATCTCTGGGCTCCAGGCTGAGGATGAGGCTGATTATTACTGCTGCTCATATGCAGACAGCTACACTTTCCTTTGGCTATTCGGCGGAGGGACCAAGCTGACCGTCCTAC
>006-1VL-inferred_9_344
CAGTCTGCCCTGACTCAGCCTCGCTCAGTGTCCGGGTCTCCTGGACAGTCAGTCACCATCTCCTGCACTGGAACCAGCAGTGATGTTGGTGGTTATAACTCTGTCTCCTGGTACCAACAGCACCCAGGCAAAGCCCCCAAAGTCATGATTTATGATGTCAGTAAGCGGCCCTCAGGGGTCCCTGATCGCTTCTCTGGCTCCAAGTCTGGCAACACGGCCTCCCTGACCATCTCTGGGCTCCAGGCTGAGGATGAGGCTGATTATTACTGCTGCTCATATGCAGACACCTACACTTTCCTTTGGCTGTTCGGCGGAGGGACCAAGCTGACCGTCCTAC
>QA255.006-mVL_corrected_mature
CAGTCTGCCCTGACTCAGCCTCGCTCAGTGTCCGGGTCTCCTGGACAGTCAGTCACCATCTCCTGCACTGGAACCAGCAATGATATTGGTGCTTTTAACTCTGTCTCCTGGTACCAACAACACCCAGGCAAAGCCCCCAAAGTCATGATTTATGATGTCGGTCAGCGGCCCTCAGGGGTCCCTGATCGCTTCTCTGGCTCCAAGTCTGGCAACACGGCCTCCCTGACCATCTCTGGGCTCCAGGTTGAGGATGAAGCTGATTATTACTGCTGTTCATATGCAGACACCTACACTTTCCTTTGGCTGTTCGGCGGAGGGACCAAACTGACCGTCCTAC
>006-0VH
GAGGTGCAGCTGTTGGAGTCTGGGGGAGGCTTGGTACAGCCTGGGGGGTCCCTGAGACTCTCCTGTGCAGCCTCTGGATTCACCTTTAGCAGCTATGCCATGAGCTGGGTCCGCCAGGCTCCAGGGAAGGGGCTGGAGTGGGTCTCAGCTATTAGTGGTAGTGGTGGTAGCACATACTACGCAGACTCCGTGAAGGGCCGGTTCACCATCTCCAGAGACAATTCCAAGAACACGCTGTATCTGCAAATGAACAGCCTGAGAGCCGAGGACACGGCCGTATATTACTGTGCGAAGCTACAAAGGAGGATGGTCTATGATACACAATTTGACTACTGGGGCCAGGGAACCCTGGTCACCGTCTCCTCAG
>006-AVH
GAGGTGCAGCTGTTGGAGTCTGGGGGAGGCTTGGTACAGCCTGGGGGGTCCCTGAGACTCTCCTGTGCAGCCTCTGGATTCACCTTTAGCAGCTATGCCATGAGCTGGGTCCGCCAGGCTCCAGGGAAGGGGCTGGAGTGGGTCTCAGCTATTAGTGGTAGTGGTGGTAGCACATACTACGCAGACTCCGTGAAGGGCCGGTTCACCATCTCCAGAGACAATTCCAAGAACACGCTGTATCTGCAAATGAACAGCCTGAGAGCCGAGGACACGGCCGTATATTACTGTGCGAAACTGCTAAGGAGGATGGTCTATGATACACAGTTTGACTACTGGGGCCAGGGAACCCTGGTCACCGTCTCCTCAG
>006-1VH-inferred_2_138
GAGGTGCAGCTGTTGGAGTCTGGGGGAGGCTTGGTACAGCCTGGGGGGTCCCTGAGACTCTCCTGTGCAGCCTCTGGATTCACCTTTAGCAGCTATGCCATGAGCTGGGTCCGCCAGGCTCCGGGGAAGGGGCTGGAGTGGGTCTCAGCTATTAGTAATAGTGGTGTTAGCACATACTACGCAGACTCCGTGAAGGGCCGGTTCACCATCTCCAGAGACAATTCCAAGAACACGCTGTATCTGCAAATGAACAGCCTGAGAGCCGAGGACACGGCCGTATATTACTGTGCGAAGCTACAAAGGAGGATGGTCTATGATACACAATTTGACTTCTGGGGCCAGGGAACCCTGGTCACCGTCTCCTCAG
>QA255.006-mVH_mature
GAGGTGCAGCTGTTGGAGTCTGGGGGAGGCTTGGTACAGCCTGGGGGGTCCCTGAGACTCTCCTGTGCAGCCTCTGGATTCACCTTTACCAGTTATGCCATGAGTTGGGTCCGCCAGGCTCCGGGGAAGGGACTGGAGTGGGTCTCTGCTATTAGTAATTCTGCTGTTAGCACACACTACGCAGGCTCCGTGAAGGGCCGGTTCACCATATCGAGAGACAATTCCAAGAATACGCAGTATCTGCAAATGAACAGCCTGAGAGTCGAGGACACGGCCGTATATTACTGTGCGAGACTGATGAGGAGGATGGTGTATGACACGCAGTTTGACTTCTGGGGCCAGGGAATACTGGTCACCGTCTCCTCAG
>016-0VL
CAGTCTGTGTTGACGCAGCCGCCCTCAGTGTCTGCGGCCCCAGGACAGAAGGTCACCATCTCCTGCTCTGGAAGCAGCTCCAACATTGGGAATAATTATGTATCCTGGTACCAGCAGCTCCCAGGAACAGCCCCCAAACTCCTCATCTATGAAAATAATAAGCGACCCTCAGGGATTCCTGACCGATTCTCTGGCTCCAAGTCTGGCACGTCAGCCACCCTGGGCATCACCGGACTCCAGACTGGGGACGAGGCCGATTATTACTGCGGAACATGGGATAGCAGCCTGAGTGCTAGTTGGGTGTTCGGCGGAGGGACCAAGCTGACCGTCCTAG
>016-VL-inferred_6_714
CAGTCTGTGTTGACGCAGCCGCCCTCAGTGTCTGCGGCCCCAGGACAGAAGGTCACCATCTCCTGCTCTGGAAGCAGCTCCAACATTGGGAATAATTATGTATCCTGGTACCAGCAGCTCCCAGGAACAGCCCCCAAACTCCTCATCTATGAAAATAATAAGCGACCCTCAGGGATTCCTGACCGATTCTCTGGCTCCAAGTCTGGCACGTCAGCCACCCTGGGCATCACCGGACTCCAGACTGGGGACGAGGCCGATTATTACTGCGGAACATGGGATAGCAGCCTGAGTGCTGGCAGGGTGTTCGGCGGAGGGACCAAGCTGACCGTCCTAG
>016-VL-inferred_8_615
CAGTCTGTGTTGACGCAGCCGCCCTCAGTGTCTGCGGCCCCAGGACAGAAGGTCACCATCTCCTGCTCTGGAAGCAGCTCCAACATTGGGAATAATTATGTATCCTGGTACCAGCAGCTCCCAGGAACAGCCCCCAAACTCCTCATCTATGAAAATAATAAGCGACCCTCAGGGATTCCTGACCGATTCTCTGGCTCCAAGTCTGGCACGTCAGCCACCCTGGGCATCACCGGACTCCAGACTGGGGACGAGGCCGATTATTACTGCGGAACATGGGATAGCAGCCTGAGTGCTGGCAAGGTGTTCGGCGGAGGGACCAAGCTGACCGTCCTAG
>016-AVL
CAGTCTGTGTTGACGCAGCCGCCCTCAGTGTCTGCGGCCCCAGGACAGAAGGTCACCATCTCCTGCTCTGGAAGCAGCTCCAACATTGGGAATAATTATGTATCCTGGTACCAGCAGCTCCCAGGAACAGCCCCCAAACTCCTCATCTATGAAAATAATAAGCGACCCTCAGGGATTCCTGACCGATTCTCTGGCTCCAAGTCTGGCACGTCAGCCACCCTGGGCATCACCGGACTCCAGACTGGGGACGAGGCCGATTATTACTGCGGAACATGGGATAGCAGCCTGAGTGCTGGCAAACTATTCGGCGGAGGGACCAAGCTGACCGTCCTAG
>016-VL-inferred_11_410
CAGTCTGTGTTGACGCAGCCGCCCTCAGTGTCTGCGGCCCCAGGACAGAAGGTCACCATCTCCTGCTCTGGAAGCAGCTCCAACATTGGGAATAATTATGTATCCTGGTACCAGCAGCTCCCAGGAACAGCCCCCAAACTCCTCATCTATGAAAATAATAAGCGACCCTCAGGGATTCCTGACCGATTCTCTGGCTCCAAGTCTGGCACGTCAGCCACCCTGGGCATCACCGGACTCCAGACTGGGGACGAGGCCGATTATTACTGCGGAACATGGGATAGCAGCCTGAGTGTTGGCAAACTGTTCGGCGGAGGGACCAAGCTGACCGTCCTAA
>016-VL-inferred_10_571
CAGTCTGTGTTGACGCAGCCGCCCTCAGTGTCTGCGGCCCCAGGACAGAAGGTCACCATCTCCTGCTCTGGAAGCAGCTCCAACATTGGGAATAATTATGTATCCTGGTACCAGCAGCTCCCAGGAACAGCCCCCAAACTCCTCATCTATGAAAATAATAAGCGACCCTCAGGGATTCCTGACCGATTCTCTGGCTCCAAGTCTGGCACGTCAGCCACCCTGGGCATCACCGGACTCCAGACTGGGGACGAGGCCGATTATTACTGCGCAACATGGGATAGCAGCCTGAGTGTTGGCAAACTGTTCGGCGGAGGGACCAAGCTGACCGTCCTAA
>016-1VL_inferred_5_789
CAGTCTGTGTTGACGCAGCCGCCCTCAGTGTCTGCGGCCCCAGGACAGAAGGTCACCATCTCCTGCTCTGGAAGCAGCTCCAACATTGGGAATAATTATGTATCCTGGTACCAGCAGCTCCCAGGAACAGCCCCCAAACTCCTCATCTATGAAAATAATAAGCGACCCTCAGGGATTCCTGACCGATTCTCTGGCTCCAAGTCTGGCGCGTCAGCCACCCTGGGCATCACCGGACTCCAGACTGGGGACGAGGCCGATTATTACTGCGCAACATGGGATAGCAGCCTGAGTGTTGGCAAACTGTTCGGCGGAGGGACCAAGCTGACCGTCCTAA
>016-2VL_inferred_5_789_with_insertion
CAGTCTGTGTTGACGCAGCCGCCCTCAGTGTCTGCGGCCCCAGGACAGAAGGTCACCATCTCCTGCTCTGGAAGCAGCTCCAACATTGGGAATAATTATGTATCCTGGTACCAGCAGCTCCCAGGAACAGCCCCCAAACTCCTCATCTATGAAAATAATAAGCGACCCTCAGGGATTCCTGACCGATTCTCTGGCTCCAAGTCTGGCGCGTCAGCCACCCTGGGCATCACCGGACTCCAGACTGGGGACGAGGCCGATTATTACTGCGCAACATGGGATAGCAGCAGCCTGAGTGTTGGCAAACTGTTCGGCGGAGGGACCAAGCTGACCGTCCTAA
>016-VL-inferred_7_712
CAGTCTGTGTTGACGCAGCCGCCCTCAGTGTCTGCGGCCCCAGGACAGAAGGTCACCATCTCCTGCTCTGGAAGCAGCTCCAACATTGGGAATAATTATGTATCCTGGTACCAGCAGCTCCCAGGAACAGCCCCCAAACTCCTCATCTATGAAGATAATAAGCGACCCTCAGGGATTCCTGACCGATTCTCTGCCTCCAAGTCTGGCGCGTCAGCCACCCTGGGCATCACCGGACTCCAGACTGGGGACGAGGCCGATTATTACTGCGCAACATGGGATAGCAGCAGCCTGAGTGTTGGCAAACTGTTCGGCGGAGGGACCAAGCTGACCGTCCTAA
>016-VL-inferred_4_916
CAGTCTGTGTTGACGCAGCCGCCCTCAGTGTCTGCGGCCCCAGGACAGAAGGTCACCATCTCCTGCTCTGGAAGCAACTCCAACATTGGGAATAATTATGTATCCTGGTACCAGCAGCTCCCAGGAACAGCCCCCAAACTCCTCATTTATGAAGATAATAAGCGGCCCTCAGGGATTCCTGACCGATTCTCTGCCTCCAAGTCTGGCGCGTCAGCCACCCTGGGCATCACCGGACTCCAGACTGGGGACGAGGCCGATTATTACTGCGCAACATGGGATAGCAGCAGCCTGAGTGTTGGCAAACTGTTCGGCGGAGGGACCAAGCTGACCGTCCTAA
>016-VL-inferred_2_985
CAGTCTGTGTTGACGCAGCCGCCCTCAGTGTCTGCGGCCCCAGGACAGAAGGTCACCATCTCCTGCTCTGGAAGCAACTCCAACATTGGAAATAATTATGTTTCCTGGTACCAACACCTCCCAGGAACAGCCCCCAAACTCCTCATTTATGAAGATAATAAGCGGCCCTCAGGGATTCCTGACCGATTCTCTGCCTCCAAGTCTGGCGCGTCAGCCACCCTGGGCATCACCGGACTCCAGACTGGGGACGAGGCCGATTATTACTGCGCAACATGGGATAGCAGCAGCCTGAGTGTTGGCAAACTGTTCGGCGGAGGGACCAAGCTGACCGTCCTAA
>016-VL-inferred_3_932
CAGTCTGTGTTGACGCAGCCGCCCTCAGTGTCTGCGGCCCCAGGACAGAAGGTCACCATCTCCTGCTCTGGAAGCAACTCCAACATTGGAAATAATTATGTTTCCTGGTACCAACACCTCCCAGGAACAGCCCCCAAACTCCTCATTTATGAAGATGATAAGCGGCCCTCAGGGATTCCTGACCGATTCTCTGCCTCCAAGTCTGGCGCGTCAGCCACCCTGGGCATCACCGGACTCCAGACTGGGGACGAGGCCGATTATTACTGCGCAACATGGGATAGCAGCAGCCTGAGTGTTGGCAAACTGTTCGGCGGAGGGACCAAGCTGACCGTCCTAA
>016-VL-inferred_9_613
CAGTCTGTGTTGACGCAGCCGCCCTCAGTGTCTGCGGCCCCAGGACAGAAGGTCACCATCTCCTGCTCTGGAAGCAACTCCAACATTGGAAATAATTATGTTTCCTGGTACCAACACCTCCCAGGAACAGCCCCCAAACTCCTCATTTATGAAGATGATAAGCGGCCCTCAGGGATTCCTGACCGATTCTCTGCCTCCAAGTCTGGCGCGTCAGCCACCCTGGGCATCACCGGACTCCAGACTGGGGACGAGGCCGATTATTACTGCGCAACATGGGATAGCAGCAGCCTGAGTCTTGGCAAACTGTTCGGCGGGGGGACCAAGCTGACCGTCCTAA
>016-VL-inferred_12_273
CAGTCTGTGTTGACGCAGCCGCCCTCAGTGTCTGCGGCCCCAGGACAGAAGGTCACCATCTCCTGCTCTGGAACCAACTCCAACATTGGAAATAATTATGTTTCCTGGTACCAACACCTCCCAGGAGCAGCCCCCAAACTCCTCATTTATAAAGATGATAAGCGGCCCTCAGGGATTCCTGACCGATTCTCTGCCTCCAAGTCTGGCGCGTCAGCCACCCTGGGCATCACCGGACTCCAGACTGGGGACGAGGCCGATTATTACTGCGCAACATGGGATAGCAGCGGCCTGAGTCTTGGCAAACTGTTCGGCGGGGGGACCAAGCTGACCGTCCTAA
>QA255.016-mVL_corrected_mature
CAGTCTGTGTTGACTCAGCCGCCCTCAGTGTCTGCGGCCCCAGGACAGAAGGTCACCATCTCCTGCTCTGGAACCAACTCCAACATTGGAAATAATTATGTTTCCTGGTACCAACACCTCCCAGGAGCAGCCCCCAAACTCCTCGTTTATAAAGATGATAAGCGGCCCTCAGGGATTCCTGACCGATTCTCTGCCTCCAAGTCTGGCGCGTCAGCCACCCTGGACATCACCGGACTCCAGACTGGGGACGAGGCCGATTATTACTGCGCAGCATGGGATAACAGCGGCCTGAGTCTTGGCAAACTGTTCGGCGGGGGGACCAAGCTGACCGTCCTAA
>016-0VH
CAGGTGCAGCTACAGCAGTGGGGCGCAGGACTGTTGAAGCCTTCGGAGACCCTGTCCCTCACCTGCGCTGTCTATGGTGGGTCCTTCAGTGGTTACTACTGGAGCTGGATCCGCCAGCCCCCAGGGAAGGGGCTGGAGTGGATTGGGGAAATCAATCATAGTGGAAGCACCAACTACAACCCGTCCCTCAAGAGTCGAGTCACCATATCAGTAGACACGTCCAAGAACCAGTTCTCCCTGAAGCTGAGCTCTGTGACCGCCGCGGACACGGCTGTGTATTACTGTGCGAAATGGACGTGGCAGCTCATTGCCTTCCAGGACTGGGGCCAGGGCACCCTAGTCACCGTCCCCTCAG
>016-VH-inferred_3_985
CAGGTGCAGCTACAGCAGTGGGGCGCAGGACTGTTGAAGCCTTCGGAGACCCTGTCCCTCACCTGCGCTGTCTATGGTGGGTCCTTCAGTGGTTACTACTGGAGCTGGATCCGCCAGCCCCCAGGGAAGGGGCTGGAGTGGATTGGGGAAATCAATCATAGTGGAAGCACCAACTACAACCCGTCCCTCAAGAGTCGAGTCACCATATCAGTAGACACGTCCAAGAACCAGTTCTCCCTGAACCTGAGGTCTGTGACCGCCGCGGACACGGCTGTCTACTACTGTGCGAAATGGACGTGGCAGCTCATTGCCTTCCAGGACTGGGGCCAGGGCACCCTAGTCACCGTCCCCTCAG
>016-VH-inferred_2_990
CAGGTGCAGCTACAGCAGTGGGGCGCAGGACTGTTGAAGCCTTCGGAGACCCTGTCCCTCACCTGCGCTGTCTATGGTGGGTCCTTCAGTGGTTACTACTGGAGCTGGATCCGCCAGCCCCCAGGGAAGGGGCTGGAGTGGATTGGGGAAATCAATCATAGTGGAAGCACCAACTACAACCCGTCCCTCAAGAGTCGAGTCACCATGTCACTAGACACGTCCAAGAACCAGTTCTCCCTGAACCTGAGGTCTGTGACCGCCGCGGACACGGCTGTCTACTACTGTGCGAAATGGACGTGGCAGCTCATTGCCTTCCAGGACTGGGGCCAGGGCACCCTAGTCACCGTCCCCTCAG
>016-VH-inferred_9_824
CAGGTGCAGCTACAGCAGTGGGGCGCAGGACTGTTGAAGCCTTCGGAGACCCTGTCCCTCACCTGCGCTGTCTATGGTGGGTCCTTCAGTGGTTACTACTGGAGTTGGATCCGCCAGCCCCCAGGGAAGGGGCTGGAGTGGATTGGGGACATCAATAAGAGTGGAATCACCAACTACAACCCGTCCCTCAAGAGTCGAGTCACCATGTCACTAGACACGTCCAAGAACCAGTTCTCCCTGAACCTGAGGTCTGTGACCGCCGCGGACACGGCTGTCTACTACTGTGCGAAATGGACGTGGCAGCTCATTGCCTTCCAGGACTGGGGCCAGGGCACCCTAGTCACCGTCCCCTCAG
>016-VH-inferred_5_967
CAGGTGCAGCTACAGCAGTGGGGCGCAGGACTGTTGAAGCCTTCGGAGACCCTGTCCCTCACCTGCGCTGTCTATGGTGGGTCCTTCAGTGGTTACTACTGGAGTTGGATCCGCCAGTCCCCCGGGAAGGGTCTGGAGTGGATTGGGGACATCAATAAGAGTGGAATCACCAACTACAACCCGTCCCTCAAGAGTCGAGTCACCATGTCACTAGACACGTCCAAGAACCAGTTCTCCCTGAACCTGAGGTCTGTGACCGCCGCGGACACGGCTGTCTACTACTGTGCGAAATGGACGTGGCAGCTCATTGCCTTCCAGGACTGGGGCCAGGGCACCCTAGTCACCGTCCCCTCAG
>016-1VH-inferred_11_691
CAGGTGCAGCTACAGCAGTGGGGCGCAGGACTGTTGAAGCCTTCGGAGACCCTGTCCCTCACCTGCGCTGTCTATGGTGGGTCCTTCAGTGGTTACTACTGGAGTTGGATCCGCCAGTCCCCCGGGAAGGGTCTGGAGTGGATTGGGGACATCAATAAGAGTGGAATCACCAACTACAACCCGTCCCTCCAGAGTCGAGTCACCCTGTCCCTAGACACGTCCAAGAACCAATTCTCCCTGAACCTGAGGTCTGTGACCGCCGCGGACACGGCTGTCTACTACTGTGCGAAGTGGACGTGGCAGCTCATTGCCTTCCAGGACTGGGGCCAGGGCACCCTAGTCACCGTCCCCTCGG
>016-VH-inferred_6_906
CAGGTGCAGCTACAGCAGTGGGGCGCAGGACTGTTGAAGCCTTCGGAGACCCTGTCCCTCACCTGCGGTGTCTATGGTGGGTCCCTCAGTGGTTACTACTGGAGTTGGATCCGCCAGTCCCCCGGGAAGGGTCTGGAGTGGATTGGGGACATCAATAAGAGTGGAATCACCAACTACAACCCGTCCCTCCAGAGTCGAGTCACCCTGTCCCTAGACACGTCCAAGAACCAATTCTCCCTGAACCTGAGGTCTGTGACCGCCGCGGACACGGCTGTCTACTACTGTGCGAAGTGGACGTGGCAGCTCATTGCCTTCCAGGACTGGGGCCAGGGCACCCTAGTCACCGTCCCCTCGG
>016-VH-inferred_4_976
CAGGTGCAGCTACAGCAGTGGGGCGCAGGACTGTTGAAGCCTTCGGAGACCCTGTCCCTCACCTGCGGTGTCTCTGGCGGGTCCCTCACTGGTTACTACTGGAGTTGGATCCGCCAGTCCCCCGGGAAGGGTCTGGAGTGGATTGGGGACATCAATAAGAGTGGAATCACCAACTACAACCCGTCCCTCCAGAGTCGAGTCACCCTGTCCCTAGACACGTCCAAGAACCAATTCTCCCTGAACCTGAGGTCTGTGACCGCCGCGGACACGGCTGTCTACTACTGTGCGAAGTGGACGTGGCAGCTCATTGCCTTCCAGGACTGGGGCCAGGGCACCCTAGTCACCGTCCCCTCGG
>016-VH-inferred_12_675
CAGGTGCAGCTACACCAGTGGGGCGCGGGCCTGTTGAAGCCTTCGGAGACCCTGTCGCTCACCTGCGGTGTCTCTGGCGGGTCCCTCACTGGTTACTACTGGAGTTGGATCCGCCAGTCCCCCGGGAAGGGTCTGGAGTGGATTGGGGACATCAATAAGAGTGGAATCACCAACTACAACCCGTCCCTCCAGAGTCGAGTCACCCTGTCCCTAGACACGTCCAAGAACCAATTCTCCCTGAACCTGAGGTCTGTGACCGCCGCGGACACGGCTGTCTACTACTGTGCGAAGTGGACGTGGCAGCTCATTGCCTTCCAGGACTGGGGCCAGGGCACCCTAGTCACCGTCCCCTCGG
>016-VH-inferred_7_887
CAGGTGCAGCTAAACCAGTGGGGCGCGGGCCTGTTGAAGCCTTCGGAGACCCTGTCGCTCACCTGCGGTGTCTCTGGCGGGTCCCTCACTGGTTACTACTGGAGTTGGATCCGCCAGTCCCCCGGGAAGGGTCTGGAGTGGATTGGGGACATCAATAAGAGTGGAATCACCAACTACAACCCGTCCCTCCAGAGTCGAGTCACCCTGTCCCTAGACACGTCCAAGAACCAATTCTCCCTGAACCTGAGGTCTGTGACCGCCGCGGACACGGCTGTCTACTACTGTGCGAAGTGGACGTGGCAGCTCATTGCCTTCCAGGACTGGGGCCAGGGCACCCTAGTCACCGTCCCCTCGG
>016-VH-inferred_10_748
CAGGTGCAGCTAAATCAGTGGGGCGCGGGCCTGTTGAAGCCTTCGGAGACCCTGTCGCTCACCTGCGGTGTCTCTGGCGGGTCCCTCACTGGTTACTACTGGAGTTGGATCCGCCAGTCCCCCGGGAAGGGTCTGGAGTGGATTGGGGACATCAATAAGAGTGGAATCACCAACTACAACCCGTCCCTCAAGAGTCGAGTCACCATGTCACTAGACACGTCCAAGAACCAGTTCTCCCTGAACCTGAGGTCTGTGACCGCCGCGGACACGGCTGTCTACTACTGTGCGAAATGGACGTGGCAGCTCATTGCCTTCCAGGACTGGGGCCAGGGCACCCTAGTCACCGTCCCCTCAG
>016-VH-inferred_8_870
CAGGTGCAGCTAAAGCAGTGGGGCGCGGGCCTGTTGAAGCCTTCGGAGACCCTGTCGCTCACCTGCGGTGTCTCTGGCGGGTCCCTCACTGGTTACTACTGGAGTTGGATCCGCCAGTCCCCCGGGAAGGGTCTGGAGTGGATTGGGGACATCAATAAGAGTGGAATCACCAACTACAACCCGTCCCTCAAGAGTCGAGTCACCATGTCACTAGACACGTCCAAGAACCAGTTCTCCCTGAACCTGAGGTCTGTGACCGCCGCGGACACGGCTGTCTACTACTGTGCGAAATGGACGTGGCAGCTCATTGCCTTCCAGGACTGGGGCCAGGGCACCCTAGTCACCGTCCCCTCAG
>016-2VH-inferred_14_512
CAGGTGCAGCTAAAGCAGTGGGGCGCGGGCCTGTTGAAGCCTTCGGAGACCCTGTCGCTCACCTGCGGTGTCTCTGGCGGGTCCCTCACTGGTTACTACTGGAGTTGGATCCGCCAGTCCCCCGGGAAGGGTCTGGAGTGGATTGGGGACATCAATAAGAGTGGAATCACCAACTACAACCCGTCCCTCAAGAGTCGAGTCACCATGTCACTAGACACGTCCAAGAACCAGTTCTCCCTGAACCTGAGGTCTGTGACCGCCGCGGACACGGCTGTCTACTACTGTGCGAAATGGACGTGGCAGCTCGTTGCCTTCCAGGACTGGGGCCAGGGCACCCTAGTCACCGTCCCCTCAG
>016-VH-inferred_17_269
CAGGTGCAGCTAAAGCAGTGGGGCGCGGGCCTGTTGAAGCCTTCGGAGACCCTGTCGCTCACCTGCGGTGTCTCTGGCGGGTCCCTCACTGGTTACTATTGGAGTTGGATCCGCCAGTCCCCCGGGAAGGGTCTGGAGTGGATTGGGGACATCAATAAGAGTGGAATCACCAACTACAACCCGTCCCTCAAGAGTCGAATCACCATGTCACTAGACACGTCCAAAAACCAGTTCTCCCTGAACCTGAGGTCTGTGACCGCCGCGGACACGGCTGTCTACTACTGTGCGAAATGGACGTGGCAGCTCGTTGCCTTCCAGGACTGGGGCCAGGGCACCCTGGTCACCGTCCCCTCAG
>016-VH-inferred_19_244
CAGGTGCAGCTAAAGCAGTGGGGCGCGGGCGTGTTGAAGCCTTCGGAGACCCTGTCGCTCACCTGCGCTGTCTCTGGCGGGTCCCTCACTGGTTACTATTGGAGTTGGATCCGCCAGTCCCCCGGGAAGGGTCTGGAGTGGATTGGGGACATCAATAAGAGTGGAATCACCAACTACAACCCGTCCCTCAGGGGTCGAATCACCATGTCACTAGACACGTCCAAAAACCAGTTCTCCCTGACCCTGAGGTCTGTCACCGCCGCGGACACGGCTGTCTACTACTGTGCGAAATGGACGTGGCAGCTCGTTGCCTTCCAGGACTGGGGCCAGGGCACCCTGGTCACCGTCTCCTCAG
>QA255.016-mVH_corrected_mature
CAGGTGCAGCTAAACCAGTGGGGCGCGGGCGTGTTGAAGCCTTCGGAGACCCTGTCGCTCACCTGCGCTGTCTCTGGCGGGTCCCTCACTGGTTACTATTGGAGTTGGATCCGCCAGTCCCCCGGGAAGGGTCTGGAGTGGATTGGGGACATCAATAAGAGTGGAATCACCAACTACAACCCGTCCCTCAGGGGTCGAATCACCATGTCACTAGACACGTCCAAAAACCAGTTCTCCCTGACCCTGAGGTCTGTCACCGCCGCGGACACGGCTGTCTACTACTGTGCGAAATGGACGTGGCAGCTCGTTGCCTTCCAGGACTGGGGCCAGGGCACCCTGGTCACCGTCTCTTCAG
>067-0VL
CAGTCTGCCCTGACTCAGCCTCGCTCAGTGTCCGGGTCTCCTGGACAGTCAGTCACCATCTCCTGCACTGGAACCAGCAGTGATGTTGGTGGTTATAACTATGTCTCCTGGTACCAACAGCACCCAGGCAAAGCCCCCAAACTCATGATTTATGATGTCAGTAAGCGGCCCTCAGGGGTCCCTGATCGCTTCTCTGGCTCCAAGTCTGGCAACACGGCCTCCCTGACCATCTCTGGGCTCCAGGCTGAGGATGAGGCTGATTATTACTGCTGCTCATATGCAGGCAGCTACACTTGGGTGTTCGGCGGAGGGACCAAGCTGACCGTCCTAG
>067-1VL
CAGTCTGCCCTGACTCAGCCTCGCTCAGTGTCCGGGTCTCCTGGACAGTCAGTCACCATCTCCTGCACTGGAACCAGCAGTGATGTTGGTGGTTATAACTATGTCTCCTGGTACCAACAGCACCCAGGCAAAGCCCCCAAACTCATGATTTATGATGTCAGTAAGCGGCCCTCAGGGGTCCCTGATCGCTTCTCTGGCTCCAAGTCTGGCAACACGGCCTCCCTGACCATCTCTGGGCTCCAGGCTGAGGATGAGGCTGATTATTACTGCTGCTCATATGCAGGCAGCTACCCTTGGGTGTTCGGCGGAGGGACCAAGCTGACCGTCCTAG
>067-2VL-inferred_3_751
CAGTCTGCCCTGACTCAGCCTCGCTCAGTGTCCGGGTCTCCTGGACAGTCAGTCACCATCTCCTGCACTGGAACCAGCAGTGATGTTGGTGGTTATAACTATGTCTCCTGGTACCAACATCACCCGGGCAAAGCCCCCAAACTCATGATTTATGATGTCAGTAAGCGGCCCTCAGGGGTCCCTGATCGCTTCTCTGGCTCCAAGTCTGGCAACACGGCCTCCCTGACCATCTCTGGGCTCCAGTCTGAGGATGAGGCTGATTATTACTGCTGCTCATATGCAGGCAGCTACCCTTGGGTGTTCGGCGGAGGGACCAAGCTGACCGTCCTAG
>067-VL-inferred_2_991
CAGTCTGCCCTGACTCAGCCTCGCTCAGTGTCCGGGTCTCCTGGACAGTCAGTCACCATCTCCTGCACTGGAACCAGCAGTGATGTTGGTGGTTATAACTATGTCTCCTGGTACCAACATCACCCGGGCAAAGCCCCCCAACTCATGATTTATGATGTCAATGAGCGGCCCTCAGGGGTCCCTGATCGCTTCTCTGGCTCCAAGTCTGGCAACACGGCCTCCCTGACCATCTCTGGGCTCCAGTCTGAGGATGAGGCTGATTATTTCTGCTGCTCATATGGAGGCAGCTACCCTTGGGTGTTCGGCGGAGGGACCAAGCTGACCGTCCTAG
>QA255.067-mVL_corrected_mature
CAGTCTGCCCTGACTCAGCCTCGCTCAGTGTCCGGGTCTCCTGGACAGTCAGTCACCATCTCCTGCACTGGAACCAGCAGTGATGTTGGTGGTTATAACTATGTCTCCTGGTACCAACATCACCCGGGCAAAGCCCCCCAACTCATGATTTATGATGTCAATGAGCGGCCCTCAGGGGTCCCTGATCGCTTCTCTGGCTCCAAGTCTGGCAACACGGCCTCCCTGACCATCTCTGGGCTCCAGTCTGAGGATGAGGCTGATTATTTCTGCTGCTCATATGGAGGCAGCTACCCTTGGGTGTTCGGCGGAGGGACCAAGCTGACCGTCCTAG
>067-0VH
CAGGTCCAGCTGGTGCAGTCTGGGGCTGAGGTGAAGAAGCCTGGGTCCTCGGTGAAGGTCTCCTGCAAGGCTTCTGGAGGCACCTTCAGCAGCTATGCTATCAGCTGGGTGCGACAGGCCCCTGGACAAGGGCTTGAGTGGATGGGAGGGATCATCCCTATCCTTGGTATAGCAAACTACGCACAGAAGTTCCAGGGCAGAGTCACGATTACCGCGGACGAATCCACGAGCACAGCCTACATGGAGCTGAGCAGCCTGAGATCTGAGGACACGGCCGTGTATTACTGTGCGAGGAATATGGTGGACACAACTATGATTAGGATAAACTACCACTACTACATGGACGTCTGGGGCAAAGGGACCACGGTCACCGTCTCCTCA
>067-AVH
CAGGTCCAGCTGGTGCAGTCTGGGGCTGAGGTGAAGAAGCCTGGGTCCTCGGTGAAGGTCTCCTGCAAGGCTTCTGGAGGCACCTTCAGCAGCTATGCTATCAGCTGGGTGCGACAGGCCCCTGGACAAGGGCTTGAGTGGATGGGAGGGATCATCCCTATCCTTGGTATAGCAAACTACGCACAGAAGTTCCAGGGCAGAGTCACGATTACCGCGGACGAATCCACGAGCACAGCCTACATGGAGCTGAGCAGCCTGAGATCTGAGGACACGGCCGTGTATTACTGTGCGAGGAATATGGTGGATACAACTATGATTAGGATAAACTACTACTACTACATGGACGTCTGGGGCAAAGGGACCACGGTCACCGTCTCCTCA
>067-1VH
CAGGTCCAGCTGGTGCAGTCTGGGGCTGAGGTGAAGAAGCCTGGGTCCTCGGTGAAGGTCTCCTGCAAGGCTTCTGGAGGCACCTTCAGCAGCTATGCTATCAGCTGGGTGCGACAGGCCCCTGGACAAGGGCTTGAGTGGATGGGAGGGATCCACCCTACTCTTGGTATAGCAAACTACGCACAGAAGTTCCAGGGCAGAGTCACGATTACCGCGGACGAATCCACGAGCACAGCCTACATGGAGCTGAGCAGCCTGAGATCTGAGGACACGGCCGTGTATTACTGTGCGAGGAATATGGTGGACACAACTATGATTAGGATAAACTACCACTACTACATGGACGTCTGGGGCAAAGGGACCACGGTCACCGTCTCCTCA
>067-2VH
CAGGTCCAGCTGGTGCAGTCTGGGGCTGAGGTGAAGAAGCCTGGGTCCTCGGTGAAGGTCTCCTGCAAGGCTTCTGGAGGCACCTTCAGCAGCTATGCTATCAGCTGGGTGCGACAGGCCCCTGGACAAGGGCTTGAGTGGATGGGAGGGATCCACCCTACTCTTGGTATAGCAAACTACGCACAGAAGATCCAGGGCAGAGTCACGATTACCGCGGACGAATCCACGAGCACAGCCTACCTGGAGCTGAGAAACCTGAGATCTGAGGACACGGCCGTGTATTACTGTGCGAGGAATATGGTGGACACAACTATGATTAGGATAAACTACCACTACTACATGGACGTCTGGGGCAAAGGGACCACGGTCACCGTCTCCTCA
>067-VH-inferred_3_348
CAGGTCCAGCTGGTGCAGTCTGGGGCTGAGGTGAAGAAGCCTGGGTCCTCGGTGAAGGTCTCCTGCAAGGCTTCTGGAGGCACCTTCAGCAGCTATGCTATCAGCTGGGTGCGACAGGCCCCTGGACAAGGGCTTGAACACATGGGAGGGATCCACCCTACTCTTGGAATAGCAAACTACGCACAGAAAATCCAGGGCAGAGCCACCATTTCCGCGGACGAATCGACGAGCACAGTCTACCTGGAGCTGAGAAATTTGAGATCGGAGGACACGGCCGTTTATTACTGTGCGAGGAATATGGTGGACACAACTATGATTAGGATAAACTACCACTACTACATGGACGTCTGGGGCAAGGGGACCACGGTCACCGTCTCCTCA
>067-VH-inferred_2_512
CAGGTCCAGCTGGTGCAGTCTGGGGCTGAGGTGAAGAAGCCTGGGTCCTCGGTGAAGGTCTCCTGCAAGGCTTCTGGAGGCACCTTCAGCAGCTATGCTATCACCTGGGTGCGACAGGCCCCTGGACAAGGGCTTGAACACATGGGAGGGATCCACCCTACTCTTGGAATAGCAAACTACGCACAGAAAATCCAGGGCAGAGCCACCATTTCCGCGGACGAATCGACGAGCACAGTCTACCTGGAGCTGAGAAATTTGAGATCGGAGGACACGGCCGTTTATTACTGTGCGAGGAATATGGTGGACACAACTATGATTAGGATAAACTACCACTACTACATGGACGTCTGGGGCAAGGGGACCACGGTCACCGTCTCCTCA
>QA255.067-mVH
CAGGTGCAGCTGGTGCAGTCTGGGGCTGAGGTGAAGAAGCCTGGGTCCTCGGTGAAGGTCTCCTGCAAGGCCTCTGGAGGCAGCTTCACCAATTATGCTATCACCTGGGTGCGACAGGCCCCTGGACAAGGGCTTGAACACATGGGAGGGATCCACCCTACTCTTGGAATAGCAAACTACGCACAGAAAATCCAGGGCAGAGCCACCATTTCCGCGGACGAATCGACGAGCACAGTCTACCTGGAGCTGAGAAATTTGAGATCGGAGGACACGGCCGTTTATTACTGTGCGAGGAATATGGTGGACACAACTATGATTAGGATAAACTACCACTACTACATGGACGTCTGGGGCAAGGGGACCACGGTCACCGTCTCCTCA
>072-0VH
CAGGTCCAGCTGGTGCAGTCTGGGGCTGAGGTGAAGAAGCCTGGGTCCTCGGTGAAGGTCTCCTGCAAGGCTTCTGGAGGCACCTTCAGCAGCTATGCTATCAGCTGGGTGCGACAGGCCCCTGGACAAGGGCTTGAGTGGATGGGAGGGATCATCCCTATCCTTGGTATAGCAAACTACGCACAGAAGTTCCAGGGCAGAGTCACGATTACCGCGGACGAATCCACGAGCACAGCCTACATGGAGCTGAGCAGCCTGAGATCTGAGGACACGGCCGTGTATTACTGTGCGAGACATTACGATGACAGTAGTGGTTTCTTCTACGGAGCTTTTGATATCTGGGGCCAAGGGACAACCCTCACCGTCTCTTCAG
>072-AVH
CAGGTCCAGCTGGTGCAGTCTGGGGCTGAGGTGAAGAAGCCTGGGTCCTCGGTGAAGGTCTCCTGCAAGGCTTCTGGAGGCACCTTCAGCAGCTATGCTATCAGCTGGGTGCGACAGGCCCCTGGACAAGGGCTTGAGTGGATGGGAGGGATCATCCCTATCCTTGGTATAGCAAACTACGCACAGAAGTTCCAGGGCAGAGTCACGATTACCGCGGACGAATCCACGAGCACAGCCTACATGGAGCTGAGCAGCCTGAGATCTGAGGACACGGCCGTGTATTACTGTGCGAGACATTACGATGACACTAGTGGTTTTTACTATGGAGCTTTTGATATCTGGGGCCAAGGGACAATGGTCACCGTCTCTTCAG
>072-2VH
CAGGTCCAGCTGGTGCAGTCTGGGGCTGAGGTGAAGAAGCCTGGGTCCTCGGTGAAGGTCTCCTGCAAGGCTTCTGGAGGCACCTTCAGCAGCTATGCTATCAGCTGGGTGCGACAGGCCCCTGGACAAGGGCTTGAGTGGATGGGAGGGATCATCCCTATCCGTGGTTTAGCAAACTACGCACAGAAGTTCCAGGGCAGAGTCACGATTACCGCGGACGAATCCACGAGCACAGCCTACATGGAGCTGAGCAGCCTGAGATCTGAGGACACGGCCGTGTATTACTGTGCGAGACATTACGATGACAGTAGTGGTTTCTTCTACGGAGCTTTTGATATCTGGGGCCAAGGGACAACCCTCACCGTCTCTTCAG
>072-1VH
CAGGTCCAGCTGGTGCAGTCTGGGGCTGAGGTGAAGAAGCCTGGGTCCTCGGTGAAGGTCTCCTGCAAGGCTTCTGGAGGCACCTTCTACAACTATGCTATCAGCTGGGTGCGACAGGCCCCTGGACAAGGGCTTGAGTGGATGGGAGGGATCATCCCTATCCTTGGTATAGCAAACTACGCACAGAAGTTCCAGGGCAGAGTCACGATTACCGCGGACGAATCCACGAGCACAGCCTACATGGAGCTGAGCAGCCTGAGATCTGAGGACACGGCCGTGTATTACTGTGCGAGACATTACGATGACAGTAGTGGTTTCTTCTACGGAGCTTTTGATATCTGGGGCCAAGGGACAACCCTCACCGTCTCTTCAG
>072-3VH
CAGGTCCAGCTGGTGCAGTCTGGGGCTGAGGTGAAGAAGCCTGGGTCCTCGGTGAAGGTCTCCTGCAAGGCTTCTGGAGGCACCTTCTACAACTATGCTATCAGCTGGGTGCGACAGGCCCCTGGACAAGGGCTTGAGTGGATGGGAGGGATCATCCCTATCCGTGGTTTAGCAAACTACGCACAGAAGTTCCAGGGCAGAGTCACGATTACCGCGGACGAATCCACGAGCACAGCCTACATGGAGCTGAGCAGCCTGAGATCTGAGGACACGGCCGTGTATTACTGTGCGAGACATTACGATGACAGTAGTGGTTTCTTCTACGGAGCTTTTGATATCTGGGGCCAAGGGACAACCCTCACCGTCTCTTCAG
>072-4VH-inferred_10_107
CAGGTCCAGCTGGTGCAGTCTGGGGCTGAGGTGAAGAAGCCTGGGTCCTCGGTGAAGGTCTCCTGCAAGGCTTCTGGAGGCACCTTCAGCAACTATGCTATCAGCTGGGTGCGACAGGCCCCTGGACAAGGGCTTGAGTGGATGGGAGGGATCATCCCTATCCGTGGTTTAGCAAACCAGGCACCGAAATTCCAGGGCAGACTCACGATTACCGCGGACGAATCCACGAGCACAGTTTACATGGAGCTGAGCAGCCTGAGATCTGAGGACACGGCCGTGTATTACTGTGCGAGACATTACGATGACAGTAGTGGTTTCTTCTACGGAGCTTTTGATATCTGGGGCCAAGGGACAACGCTCATCGTCTCTTCAG
>072-VH-inferred_4_718
CAGGTCCAGCTGATACAGTCTGGGGCTGAGGTGAGGAAGCCTGGGTCCTCCGTGAAGGTCTCCTGCAAGGCTGTTGGGGGCACCTTCTACAACTATGCTGTCAGCTGGGTGCGACAGGCCCCTGGACAAGGGCTTGAGTGGATGGGAGGGATCATCCCTATTCGTGGTTTAGCAAACCAGGAACCGAAATTCCAGGGCAGACTCACGATTACCGCGGACGAATCCACGGGCGCAATTTACATGGAACTGAGCAGCCTGAGATCTGAGGACTCGGCCGTCTATTATTGTGCGAGACATTACGATGACAGTAGTGGTTTCTTCTACGGAGCTTTTGATATCTGGGGCCAAGGGACAACGCTCATCGTCTCTTCAG
>072-VH-inferred_5_679
CAGGTCCAGCTGATACAGTCTGGGGCTGAGGTGAGGAAGCCTGGGTCCTCCGTGAAGGTCTCCTGCAAGGCTGTTGGGGGCACCTTCTACAACTATGCTGTCAGCTGGGTGCGACAGGCCCCTGGACAAGGGCTTGAGTGGATGGGAGGGATCATCCCTATTCGTGGTTTAGCAAACCAGGAACCGAAATTCCAGGGCAGACTCACTATTACCGCGGACGAATCCACGGGCGCAATTTACATGGATCTGAGCAGCCTGAGATCTGAGGACTCGGCCGTCTATTATTGTGCGAGACATTACGATGACAGTAGTGGTTTCTTCTACGGAGCTTTTGATATCTGGGGCCAAGGGACAACGCTCATCGTCTCTTCAG
>072-VH-inferred_3_1662
CAGGTCCAGCTGATACAGTCTGGGGCTGAGGTGAGGAAGCCTGGGTCCTCCGTGAAGGTCTCCTGCAAGGCTGTTGGGGGCACCTTCTACAATTATGCTGTCAGCTGGGTGCGACAGGCCCCTGGACAAGGGCTTGAGTGGATGGGAGGGATCATCCCTATTCGTGGTTTAGCAAACCAGGAACCGAGATTCCAGGGCAGACTCACTATTACCGCGGACGAATCCACGGGCGCAATTTACATGGATCTGAGCAGCCTGAGATCTGAGGACTCGGCCGTCTATTATTGTGCGAGACATTACGATGACAGTAGTGGTTTCTTCTACGGAGCTTTTGATATCTGGGGCCAAGGGACAACGCTCATCGTCTCTTCAG
>072-VH-inferred_2_1738
CAGGTCCAGCTGATACAGTCTGGGGCTGAGGTGAGGAAGCCTGGGTCCTCCGTGAAGGTCTCCTGCAAGGCTGTTGGGGGCACCTTCCACAATTATGCTGTCAGCTGGGTGCGACAGGCCCCTGGACAAGGGCTTGAGTGGATGGGAGGGATCATCCCTATTCGTGGTTTAGCAAACCAGGAACCGAGATTCCAGGGCAGACTCACTATTACCGCGGACGAATCCACGGGCGCAATTTACATGGATCTGAGCAGCCTGAGATCTGAGGACTCGGCCGTCTATTATTGTGCGAGACATTACGATGACAGTAGTGGTTTCTTCTACGGAGCTTTTGATATCTGGGGCCAAGGGACAACGCTCATCGTCTCTTCAG
>QA255.072-mVH_corrected_mature
CAGGTGCAGCTGATACAGTCTGGGGCTGAGGTGAGGAAGCCTGGGTCCTCCGTGAAGGTCTCCTGCAAGGCTGTTGGGGCCACCTTCCACAATTATGCTGTCAGCTGGGTGCGACAGGCCCCTGGACAAGGGCTTGAGTGGATGGGAGGGATCATCCCTATTCGTGGTTTGGCAAACCAGGAACCGAGATTCCAGGGCAGACTCACTATTACTGCGGACGAATCCACGGGCGCTATTTACATGGATCTGAGCAGCCTGAGATCAGACGACTCGGCCGTCTATTATTGTGCGAGACATTACGATGACACCAGTGGTTTCTTCTACGGAGCTTTTGATATCTGGGGCCAAGGGACAACGCTCATCGTCTCTTCAG
>072-0VK
GACATCCAGATGACCCAGTCTCCATCCTCCCTGTCTGCATCTGTAGGAGACAGAGTCACCATCACTTGCCGGGCGAGTCAGGGCATTAGCAATTATTTAGCCTGGTATCAGCAGAAACCAGGGAAAGTTCCTAAGCTCCTGATCTATGCTGCATCCACTTTGCAATCAGGGGTCCCATCTCGGTTCAGTGGCAGTGGATCTGGGACAGATTTCACTCTCACCATCAGCAGCCTGCAGCCTGAAGATGTTGCAACTTATTACTGTCAAAAGTATAACAGTGCCCCGTGGACGTTCGGCCAAGGGACCAAGGTGGAAATCAAAC
>072-VK-inferred_5_858
GACATCCAGATGACCCAGTCTCCATCCTCCCTGTCTGCATCTGTGGGAGACAGAGTCACCATCACTTGCCGGGCGAGTCAGGGCATTAGCAATTATTTAGCCTGGTATCAGCAGAAACCAGGGAAAGTTCCTAAGCTCCTGATCTATGCTGCATCCACTTTGCGATCAGGGGTCCCATCTCGGTTCAGTGGCAGTGCATCTGGGACAGATTTCACTCTCACCATCAGCAGCCTGCAGCCTGAAGATGTTGCAACTTATTACTGTCAAAAGTATAACAGTGCCCCGTGGACGTTCGGCCAAGGGACCAAGGTGGAAATCAAAC
>072-VK-inferred_1_901
GACATCCAGATGACCCAGTCTCCATCCTCCCTGTCTGCATCTGTGGGAGACAGAGTCACCATTACTTGCCGGGCGAGTCAGGGCATTAGCAATTATGTAGCCTGGTATCAGCAGAAACCAGGGAAAGCTCCTAAACTCCTGATCCTTGCTGCATCCAGTTTGCGATCAGGGGTCCCATCTCGGTTCAGTGGCAGTACATCTGGGACAGATTTCACTCTCACCATCAGCAGCCTGCAGCCTGAAGATGTTGCAACTTATTACTGTCAAAAGTATAACAGTGCCCCGTGGACGTTCGGCCAAGGGACCAAGGTGGAAATCAAAC
>072-VK-inferred_6_740
GACATCCAGATGACCCAGTCTCCACCCTCCCTGTCTGCATCTGTGGGAGACAGAGTCACCATTACTTGCCGGGCGAGTCAGGGCATTGGCAATTCTGTAGCCTGGTATCAGCAGAAACCAGGGAAAGCTCCTAAACTCCTGATCCTTGCTGCATCCAGTTTGCGATCAGGGGTCCCATCTCGGTTCAGTGGCAGTATGTCTGGGACAGATTTCACTCTCACCATCAGCAGCCTGCAGCCTGAAGATGTTGCAACTTATTACTGTCAAAAATATAACAGTGCCCCGTGGACGTTCGGCCAAGGGACCAAGGTGGAAATCAAAC
>072-VK-inferred_4_897
GACATCCAGATGACCCAGTCTCCACCCTCCCTGTCTGCATCTGTGGGAGACAGAGTCACCATTTCTTGCCGGGCGAGTCAGGGCATTGGCAATTCTGTAGCCTGGTATCAGCAGAAACCAGGGAAAGCTCCTAAACTCCTGATCCTTGCTGCATCCAGTTTGCGATCAGGGGTCCCATCTCGGTTCAGTGGCAGTATGTCTGGGACAGATTTCACTCTCACCATCAGCAGCCTGCAGCCTGAAGATGTTGCAACTTATTACTGTCAAAAATATAACAGTGCCCCGTGGACGTTCGGCCAAGGGACCAAGGTGGAAATCAAAC
>QA255.072-mVK_corrected_mature
GACATCCAGATGACCCAGTCTCCACCCTCCCTGTCTGCATCTGTGGGAGACAGAGTCACCATTTCTTGCCGGGCGAGTCAGGGCATTGGCAATTCTGTAGCCTGGTATCAGCAGAAACCAGGGAAAGCTCCTAAACTCCTGATCCTTGCTGCATCCAGTTTGCGGTCAGGGGTCCCATCTCGGTTCAGTGGCAGTATGTCTGGGACAGATTTCACTCTCACCATCAGCGGCCTGCAGCCTGAAGATGTTGCAACTTATTACTGTCAAAAATATAACAGTGCCCCGTGGACGTTCGGCCAAGGGACCAAGGTGGAAATCAAAN
>105-0VH
GAGGTGCAGCTGGTGGAGTCTGGGGGAGGCTTGGTAAAGCCTGGGGGGTCCCTTAGACTCTCCTGTGCAGCCTCTGGATTCACTTTCAGTAACGCCTGGATGAGCTGGGTCCGCCAGGCTCCAGGGAAGGGGCTGGAGTGGGTTGGCCGTATTAAAAGCAAAACTGATGGTGGGACAACAGACTACGCTGCACCCGTGAAAGGCAGATTCACCATCTCAAGAGATGATTCAAAAAACACGCTGTATCTGCAAATGAACAGCCTGAAAACCGAGGACACAGCCGTGTATTACTGTACCACAGGAGTGATGATTGCTAATCAGGACTCCTACTACTACATGGACGTCTGGGGCAAAGGGACCACGGTCACCGTCTCCTCA
>105-AVH
GAGGTGCAGCTGGTGGAGTCTGGGGGAGGCTTGGTAAAGCCTGGGGGGTCCCTTAGACTCTCCTGTGCAGCCTCTGGATTCACTTTCAGTAACGCCTGGATGAGCTGGGTCCGCCAGGCTCCAGGGAAGGGGCTGGAGTGGGTTGGCCGTATTAAAAGCAAAACTGATGGTGGGACAACAGACTACGCTGCACCCGTGAAAGGCAGATTCACCATCTCAAGAGATGATTCAAAAAACACGCTGTATCTGCAAATGAACAGCCTGAAAACCGAGGACACAGCCGTGTATTACTGTACCACAGGAGTGGTTATTACTACTCAGGACTACTACTACTACATGGACGTCTGGGGCAAAGGGACCACGGTCACCGTCTCCTCA
>105-1VH
GAGGTGCAGCTGGTGGAGTCTGGGGGAGGCTTGGTAAAGCCTGGGGGGTCCCTTAGACTCTCCTGTGCAGCCTCTGGATTCAGTTTCACTAACGCCTACATGAGCTGGGTCCGCCAGGCTCCAGGGAAGGGGCTGGAGTGGGTTGGCCGTATTAAAAGCAAAGCTGATGATGGGACAACAGACTACGCTGCACCCGTGAAAGGCAGATTCACCATCTCAAGAGATGATTCAAAAAACACGCTGTATCTGCAAATGAACAGCCTGAAAACCGAGGACACAGCCGTGTATTACTGTACCACAGGAGTGATGATTGCTAATCAGGACTCCTACTACTACATGGACGTCTGGGGCAAAGGGACCACGGTCGCCGTCTCCTCA
>105-VH-inferred_2_1988
GAGGTGCAGCTGGTGGAGTCTGGGGGAGGCTTGGTAAAGCCGGGGGGGTCCCTTAGACTCTCCTGTGCAGCCTCTGGATTCAGTTTCACTAACGCCTACATGACCTGGGTCCGCCAGGCTCCAGGGAAGGGGCTGGAGTGGGTTGGCCAGATTAAAAGCAAAGCTGATGATGGGACAACAGACTACGCTGCACCCGTGAAAGGCAGATTCACCATTTCAAGAGATGATTCAAAAAACAGCCTGTATCTGCAAATGAACAGCCTGAAAACCGAGGACACAGCCGTGTATTTCTGTACCACAGGAGTGATGATTGCTAATCAGGACTCCTACTACTACATGGACGTCTGGGGCAAAGGGACCACGGTCGCCGTCTCCTCA
>105-VH-inferred_3_1419
CAGGTGCAGCTGGTGGAGTCTGGGGGAGGCGTGGTAAAGCCGGGGGGGTCCCTTAGACTCTCCTGTGCAGCCTCTGGATTCAGTTTCACTAACGCCTACATGACCTGGGTCCGCCAGGCTCCAGGGAAGGGGCTGGAGTGGGTTGGCCAGATTAAAAGCAAAGCTGATGATGGGACAACAGACTACGCTGCACCCGTGAAAGGCAGATTCACCATTTCAAGAGATGATTCAAAAAACAGCCTGTATCTGCAAATGAACAGCCTGAAAACCGAGGACACAGCCGTGTATTTCTGTACCACAGGAGTGATGATTCCTAATCAGGACTCCTACTACTATATGGACGTCTGGGGCAAAGGGACCACGGTCGCCGTCTCCTCA
>QA255.105-mVH_corrected_mature
GAGGTGCAGCTGGTGGAGTCTGGGGGAGGAGTGGTAAAGCCGGGGGGGTCCCTTAGACTCTCCTGTGCAGCCTCTGGATTCAGTTTCAATGACGCCTACATGACCTGGGTCCGCCAGGCTCCAGGGAAGGGGCTGGAATGGGTTGGCCGGATTAAAAGCAAAGCTGATGATGAGACAACAGAGTACGCTGCACCCGTGAAGGACAGATTCACCATTTCACGAGATGATTCGAAAAGCAGCCTGTATCTGCAAATGAGCAGCCTGAAAACCGAGGACTCAGGCGTGTATTTCTGTACCACAGGAGTAATGATTCCTAATCAGGACTCCTATTATTATATGGACGTCTGGGGCAAAGGGACCACGGTCACCGTCTCCTCA
>105-0VK
GAAATTGTGTTGACGCAGTCTCCAGGCACCCTGTCTTTGTCTCCAGGGGAAAGAGCCACCCTCTCCTGCAGGGCCAGTCAGAGTGTTAGCAGCAGCTACTTAGCCTGGTACCAGCAGAAACCTGGCCAGGCTCCCAGGCTCCTCATCTATGGTGCATCCAGCAGGGCCACTGGCATCCCAGACAGGTTCAGTGGCAGTGGGTCTGGGACAGACTTCACTCTCACCATCAGCAGACTGGAGCCTGAAGATTTTGCAGTGTATTACTGTCAGCAGTATGGTAGCTCACCGTACACTTTTGGCCAGGGGACCAAGCTGGAGATCAAAC
>105-1VK-inferred_4_921
GAAATTGTGTTGACGCAGTCTCCAGGCACCCTGTCTTTGTCTCCAGGGGAAAGAGCCACCCTCTCCTGCAGGGCCAGTCAGAGTGTTAGCAGCAGCTACTTAGCCTGGTACCAGCAGAAACCTGGCCAGGCTCCCAGGCTCCTCATCTATGGTGCATCCAGCAGGGCCACTGGCATCCCAGACAGGTTCAGTGGCAGTGGGTCTGGGACAGACTTCACTCTCACCATCAGCAGACTGGAGCCTGAAGATTTTGCAGTGTATTACTGTCGGCAGTATGGTAGCTCACCGGACACTTTTGGCCAGGGGACCAAGCTGGAGATCAAGC
>105-VK-inferred_9_391
GAAATTGTGTTGACGCAGTCTCCAGCCACCCTGTCTTTGTCTCCAGGGGAAAGAGCCACCCTCTCCTGCAGGGCCAGTCAGAGTGTTAGCAGCAGCTACTTAGCCTGGTACCAGCAGAAACCTGGCCAGGCTCCCAGGCTCCTCATCTATGGTGCATCCATCAGGGCCACTGGCATCCCAGACAGGTTCAGTGGCAGTGGGTCTGGGACAGACTTCACTCTCACCATCAGCAGACTGGAGCCTGAAGATTTTGCAGTGTATTACTGTCGGCAGTATGGTAGCTCACCGGACACTTTTGGCCAGGGGACCAAGCTGGAGATCAAGC
>105-VK-inferred_8_420
GAAATTGTGTTGACGCAGTCTCCAGGCACCCTGTCTTTGTCTCCAGGGGAAAGAGCCACCCTCTCCTGCAGGGCCAGTCAGAGTGTTAGCAGCAGCTACTTAGCCTGGTACCAGCAGAAACCTGGCCAGGCTCCCAGGCTCCTCATCTATGATGCATCGATCAGGGCCACTGGCATCCCAGACAGATTCAGTGGCAGTGGGTCTGGGACAGACTTCACTCTCACCATCAGCAGACTGGAGCCTGAAGATTTTGCAGTGTATTACTGTCGGCAGTATGGTAGCTCACCGGACACTTTTGGCCAGGGGACCAAGCTGGAGATCAAGC
>105-VK-inferred_7_628
GAAATTGTGTTGACGCAGTCTCCAGCCACCCTGTCTTTGTCTCCAGGGGAAAGAGCCACCCTCTCCTGCAGGGCCAGTCAGAGTGTTAGCAGCAGCTACTTAGCCTGGTACCAGCAGAAACCTGGCCAGGCTCCCAGGCTCCTCATCTATGATGCATCGATCAGGGCCACTGGCATCCCAGACAGATTCAGTGGCAGTGGGTCTGGGACAGACTTCACTCTCACCATCAGCAGACTGGAGCCTGAAGATTTTGCAGTGTATTACTGTCGGCAGTATGGTAGCTCACCGGACACTTTTGGCCAGGGGACCAAGCTGGAGATCAAGC
>105-2VK-inferred_3_926
GAAATTGTGTTGACGCAGTCTCCAGCCACCCTGTCTTTGTCTCCAGGGGAAAGAGCCACCCTCTCCTGCAGGGCCAGTCAGAGTGTTAGCAGCAGCTACTTAGCCTGGTACCAGCAGAGACCTGGCCAGGCTCCCAGGCTCCTCATCTATGATGCATCGATCAGGGCCACTGGCATCCCAGACAGATTCAGTGGCAGTGGGTCTGGGACAGACTTCACTCTCACCATCAGCAGACTGGAGCCTGAAGATTTTGCAGTGTATTACTGTCGGCAGTATGGTAGCTCACCGGACACTTTTGGCCAGGGGACCAAGCTGGAGATCAAGC
>105-VK-inferred_5_865
GAAATTGTGTTGACGCAGTCTCCAGCCACCCTGTCTTTGTCTCCAGGGGAAAGAGCCACCCTCTCCTGCAGGGCCAGTCAGAGTGTTAGCAGCAACTCCTTAGCCTGGTACCAGCAGAGACCTGGCCAGGCTCCCAGGCTCCTCATCTATGATGCATCGATCAGGGCCACTGGCATCCCAGACAGATTCAGTGGCAGTGGGTCTGGGACAGACTTCACTCTCACCATCAGCAGACTGGAGCCTGAAGATTTTGCAGTGTATTACTGTCGGCAGTATGGTAGCTCACCGGACACTTTTGGCCAGGGGACCAAGCTGGAGATCAAGC
>105-VK-inferred_6_831
GAAATTGTGTTGACGCAGTCTCCAGCCACCCTGTCTTTGTCTCCAGGGGAAAGAGCCACCCTCTCCTGCAGGGCCAGTCAGAGTGTTACCAGCAACTCCTTAGCCTGGTACCAGCAGAGACCTGGCCAGGCTCCCAGGCTCCTCATCTATGATGCATCGATCAGGGCCACTGGCATCCCAGACAGATTCAGTGGCAGTGGGTCTGGGACAGACTTCACTCTCACCATCAGCAGACTGGAGCCTGAAGATTTTGCAGTGTATTACTGTCGGCAGTATGGTAGCTCACCGGACACTTTTGGCCAGGGGACCAAGCTGGAGATCAAGC
>105-VK-inferred_2_926
GAAATTGTGTTGACGCAGTCTCCAGGCACCCTGTCTTTGTCTCCAGGGGAAAGAGCCACCCTCTCCTGCAGGGCCAGTCAGAGTGTTACCAGCAACTCCTTAGCCTGGTACCAGCAGAGACCTGGCCAGGCTCCCAGGCTCCTCATCTATGATGCATCGATCAGGGCCACTGGCATCCCAGACAGATTCAGTGGCAGTGGGTCTGGGACAGACTTCACTCTCACCATCAGCAGACTGGAGCCTGAAGATTTTGCAGTGTATTACTGTCGGCAGTATGGTAGCTCACCGGACACTTTTGGCCAGGGGACCAAGCTGGAGATCAAGC
>QA255.105-mVK
GAAATTGTGATGACACAGTCTCCAGGCACCCTATCTTTGTCTCCAGGGGAAAGAGCCACCCTCTCCTGTGGGGCCAGTCAGGGTGTTACCAGCAACTCCTTAGCCTGGTATCAGCAGAGACCTGGCCAGGCTCCCAGGCTACTCATCTATGATGCATCGATCAGGGCCACTGGCATCCCAGACAGATTCAGTGGCAGTGGGTCTGGGACAGACTTCACTCTCACCATCAGCAGATTGGAGCCTGAAGATTTTGCAGTGTATTATTGTCGGCAGTATGGTGCCTCACCGGACACGTTTGGCCAGGGGACCAAGCTGGAGATCAAAN
>157-0VH
CAGGTCCAGCTGGTGCAGTCTGGGGCTGAGGTGAAGAAGCCTGGGTCCTCGGTGAAGGTCTCCTGCAAGGCTTCTGGAGGCACCTTCAGCAGCTATGCTATCAGCTGGGTGCGACAGGCCCCTGGACAAGGGCTTGAGTGGATGGGAGGGATCATCCCTATCCTTGGTATAGCAAACTACGCACAGAAGTTCCAGGGCAGAGTCACGATTACCGCGGACGAATCCACGAGCACAGCCTACATGGAGCTGAGCAGCCTGAGATCTGAGGACACGGCCGTGTATTACTGTGCGAGAGGAAAAGTGTCGAGTAGCGACTGGTTCCAACCCATCTACTACTACTACATGGACGTCTGGGGCGGGGGGACCACGGTCACCGTCTCCTCA
>157-AVH
CAGGTCCAGCTGGTGCAGTCTGGGGCTGAGGTGAAGAAGCCTGGGTCCTCGGTGAAGGTCTCCTGCAAGGCTTCTGGAGGCACCTTCAGCAGCTATGCTATCAGCTGGGTGCGACAGGCCCCTGGACAAGGGCTTGAGTGGATGGGAGGGATCATCCCTATCCTTGGTATAGCAAACTACGCACAGAAGTTCCAGGGCAGAGTCACGATTACCGCGGACGAATCCACGAGCACAGCCTACATGGAGCTGAGCAGCCTGAGATCTGAGGACACGGCCGTGTATTACTGTGCGAGAGGAAAAGCGTCGAGCAGCGACTGGTTCCAACCCATCTACTACTACTACATGGACGTCTGGGGCAAAGGGACCACGGTCACCGTCTCCTCA
>157-VH-inferred_7_167
CAGGTCCAGCTGGTGCAGTCTGGGGCTGAGGTGAAGAAGCCTGGGTCCTCGGTGAAGGTCTCCTGCAAGGCTTCTGGAGGCACCTTCAGCAGCTATGCTATCAGCTGGGTGCGACAGGCCCCTGGACAAGGGCTTGAGTGGATGGGAGGGATCATCCCTAGCCTTACTATAGCAAACTACGCACAGAAGTTCCACGGCAGAGTCACGATTTCCGCGGACAAATCCACGAGCACAGCCTACATGGAGCTGAGCAGCCTGAGATCTGAGGACACGGCCGTGTATTACTGTGCGAGAGGAAAAGTGTCGAGTAGCGACTGGTTCCAACCCATCTACTACTACTACATGGACGTCTGGGGCGGGGGGACCACGGTCACCGTCTCCTCA
>157-VH-inferred_5_233
CAGGTCCAGCTGGTGCAGTCTGGGGCTGAGGTGAAGAAGCCTGGGTCCTCGGTGAAGGTCTCCTGCAAGGCTTCTGGAGGCACCTTCAGCAACTATGCTATCAGCTGGGTGCGACAGGCCCCTGGACAAGGGCTTGAGTGGATGGGAGGGATCATCCCTAGCCTTACTATAGCAAACTACGCACAGAAGTTCCACGGCAGAGTCACGATTTCCGCGGACAAGTCCACGAGCACAGCCTACATGGAGCTGAGCAGCCTGAGATCTGAGGACACGGCCCTCTATTACTGTGCGAGAGGAAAAGTGTCGAGTAGCGACTGGTTCCAACCCATCTACTACTACTACATGGACGTCTGGGGCGGGGGGACCACGGTCACCGTCTCCTCA
>157-VH-inferred_2_1897
CAGGTCCAGCTGGTGCAGTCTGGACCTGAGGTGAAGAAGCCTGGGTCCTCGGTGAAGGTCTCCTGCAAGGCTTCTGGAGGCACCTTAAACAACTATGCTATCAGCTGGGTGCGACAGGCCCCTGGACAAGGGCTTGAGTGGATGGGAGGGATCATCCCTAGTGTTACTATAGCAAACTACGCACAGAAGTTCCACGGCAGAGTCACGATTTCCGCGGACATGTCCACGAGCACAGCCTACATGGAGCTGCGCAGCCTGAGATCTGAGGACACGGCCCTCTATTATTGTGCGAGAGGAAAAGTGTCGAGTAGCGACTGGTTCCAACCCATCTACTACTACTACATGGACGTCTGGGGCGGGGGGACCACGGTCACCGTCTCCTCA
>157-VH-inferred_3_1763
CAGGTCCAGCTGGTGCAGTCTGGACCTGAGGTGAAGAAGCCTGGGTCCTCGGTGAAGGTCTCCTGCAAGGCTTCTGGAGGCACCTTAAACAACTATGCTATCAGCTGGGTGCGACAGGCCCCTGGACAAGGGCTTGAGTGGATGGGAGGGATCATCCCTAGTGTTACTATAGCAAACTACGCACAGAAGTTCCACGGCAGAGTCACGATTTCCGCGGACATGTCCACGAGCACAGCCTACATGGAGCTGCGCAGCCTGAGATCTGAGGACACGGCCCTCTATTATTGTGCGAGAGGAAAAGCGTCGAGCAGCGACTGGTTCCAACCCATCTACTACTACTACATGGACGTCTGGGGCGGGGGGACCACGGTCACCGTCTCCTCA
>157-VH-inferred_4_1454
CAGGTCCAGCTGGTGCAGTCTGGACCTGAGGTGAAGAAGCCTGGGTCCTCGGTGAAGGTCTCCTGCAAGGCTTCTGGAGGCACCTTAAACAACTATGCTATCAGCTGGGTGCGACAGGCCCCTGGACAAGGGCTTGAGTGGATGGGAGGGATCATCCCTAGTGTTACTATAGCAAACTACGCACAGAAGTTCCACGGCAGAGTCACGATTTCCGCGGACATGTCCACGAGCACAGCCTACATGGAGCTGCGCAGCCTGAGATCTGACGACACGGCCCTCTATTATTGTGCGAGAGGAAAAGCGTCGAGCAGCGACTGGTTCCAACCCATCTACTACTACTACATGGACGTCTGGGGCGGGGGGACCACGGTCACCGTCTCCTCA
>QA255.157-mVH
CAGGTGCAGCTGGTGCAGTCTGGACCTGAGGTGAAGAAGCCTGGGTCCTCGGTGAAGGTCTCCTGCAAGGCTTCTGGAGGCACCTTAAACAACTATGCTATCAGCTGGGTGCGACAGGCCCCTGGACAAGGGCTTGAGTGGCTGGGAGGGATCATCCCTAGTGTTACTATAGCAAACTACGCACAGAAGTTCCACGGCAGAGTCACGATTTCCGCGGACATGTCCACGAGCACAGCCTACATGGAGCTGCGCAGCCTGAGATCTGACGACACGGCCCTCTATTATTGTGCGAGAGGAAAGGCGTCGAGCAGCGACTGGTTCCAACCCATCTACTACTACTACATGGACGTCTGGGGCGGGGGGACCACGGTCACCGTCTCCTCA
>157-AVK
GAAATAGTGATGACACAGTCTCCAGCCACCCTGTCTGTGTCTCCAGGGGAAAGAGCCACCCTCTCCTGCAGGGCCAGTCAGAGTATTAGCAGCTACTTAGCCTGGTACCAACAGAAACCTGGCCAGGCTCCCAGGCTCCTCATCTATGATGCATCCAACAGGGCCACTGGCATCCCAGCCAGGTTCAGTGGCAGTGGGTCTGGGACAGACTTCACTCTCACCATCAGCAGCCTAGAGCCTGAAGATTTTGCAGTTTATTACTGTCAGCAGCGTAGCAACTCACTTCCCTTCGGCCAAGGGACACGACTGGAGATTAAAC
>157-0VK
GAAATAGTGATGACACAGTCTCCAGCCACCCTGTCTGTGTCTCCAGGGGAAAGAGCCACCCTCTCCTGCAGGGCCAGTCAGAGTATTAGCAGCTACTTAGCCTGGTACCAACAGAAACCTGGCCAGGCTCCCAGGCTCCTCATCTATGATGCATCCAACAGGGCCACTGGCATCCCAGCCAGGTTCAGTGGCAGTGGGTCTGGGACAGACTTCACTCTCACCATCAGCAGCCTAGAGCCTGAAGATTTTGCAGTTTATTACTGTCAGCAGTATGGTAACTCACTTCCCTTCGGCCAAGGGACACGACTGGAGATTAAAC
>157-VK-inferred_3_543
GAAATAGTGATGACGCAGTCTCCAGCCACCCTGTCTGTGTCTCCAGGGGAAAGAGCCACCCTCTCCTGCAGGGCCAGTCAGAGTATTAGCAGCTACTTAGCCTGGTACCAACAGAAACCTGGCCAGGCTCCCAGGCTCCTCATCTATGATGCATCCAACAGGGCCACTGGCATCCCAGCCAGGTTCAGTGGCAGTGGGTCTGGGACAGACTTCACTCTCACCATCAGCAGACTGGAGCCTGAAGATTTTGCAGTGTATTACTGTCAGCAGTATGGTAACTCACTTCCCTTCGGCCAAGGGACACGACTGGAGATTAAAC
>157-VK-inferred_2_630
GAAATAGTGATGACGCAGTCTCCAGCCACCCTGTCTGTGTCTCCAGGGGAAAGAGCCACCCTCTCCTGCAGGGCCAGTCAGAGTGTTAGCAGCTACTTAGCCTGGTACCAACAGAAACCTGGCCAGGCTCCCAGGCTCCTCATCTATGATGCATCCAACAGGGCCACTGGCATCCCAGCCAGGTTCAGTGGCAGTGGGTCTGGGACAGACTTCACTCTCACCATCAGCAGACTGGAGCCTGAAGATTTTGCAGTGTATTACTGTCAGCAGTATGGTAGCTCACTTCCCTTCGGCCAAGGGACACGACTGGAGATTAAAC
>157-VK-inferred_4_377
GAAATAGTGATGACGCAGTCTCCAGCCACCCTGTCTGTGTCTCCAGGGGAAAGAGCCACCCTCTCCTGCAGGGCCAGTCAGAGTGTTAGCAGCTACTTAGCCTGGTACCAACAGAAACCTGGCCAGGCTCCCAGGCTCCTCATCTATGGTGCATCCACCAGGGCCACTGGCATCCCAGCCAGGTTCAGTGGCAGTGGGTCTGGGACAGACTTCACTCTCACCATCAGCAGACTGGAGCCTGAAGATTTTGCAGTGTATTACTGTCAGCAGTATGGTAGCTCACTTCCCTTCGGCCAAGGGACACGACTGGAGATTAAAC
>157-VK-inferred_5_312
GAAATTGTGATGACGCAGTCTCCAGCCACCCTGTCTTTGTCTCCAGGGGAAAGAGCCACCCTCTCCTGCAGGGCCAGTCAGAGTGTTAGCAGCTACTTAGCCTGGTACCAACAGAAACCTGGCCAGGCTCCCAGGCTCCTCATCTATGGTGCATCCACCAGGGCCACTGGCATCCCAGCCAGGTTCAGTGGCAGTGGGTCTGGGACAGACTTCACTCTCACCATCAGCAGACTGGAGCCTGAAGATTTTGCAGTGTATTACTGTCAGCAGTATGGTAGCTCACTTCCCTTCGGCCAAGGGACACGACTGGAGATTAAAC
>QA255.157-mVK_corrected_mature
GAAATTGTGATGACGCAGACTCCAGTCTCCCTGTCTTTGTCTCCAGGGGAAAGAGCCACCCTCTCCTGCAGGGCCAGTCAGAGTGTTAGCACCTACTTAGCCTGGTACCAACAGAAACCTGGCCAGGCTCCCAGGCCCCTCATCTATGATGCATCCACCAGGGCCACTGGCATCCCAGACAGGTTCAGTGGCAGTGGGTCTGGGACAGACTTCACTCTCACCATCAGCAGACTGGAGCCTGAAGATTTTGCAGTGTATTACTGTCAGCAGTATGGTAGCTCACTTCCCTTCGGCCAAGGGACACGACTGGAGATTAAAN
>006-VH-NGS-QA255-g-D462-128290-1 [D462 NGS; 88.6% nt identity to 006-Vh]
GAGGTGCAGCTGTTGGAGTCTGGGGGAGGCTTGGTACAGCCTGGGGGGTCCCTAAGACTCTCATGTGTAGCCTCTGGGTTCACCTTTACCAGCTTTGCCATGAGTTGGGTCCGCCAGGCTCCGGGGAAGGGGCTAGAGTGGGTCTCAGCAATTAGTAACAGTGGTGTTAGCACATACTACACAGTCTCCGTGAAGGGCCGCTTCACCATCTCCAGAGACGATTCCCAGAACACGCTATATCTGCAAATGACCAGCCTGAGAGCCGAGGACACGGCCGTTTATTACTGTGCGAAGCTACAAAGGAGGATGGTCTATGATACACAATTTGACTTCTGGGGCCAGGGAGCCCAGGTCACCGTCTCCTCAG
>016-VH-NGS-QA255-g-D462-788-2 [D462 NGS; 97.5% nt identity to 016-Vh]
CAGGTGCAGCTAAACCAGTGGGGCGCGGGCCTGTTGAAGCCTTCGGAGACCCTGTCGCTCACCTGCGGTGTCTCTGGCGGGTCCCTCACTGGTTACTATTGGAGTTGGATCCGCCAGTCCCCCGGGAAGGGTCTGGAGTGGATTGGGGACATCAATAAGAGTGGAATCACCAACTACAACCCGTCCCTCAAGAGTCGAATCACCATGTCACTAGACACGTCCAAAAACCAGTTCTACCTGAACCTGAGGTCTGTGACCGCCGCGGACACGGCTGTCTACTACTGTGCGAAATGGACGTGGCAGCTCGTTGCCTTCCAGGACTGGGGCCAGGGCACCCTGGTCACCGTCCCCTCAG
>006-VL-NGS-QA255-l-D462-291876-1 [D462 NGS; 96.4% identity to 006-VL]
CAGTCTGCCCTGACTCAGCCTCGCTCAGTGTCCGGGTCTCCTGGACAGTCAGTCACCATCTCCTGCACTGGAACCAGCAGTGATATTGGTGGTTATAACTCTGTCTCCTGGTACCAACAACACCCAGGCAAAGCCCCCAAAGTCATGATTTATGATGTCAGTGAGCGGCCCTCAGGGGTCCCTGATCGCTTCTCTGGCTCCAAGTCTGGCAACACGGCCTCCCTGACCATCTCTGGGCTCCAGGCTGAGGATGAGGCTGATTATTACTGCTGCTCATATGCAGACAGCTACAGTTTCCTTTGGCTATTCGGCGGAGGGACCAAGCTGACCGTCCTAC
